# Supplementary material for: Sulfate residuals on Ru catalysts switch CO2 reduction from methanation to reverse water-gas shift reaction
Source: Nat Commun. 2024 Nov 2;15:9478. doi: 10.1038/s41467-024-53909-8 (PMC11531589; doi:10.1038/s41467-024-53909-8)
Supplement: Supplementary file 4 — Source Data 1 [file 41467_2024_53909_MOESM4_ESM.xlsx]

## Sheet: Fig. 1b
Fig. 1b
	Ru/Ti-AR	Ru/Ti-S-AR	Ru/Ti-AR	Ru/Ti-S-AR
Temperature (oC)	CO2 Conversion (%)	CO2 Conversion (%)	CH4 Selectivity (%)	CH4 Selectivity (%)
210	8.4507	1.40845	98.6616
230	16.9014	1.40845	99.1365
250	28.169	2.8169	99.3902
270	45.0704	2.8169	98.8876
290	67.6056	5.6338	98.7529
310	84.7324	7.04225	98.6616
330	89	9.85915	99.1365	2.5
350	88	12.6761	99.3902	2.4
370	87	16.9014	99.4086	2.23888
390	85	21.1268	98.4138	1.99301
410	83	25.3521	96.1642	1.94006

## Sheet: Fig. 1c
Fig. 1c
	CH4 productivity (mmol g-1 h-1)	CO productivity (mmol g-1 h-1)
Ru/Ti-AR	348.2
Ru/Al2O3	241
Ru/Ti-S-AR		160.7
Cu/Zn/Al		190.2

## Sheet: Fig. 1d
Fig. 1d
	CO Selectivity	CH4 Slectivity
Air-H2	4.3	95.7
H2	98.5	1.5
H2-Air-H2	3.4	96.6

## Sheet: Fig. 3a
Fig. 3a
Ru/Ti-S-AR		Ru/Ti-S-R		Ru/Ti-AR		Ru/Ti-R
Binding Energy (eV)	Intensity (a.u.)	Binding Energy (eV)	Intensity (a.u.)	Binding Energy (eV)	Intensity (a.u.)	Binding Energy (eV)	Intensity (a.u.)
175.061	5020.67	175.067	3346	174.957	3984	174.963	3843.33
174.961	5001.83	174.967	3333	174.857	3986.33	174.863	3855.33
174.861	4983.33	174.867	3369.33	174.757	4028.33	174.763	3856
174.761	5015.67	174.767	3346.5	174.657	4023.67	174.663	3833.33
174.661	5017.67	174.667	3352.5	174.557	4010	174.563	3837.67
174.561	5026.5	174.567	3361.67	174.457	4068.67	174.463	3848
174.461	5022.17	174.467	3364.17	174.357	4104.33	174.363	3881.33
174.361	5018.5	174.367	3383.83	174.257	4045	174.263	3890.67
174.261	4994.83	174.267	3371.83	174.157	4006.33	174.163	3862.33
174.161	5006.67	174.167	3371.5	174.057	4002	174.063	3895.67
174.061	5029.83	174.067	3356	173.957	4046.67	173.963	3837.33
173.961	5013.67	173.967	3347.67	173.857	4089.33	173.863	3842.67
173.861	5013.5	173.867	3335.33	173.757	4027.33	173.763	3855
173.761	5024	173.767	3391.33	173.657	4026.67	173.663	3858.33
173.661	5053.17	173.667	3378.5	173.557	3993.33	173.563	3841.33
173.561	5047	173.567	3355.67	173.457	4061.67	173.463	3857
173.461	5002.83	173.467	3330.5	173.357	4084.33	173.363	3848.67
173.361	4990.17	173.367	3379	173.257	4000.67	173.263	3857.33
173.261	5019	173.267	3345.83	173.157	4026.33	173.163	3838.67
173.161	5020.33	173.167	3335.83	173.057	4008.67	173.063	3800.33
173.061	4992.17	173.067	3346.83	172.957	4033.33	172.963	3830
172.961	5025.83	172.967	3356.17	172.857	4029.33	172.863	3861.33
172.861	5016.67	172.867	3334.83	172.757	4016.33	172.763	3847.67
172.761	4997.33	172.767	3337.5	172.657	4068.67	172.663	3875.33
172.661	5035.33	172.667	3372.33	172.557	4102	172.563	3881.33
172.561	5026.83	172.567	3372.67	172.457	4055	172.463	3882.33
172.461	5021.17	172.467	3336.67	172.357	4123.33	172.363	3913.33
172.361	5037	172.367	3341.17	172.257	4091	172.263	3867
172.261	5034.67	172.267	3360.33	172.157	4009.33	172.163	3882
172.161	5057.33	172.167	3364.67	172.057	4035.67	172.063	3841.67
172.061	5087.67	172.067	3355.5	171.957	4090.67	171.963	3838.67
171.961	5026.17	171.967	3364.67	171.857	4070	171.863	3847.67
171.861	5020.67	171.867	3392.67	171.757	4116	171.763	3862
171.761	5037.17	171.767	3378.83	171.657	4059.67	171.663	3862.33
171.661	5041	171.667	3391.17	171.557	3957.67	171.563	3816.33
171.561	5032.5	171.567	3335	171.457	4000	171.463	3825
171.461	5011	171.467	3356.5	171.357	4095.67	171.363	3879
171.361	5054	171.367	3374.33	171.257	4047	171.263	3858.33
171.261	5036.67	171.267	3371.33	171.157	4059.33	171.163	3900
171.161	5051.17	171.167	3397	171.057	4015	171.063	3871.33
171.061	5046.5	171.067	3385	170.957	4086	170.963	3875
170.961	5100.83	170.967	3352.67	170.857	4097.67	170.863	3859.33
170.861	5101	170.867	3372	170.757	4066	170.763	3879.33
170.761	5052	170.767	3377.67	170.657	4033	170.663	3870.67
170.661	5079	170.667	3389.5	170.557	4023	170.563	3839.67
170.561	5137.83	170.567	3408.67	170.457	4089.67	170.463	3882.33
170.461	5056.83	170.467	3400.67	170.357	4066.67	170.363	3854
170.361	5119.33	170.367	3440.17	170.257	4067	170.263	3827
170.261	5122.33	170.267	3444.83	170.157	4101	170.163	3880.67
170.161	5101	170.167	3494.67	170.057	4095.33	170.063	3883.67
170.061	5162.83	170.067	3505	169.957	4096.33	169.963	3825.67
169.961	5177.83	169.967	3510.83	169.857	4055.67	169.863	3832.67
169.861	5210.67	169.867	3531	169.757	4064.33	169.763	3889.33
169.761	5214.67	169.767	3547.17	169.657	4065	169.663	3883
169.661	5212	169.667	3547	169.557	4056.67	169.563	3883.67
169.561	5218	169.567	3580.5	169.457	4073	169.463	3887.67
169.461	5247.33	169.467	3591.83	169.357	4002.33	169.363	3846
169.361	5184.5	169.367	3619.83	169.257	4068.33	169.263	3864.67
169.261	5220	169.267	3635.5	169.157	4083.67	169.163	3955
169.161	5247.83	169.167	3643.67	169.057	4123.33	169.063	3907.67
169.061	5230.33	169.067	3638.5	168.957	4061.33	168.963	3884
168.961	5267	168.967	3669	168.857	4114	168.863	3911.33
168.861	5321	168.867	3681	168.757	4113	168.763	3924.33
168.761	5330.67	168.767	3717.5	168.657	4037	168.663	3907.67
168.661	5275.67	168.667	3693.67	168.557	4098	168.563	3867
168.561	5333	168.567	3672.17	168.457	4141	168.463	3886.33
168.461	5284	168.467	3731.5	168.357	4124.67	168.363	3890
168.361	5343	168.367	3782.5	168.257	4145	168.263	3873.33
168.261	5271.67	168.267	3732.33	168.157	4077	168.163	3873.33
168.161	5259.5	168.167	3747.67	168.057	4115	168.063	3898.33
168.061	5207.17	168.067	3694.33	167.957	4105.67	167.963	3824.67
167.961	5195.67	167.967	3698.33	167.857	4099.67	167.863	3880.33
167.861	5192.5	167.867	3625.17	167.757	4112.33	167.763	3891
167.761	5218.83	167.767	3615.83	167.657	4058.33	167.663	3885.33
167.661	5170.67	167.667	3580	167.557	4074.33	167.563	3894
167.561	5171.17	167.567	3567.5	167.457	4075	167.463	3894.33
167.461	5166.33	167.467	3507.67	167.357	4027	167.363	3863
167.361	5162.67	167.367	3529.17	167.257	4065.33	167.263	3892.33
167.261	5216.83	167.267	3484.83	167.157	4126	167.163	3890
167.161	5167.17	167.167	3508.5	167.057	4124.33	167.063	3906.33
167.061	5168.17	167.067	3495.17	166.957	4135	166.963	3931.33
166.961	5186.33	166.967	3478.17	166.857	4113.33	166.863	3875
166.861	5143.33	166.867	3507.33	166.757	4116	166.763	3872
166.761	5152.17	166.767	3511.17	166.657	4081.33	166.663	3892.33
166.661	5198.17	166.667	3503.67	166.557	4093.67	166.563	3954.33
166.561	5162.83	166.567	3485.5	166.457	4106	166.463	3897.33
166.461	5082.5	166.467	3513.5	166.357	4125.67	166.363	3904
166.361	5102.17	166.367	3487.17	166.257	4101.33	166.263	3889.33
166.261	5095.67	166.267	3466.5	166.157	4073	166.163	3914
166.161	5133.17	166.167	3512.17	166.057	4123	166.063	3877.33
166.061	5138.33	166.067	3479.33	165.957	4148.33	165.963	3857
165.961	5168.33	165.967	3439.83	165.857	4095.33	165.863	3841.33
165.861	5172.33	165.867	3430.17	165.757	4112.67	165.763	3913.67
165.761	5156	165.767	3408	165.657	4110	165.663	3937.33
165.661	5152.67	165.667	3422.83	165.557	4069.33	165.563	3912.33
165.561	5152	165.567	3419.33	165.457	4046.67	165.463	3876.67
165.461	5162	165.467	3371.17	165.357	4133.33	165.363	3881
165.361	5099.17	165.367	3388.67	165.257	4140.33	165.263	3884.67
165.261	5081.83	165.267	3373	165.157	4143	165.163	3915.67
165.161	5081.83	165.167	3398.33	165.057	4125.67	165.063	3883
165.061	5076	165.067	3379.67	164.957	4106	164.963	3847.33
164.961	5082.67	164.967	3403.67	164.857	4116	164.863	3922
164.861	5100.83	164.867	3417.67	164.757	4058.33	164.763	3885.33
164.761	5131.67	164.767	3408.67	164.657	4067	164.663	3870.67
164.661	5096	164.667	3443.83	164.557	4052.67	164.563	3920.33
164.561	5110.83	164.567	3455.33	164.457	4084	164.463	3905.33
164.461	5120.33	164.467	3415.33	164.357	4078.33	164.363	3914.33
164.361	5123	164.367	3444.5	164.257	4093.67	164.263	3856.67
164.261	5097.5	164.267	3426.83	164.157	4124	164.163	3924.67
164.161	5115.67	164.167	3397.33	164.057	4117.67	164.063	3858
164.061	5104.67	164.067	3423.67	163.957	4074.33	163.963	3848.67
163.961	5066.33	163.967	3438.17	163.857	4076.67	163.863	3859
163.861	5157.5	163.867	3438.67	163.757	4095	163.763	3860.33
163.761	5132.33	163.767	3458.33	163.657	4156.33	163.663	3866
163.661	5147	163.667	3456	163.557	4113.33	163.563	3867.67
163.561	5179.17	163.567	3457.83	163.457	4100.33	163.463	3921
163.461	5197.67	163.467	3455.83	163.357	4120.67	163.363	3877.33
163.361	5197	163.367	3499.17	163.257	4169	163.263	3878
163.261	5200.17	163.267	3494.5	163.157	4123.67	163.163	3878.67
163.161	5201.83	163.167	3501.33	163.057	4108.33	163.063	3935
163.061	5285.67	163.067	3488.67	162.957	4086	162.963	3942
162.961	5288.17	162.967	3502.67	162.857	4148.33	162.863	3919
162.861	5338.17	162.867	3484.33	162.757	4087.67	162.763	3961.33
162.761	5352.83	162.767	3487.17	162.657	4097.33	162.663	3953.33
162.661	5386.67	162.667	3467.17	162.557	4110	162.563	3974.67
162.561	5326.33	162.567	3506.83	162.457	4057.33	162.463	3887.67
162.461	5340.5	162.467	3485.83	162.357	4093.33	162.363	3907.33
162.361	5286.33	162.367	3474.17	162.257	4096	162.263	3856.67
162.261	5322.33	162.267	3446.33	162.157	4137.67	162.163	3913
162.161	5310.67	162.167	3499.83	162.057	4154.33	162.063	3910.67
162.061	5303	162.067	3469	161.957	4094.33	161.963	3899.67
161.961	5282	161.967	3487.33	161.857	4108.33	161.863	3894.67
161.861	5340.17	161.867	3451.5	161.757	4167	161.763	3939.33
161.761	5434.5	161.767	3449.83	161.657	4133.67	161.663	3879
161.661	5418.17	161.667	3450.5	161.557	4136	161.563	3920
161.561	5453.83	161.567	3426.33	161.457	4073	161.463	3927.67
161.461	5392.83	161.467	3433.83	161.357	4140	161.363	3898.33
161.361	5422.67	161.367	3393.17	161.257	4131.67	161.263	3948.67
161.261	5397.67	161.267	3379.83	161.157	4147	161.163	3915
161.161	5365.17	161.167	3378.67	161.057	4110	161.063	3874
161.061	5358.5	161.067	3370.67	160.957	4128	160.963	3902
160.961	5239.5	160.967	3349.83	160.857	4128	160.863	3923.67
160.861	5142	160.867	3379.67	160.757	4084	160.763	3932
160.761	5127.33	160.767	3380.5	160.657	4104.67	160.663	3885.67
160.661	5115.67	160.667	3379.83	160.557	4097.67	160.563	3895.67
160.561	5124.17	160.567	3360.5	160.457	4146.33	160.463	3898
160.461	5089	160.467	3371.83	160.357	4101.67	160.363	3860
160.361	5092.17	160.367	3375	160.257	4064.33	160.263	3876.67
160.261	5040	160.267	3364.5	160.157	4047.33	160.163	3901
160.161	5044.67	160.167	3359	160.057	4111.67	160.063	3925.67
160.061	5068.5	160.067	3351	159.957	4088	159.963	3925.67
159.961	5082.17	159.967	3379.83	159.857	4144.67	159.863	3878.67
159.861	5075.33	159.867	3354.5	159.757	4161.67	159.763	3888.67
159.761	5066.67	159.767	3381	159.657	4092.33	159.663	3945
159.661	5099.33	159.667	3356.33	159.557	4106.67	159.563	3890
159.561	5026.17	159.567	3373.5	159.457	4071.67	159.463	3902
159.461	5067.83	159.467	3363.17	159.357	4103.67	159.363	3936.67
159.361	5073	159.367	3364.5	159.257	4111.33	159.263	3958
159.261	5033.83	159.267	3387.83	159.157	4091.67	159.163	3925.33
159.161	5034.83	159.167	3395.33	159.057	4115.67	159.063	3852.33
159.061	5049	159.067	3361.17	158.957	4127.67	158.963	3875
158.961	5067.67	158.967	3417.67	158.857	4137.33	158.863	3927.67
158.861	5097.67	158.867	3376.83	158.757	4133.33	158.763	3926.33
158.761	5069.5	158.767	3342.5	158.657	4139.33	158.663	3888
158.661	5071.17	158.667	3373.17	158.557	4098.33	158.563	3886
158.561	5085.67	158.567	3349.5	158.457	4125.33	158.463	3901.67
158.461	5078.83	158.467	3360.33	158.357	4136.33	158.363	3915.33
158.361	5081.67	158.367	3364.17	158.257	4181	158.263	3920
158.261	5079.33	158.267	3374.33	158.157	4134	158.163	3900.33
158.161	5059.83	158.167	3361.5	158.057	4102.33	158.063	3981.67
158.061	5098	158.067	3367.33	157.957	4106	157.963	3911
157.961	5062.67	157.967	3395.5	157.857	4084.33	157.863	3939.67
157.861	5059.5	157.867	3455.67	157.757	4088.67	157.763	3901.67
157.761	5097	157.767	3417.17	157.657	4119	157.663	3917.33
157.661	5114.17	157.667	3384.67	157.557	4110	157.563	3906.67
157.561	5115.67	157.567	3405.83	157.457	4155.67	157.463	3923.33
157.461	5104.5	157.467	3402.17	157.357	4123.33	157.363	3936
157.361	5066.83	157.367	3409.17	157.257	4120.67	157.263	3921
157.261	5060.17	157.267	3443.33	157.157	4153.33	157.163	3924.33
157.161	5067.5	157.167	3396	157.057	4156.67	157.063	3934.33
157.061	5079	157.067	3377.33	156.957	4118	156.963	3997.33

## Sheet: Fig. 3c
Fig. 3c
Ru/Ti-S-A		Ru/Ti-S		Ru/Ti-A		Ru/Ti
Temperature (oC)	Intensity (a.u.)	Temperature (oC)	Intensity (a.u.)	Temperature (oC)	Intensity (a.u.)	Temperature (oC)	Intensity (a.u.)
50.0183	0.11108	50.0183	0.11013	50.0183	0.11023	50.0183	0.11011
50.0089	0.111	50.0089	0.11013	50.0089	0.11031	50.0089	0.11004
50.0057	0.11099	50.0057	0.11012	50.0057	0.11027	50.0057	0.11008
50.0261	0.111	50.0261	0.11012	50.0261	0.11029	50.0261	0.11005
50.0183	0.11094	50.0183	0.11017	50.0183	0.11023	50.0183	0.11005
50.0183	0.11104	50.0183	0.11017	50.0183	0.11029	50.0183	0.11007
50.0308	0.111	50.0308	0.1101	50.0308	0.11029	50.0308	0.11008
50.0165	0.11097	50.0165	0.11012	50.0165	0.11025	50.0165	0.11003
50.0183	0.111	50.0183	0.11011	50.0183	0.11027	50.0183	0.11005
50.0311	0.11099	50.0311	0.11016	50.0311	0.11026	50.0311	0.1101
50.0215	0.11097	50.0215	0.11017	50.0215	0.11028	50.0215	0.11011
50.0354	0.111	50.0354	0.11016	50.0354	0.11027	50.0354	0.11004
50.0483	0.11094	50.0483	0.11011	50.0483	0.11027	50.0483	0.11007
50.048	0.11098	50.048	0.1101	50.048	0.11022	50.048	0.11004
50.0612	0.11098	50.0612	0.11012	50.0612	0.11025	50.0612	0.11005
50.072	0.11103	50.072	0.11014	50.072	0.11029	50.072	0.11003
50.0737	0.11098	50.0737	0.1101	50.0737	0.11026	50.0737	0.11007
50.0755	0.11106	50.0755	0.11013	50.0755	0.11028	50.0755	0.11003
50.0945	0.11097	50.0945	0.11006	50.0945	0.11028	50.0945	0.11003
50.0945	0.11106	50.0945	0.11013	50.0945	0.11025	50.0945	0.11003
50.1178	0.11103	50.1178	0.11012	50.1178	0.11022	50.1178	0.11007
50.146	0.11099	50.146	0.11014	50.146	0.11028	50.146	0.1101
50.1539	0.11098	50.1539	0.11006	50.1539	0.11029	50.1539	0.11001
50.1861	0.11105	50.1861	0.11015	50.1861	0.11015	50.1861	0.11011
50.2062	0.11101	50.2062	0.11007	50.2062	0.11022	50.2062	0.11005
50.213	0.11102	50.213	0.11013	50.213	0.11022	50.213	0.11008
50.2584	0.111	50.2584	0.11013	50.2584	0.11022	50.2584	0.11003
50.2885	0.11102	50.2885	0.11008	50.2885	0.11018	50.2885	0.10999
50.3186	0.11104	50.3186	0.11008	50.3186	0.11018	50.3186	0.11006
50.368	0.11099	50.368	0.11016	50.368	0.11017	50.368	0.11007
50.4091	0.111	50.4091	0.11004	50.4091	0.11017	50.4091	0.11004
50.4378	0.11095	50.4378	0.11009	50.4378	0.11015	50.4378	0.11003
50.4736	0.11091	50.4736	0.11009	50.4736	0.11012	50.4736	0.11002
50.5502	0.11098	50.5502	0.11003	50.5502	0.11017	50.5502	0.11003
50.5859	0.11094	50.5859	0.11006	50.5859	0.11014	50.5859	0.11008
50.6497	0.11085	50.6497	0.11001	50.6497	0.11016	50.6497	0.11002
50.7019	0.11093	50.7019	0.11008	50.7019	0.1101	50.7019	0.11
50.7664	0.1109	50.7664	0.11001	50.7664	0.11011	50.7664	0.11003
50.8283	0.11091	50.8283	0.11003	50.8283	0.11013	50.8283	0.10996
50.8981	0.11089	50.8981	0.11003	50.8981	0.11005	50.8981	0.10999
50.9707	0.11089	50.9707	0.11002	50.9707	0.1101	50.9707	0.10999
51.0341	0.11091	51.0341	0.11004	51.0341	0.11006	51.0341	0.10998
51.1318	0.11091	51.1318	0.11	51.1318	0.11001	51.1318	0.10999
51.2013	0.11093	51.2013	0.11	51.2013	0.11007	51.2013	0.10995
51.2933	0.11087	51.2933	0.10999	51.2933	0.11003	51.2933	0.10997
51.3835	0.11086	51.3835	0.10988	51.3835	0.11007	51.3835	0.10997
51.4754	0.11087	51.4754	0.10993	51.4754	0.11003	51.4754	0.10997
51.5685	0.11091	51.5685	0.10995	51.5685	0.11006	51.5685	0.10993
51.6795	0.11087	51.6795	0.10985	51.6795	0.11005	51.6795	0.10995
51.7747	0.11087	51.7747	0.10988	51.7747	0.11003	51.7747	0.10989
51.8882	0.11088	51.8882	0.10987	51.8882	0.11002	51.8882	0.1099
51.9912	0.11091	51.9912	0.10988	51.9912	0.10998	51.9912	0.10991
52.1015	0.1108	52.1015	0.1098	52.1015	0.10999	52.1015	0.10994
52.2285	0.11078	52.2285	0.10988	52.2285	0.10997	52.2285	0.10994
52.3295	0.11087	52.3295	0.1099	52.3295	0.10995	52.3295	0.10988
52.477	0.11077	52.477	0.1098	52.477	0.10988	52.477	0.10989
52.5797	0.11082	52.5797	0.10986	52.5797	0.10996	52.5797	0.10987
52.725	0.11077	52.725	0.10985	52.725	0.10985	52.725	0.10993
52.8567	0.11084	52.8567	0.10982	52.8567	0.10984	52.8567	0.10981
52.9988	0.11076	52.9988	0.10978	52.9988	0.10984	52.9988	0.10987
53.122	0.11075	53.122	0.10983	53.122	0.10983	53.122	0.10983
53.2519	0.11076	53.2519	0.10987	53.2519	0.10979	53.2519	0.10979
53.3929	0.11072	53.3929	0.1098	53.3929	0.10982	53.3929	0.10983
53.5622	0.11078	53.5622	0.10976	53.5622	0.10974	53.5622	0.10976
53.7047	0.11074	53.7047	0.10979	53.7047	0.10975	53.7047	0.10982
53.8579	0.1107	53.8579	0.10983	53.8579	0.10975	53.8579	0.10983
54.0118	0.1107	54.0118	0.10978	54.0118	0.10968	54.0118	0.10978
54.1589	0.11071	54.1589	0.10983	54.1589	0.10972	54.1589	0.1098
54.3182	0.11073	54.3182	0.10975	54.3182	0.10968	54.3182	0.10981
54.4875	0.11067	54.4875	0.10976	54.4875	0.10971	54.4875	0.10976
54.6525	0.11071	54.6525	0.10974	54.6525	0.10968	54.6525	0.10969
54.7997	0.11073	54.7997	0.10975	54.7997	0.10964	54.7997	0.10976
54.9672	0.11068	54.9672	0.10978	54.9672	0.10963	54.9672	0.10979
55.1304	0.11066	55.1304	0.10976	55.1304	0.10962	55.1304	0.10972
55.299	0.11065	55.299	0.10966	55.299	0.10961	55.299	0.10966
55.4812	0.11068	55.4812	0.10978	55.4812	0.10962	55.4812	0.10971
55.6441	0.11075	55.6441	0.10976	55.6441	0.10964	55.6441	0.10971
55.818	0.11073	55.818	0.10974	55.818	0.10967	55.818	0.10968
56.0067	0.11078	56.0067	0.1098	56.0067	0.10967	56.0067	0.10972
56.1777	0.11071	56.1777	0.10975	56.1777	0.10965	56.1777	0.10966
56.3592	0.11076	56.3592	0.10972	56.3592	0.10961	56.3592	0.10971
56.5318	0.11076	56.5318	0.1097	56.5318	0.10965	56.5318	0.10967
56.725	0.11073	56.725	0.1097	56.725	0.10966	56.725	0.10968
56.8943	0.11076	56.8943	0.10976	56.8943	0.10964	56.8943	0.10972
57.06	0.11074	57.06	0.10971	57.06	0.10969	57.06	0.10969
57.2441	0.11075	57.2441	0.10968	57.2441	0.10961	57.2441	0.10969
57.4398	0.11077	57.4398	0.10972	57.4398	0.10971	57.4398	0.10967
57.6142	0.11083	57.6142	0.10977	57.6142	0.10973	57.6142	0.10974
57.8225	0.11081	57.8225	0.10982	57.8225	0.10971	57.8225	0.10968
58.0065	0.11082	58.0065	0.10975	58.0065	0.10965	58.0065	0.10971
58.1883	0.11081	58.1883	0.10971	58.1883	0.10964	58.1883	0.10968
58.3637	0.11085	58.3637	0.10971	58.3637	0.10971	58.3637	0.10973
58.5727	0.11088	58.5727	0.10972	58.5727	0.10969	58.5727	0.10964
58.7485	0.11082	58.7485	0.10975	58.7485	0.10972	58.7485	0.10971
58.9446	0.11091	58.9446	0.10975	58.9446	0.10967	58.9446	0.10968
59.1315	0.11094	59.1315	0.10981	59.1315	0.10963	59.1315	0.1097
59.3241	0.11096	59.3241	0.10974	59.3241	0.10969	59.3241	0.10968
59.5138	0.11095	59.5138	0.10975	59.5138	0.1097	59.5138	0.10969
59.7164	0.11101	59.7164	0.10975	59.7164	0.10974	59.7164	0.10969
59.9125	0.11103	59.9125	0.10979	59.9125	0.10971	59.9125	0.10976
60.1044	0.11108	60.1044	0.10983	60.1044	0.10977	60.1044	0.10973
60.3034	0.1111	60.3034	0.10982	60.3034	0.10973	60.3034	0.10974
60.4899	0.11117	60.4899	0.10977	60.4899	0.10971	60.4899	0.10973
60.6724	0.11114	60.6724	0.1098	60.6724	0.10979	60.6724	0.10973
60.8829	0.11119	60.8829	0.10975	60.8829	0.10975	60.8829	0.1097
61.0823	0.11117	61.0823	0.10972	61.0823	0.10976	61.0823	0.10979
61.2906	0.11135	61.2906	0.10979	61.2906	0.10973	61.2906	0.10979
61.4914	0.11137	61.4914	0.10977	61.4914	0.10975	61.4914	0.10977
61.674	0.11137	61.674	0.10979	61.674	0.10983	61.674	0.10977
61.8887	0.11142	61.8887	0.10983	61.8887	0.1098	61.8887	0.10975
62.0838	0.11147	62.0838	0.1098	62.0838	0.10981	62.0838	0.10977
62.2939	0.1115	62.2939	0.10977	62.2939	0.10983	62.2939	0.10978
62.49	0.11153	62.49	0.10983	62.49	0.1098	62.49	0.10977
62.6973	0.1116	62.6973	0.10979	62.6973	0.10986	62.6973	0.10977
62.8963	0.11163	62.8963	0.10984	62.8963	0.10985	62.8963	0.10982
63.1068	0.11164	63.1068	0.10985	63.1068	0.10993	63.1068	0.10983
63.3083	0.11176	63.3083	0.10982	63.3083	0.10988	63.3083	0.10979
63.5267	0.1117	63.5267	0.10983	63.5267	0.10993	63.5267	0.10982
63.7242	0.11175	63.7242	0.10987	63.7242	0.10996	63.7242	0.10985
63.9333	0.11183	63.9333	0.10986	63.9333	0.10997	63.9333	0.1098
64.1434	0.11186	64.1434	0.10988	64.1434	0.11003	64.1434	0.10985
64.3618	0.11197	64.3618	0.10986	64.3618	0.11005	64.3618	0.10979
64.5708	0.11199	64.5708	0.10984	64.5708	0.11005	64.5708	0.10979
64.7949	0.11201	64.7949	0.10989	64.7949	0.11002	64.7949	0.10988
64.9896	0.11208	64.9896	0.10991	64.9896	0.11008	64.9896	0.10988
65.2079	0.11216	65.2079	0.10992	65.2079	0.11003	65.2079	0.10989
65.422	0.11219	65.422	0.10993	65.422	0.11008	65.422	0.10986
65.6482	0.11225	65.6482	0.10991	65.6482	0.1101	65.6482	0.10997
65.8612	0.11233	65.8612	0.10997	65.8612	0.11008	65.8612	0.10994
66.0749	0.11244	66.0749	0.11	66.0749	0.11014	66.0749	0.10997
66.2954	0.11243	66.2954	0.10996	66.2954	0.11018	66.2954	0.10993
66.5026	0.11258	66.5026	0.10997	66.5026	0.11015	66.5026	0.10998
66.7321	0.11268	66.7321	0.11003	66.7321	0.11019	66.7321	0.10996
66.9661	0.11275	66.9661	0.10995	66.9661	0.11024	66.9661	0.11
67.1684	0.11276	67.1684	0.11003	67.1684	0.11025	67.1684	0.11003
67.3896	0.11293	67.3896	0.11003	67.3896	0.11033	67.3896	0.11006
67.6194	0.11293	67.6194	0.11003	67.6194	0.11035	67.6194	0.1101
67.8438	0.11303	67.8438	0.11003	67.8438	0.11037	67.8438	0.1101
68.0607	0.11307	68.0607	0.10999	68.0607	0.11045	68.0607	0.11017
68.2787	0.1132	68.2787	0.11003	68.2787	0.11044	68.2787	0.11012
68.5128	0.11326	68.5128	0.11	68.5128	0.11055	68.5128	0.11023
68.7537	0.11331	68.7537	0.10999	68.7537	0.1105	68.7537	0.11022
68.9595	0.11349	68.9595	0.11004	68.9595	0.11059	68.9595	0.11021
69.1997	0.11353	69.1997	0.11007	69.1997	0.11057	69.1997	0.11018
69.4453	0.11363	69.4453	0.11009	69.4453	0.1107	69.4453	0.11027
69.6522	0.11374	69.6522	0.11004	69.6522	0.1107	69.6522	0.11029
69.8834	0.11385	69.8834	0.11008	69.8834	0.11078	69.8834	0.11033
70.1304	0.11398	70.1304	0.11008	70.1304	0.11081	70.1304	0.11029
70.3723	0.11401	70.3723	0.11016	70.3723	0.11088	70.3723	0.1104
70.595	0.11413	70.595	0.11018	70.595	0.11089	70.595	0.11039
70.8244	0.11432	70.8244	0.11014	70.8244	0.11096	70.8244	0.11041
71.0542	0.11446	71.0542	0.1102	71.0542	0.11102	71.0542	0.11041
71.3101	0.1146	71.3101	0.11017	71.3101	0.11105	71.3101	0.11047
71.5285	0.11469	71.5285	0.11013	71.5285	0.11113	71.5285	0.11049
71.7472	0.1148	71.7472	0.11015	71.7472	0.11115	71.7472	0.11055
72.0081	0.115	72.0081	0.11021	72.0081	0.11121	72.0081	0.11053
72.2404	0.11514	72.2404	0.11019	72.2404	0.11125	72.2404	0.11057
72.4939	0.11521	72.4939	0.11022	72.4939	0.1113	72.4939	0.11061
72.7108	0.11532	72.7108	0.11025	72.7108	0.11133	72.7108	0.11061
72.9717	0.11547	72.9717	0.11027	72.9717	0.11144	72.9717	0.11069
73.2044	0.11564	73.2044	0.11029	73.2044	0.11153	73.2044	0.11064
73.4585	0.1158	73.4585	0.11031	73.4585	0.11156	73.4585	0.1107
73.6898	0.11594	73.6898	0.11033	73.6898	0.11164	73.6898	0.11075
73.9349	0.11611	73.9349	0.11032	73.9349	0.11169	73.9349	0.11072
74.1866	0.11621	74.1866	0.11037	74.1866	0.11175	74.1866	0.11086
74.4275	0.1164	74.4275	0.11031	74.4275	0.11186	74.4275	0.11085
74.6727	0.11652	74.6727	0.11035	74.6727	0.11194	74.6727	0.1109
74.9114	0.1167	74.9114	0.11049	74.9114	0.11195	74.9114	0.11092
75.1663	0.11692	75.1663	0.11047	75.1663	0.11212	75.1663	0.11098
75.3957	0.11701	75.3957	0.11045	75.3957	0.11212	75.3957	0.11103
75.6677	0.11728	75.6677	0.11049	75.6677	0.11223	75.6677	0.11109
75.9047	0.11742	75.9047	0.11053	75.9047	0.11225	75.9047	0.11112
76.1517	0.1176	76.1517	0.11053	76.1517	0.11238	76.1517	0.11122
76.4141	0.11781	76.4141	0.11056	76.4141	0.11246	76.4141	0.11128
76.6528	0.11795	76.6528	0.11055	76.6528	0.11252	76.6528	0.11133
76.903	0.1182	76.903	0.11059	76.903	0.11263	76.903	0.11131
77.1529	0.11838	77.1529	0.11063	77.1529	0.11271	77.1529	0.1114
77.4002	0.1186	77.4002	0.11065	77.4002	0.11276	77.4002	0.11153
77.6407	0.11878	77.6407	0.11063	77.6407	0.11285	77.6407	0.11157
77.8995	0.11901	77.8995	0.11068	77.8995	0.11297	77.8995	0.11161
78.1358	0.11925	78.1358	0.11069	78.1358	0.1131	78.1358	0.11168
78.3999	0.11941	78.3999	0.11069	78.3999	0.1132	78.3999	0.11178
78.6705	0.11967	78.6705	0.11075	78.6705	0.11322	78.6705	0.11186
78.9139	0.11987	78.9139	0.11083	78.9139	0.11341	78.9139	0.11192
79.1641	0.12011	79.1641	0.11082	79.1641	0.11353	79.1641	0.11203
79.4111	0.12032	79.4111	0.11085	79.4111	0.1136	79.4111	0.1121
79.6545	0.12061	79.6545	0.11086	79.6545	0.1137	79.6545	0.11218
79.9169	0.12084	79.9169	0.11089	79.9169	0.11379	79.9169	0.1123
80.1624	0.12104	80.1624	0.11095	80.1624	0.11394	80.1624	0.11241
80.4169	0.12121	80.4169	0.11094	80.4169	0.11404	80.4169	0.1125
80.6668	0.12153	80.6668	0.11102	80.6668	0.11415	80.6668	0.11259
80.9249	0.12172	80.9249	0.11103	80.9249	0.11433	80.9249	0.11269
81.1829	0.12195	81.1829	0.11103	81.1829	0.11444	81.1829	0.1128
81.4296	0.12223	81.4296	0.11113	81.4296	0.11457	81.4296	0.1129
81.6794	0.12247	81.6794	0.11112	81.6794	0.11467	81.6794	0.11302
81.936	0.12268	81.936	0.11116	81.936	0.11478	81.936	0.11312
82.1998	0.12296	82.1998	0.1112	82.1998	0.11493	82.1998	0.11319
82.4644	0.12326	82.4644	0.11121	82.4644	0.11505	82.4644	0.11331
82.7035	0.12352	82.7035	0.11132	82.7035	0.11516	82.7035	0.1134
82.9644	0.12378	82.9644	0.11135	82.9644	0.11526	82.9644	0.11354
83.2286	0.12403	83.2286	0.1114	83.2286	0.11539	83.2286	0.11366
83.4677	0.12421	83.4677	0.11137	83.4677	0.11554	83.4677	0.11381
83.7265	0.12446	83.7265	0.11147	83.7265	0.11564	83.7265	0.11386
83.986	0.1248	83.986	0.11156	83.986	0.11582	83.986	0.11395
84.2391	0.12498	84.2391	0.11154	84.2391	0.11593	84.2391	0.11413
84.4875	0.1253	84.4875	0.11158	84.4875	0.11609	84.4875	0.11424
84.7502	0.12553	84.7502	0.11163	84.7502	0.11622	84.7502	0.11436
85.0022	0.1257	85.0022	0.11174	85.0022	0.11628	85.0022	0.11442
85.2553	0.126	85.2553	0.11183	85.2553	0.11642	85.2553	0.11449
85.4926	0.1263	85.4926	0.11186	85.4926	0.11656	85.4926	0.11467
85.7582	0.1265	85.7582	0.11198	85.7582	0.11669	85.7582	0.11477
86.0084	0.12673	86.0084	0.11204	86.0084	0.11683	86.0084	0.11488
86.2532	0.127	86.2532	0.11213	86.2532	0.11696	86.2532	0.11499
86.5127	0.12727	86.5127	0.11219	86.5127	0.11703	86.5127	0.11503
86.7787	0.12745	86.7787	0.11231	86.7787	0.11709	86.7787	0.11522
87.0353	0.12774	87.0353	0.11233	87.0353	0.11726	87.0353	0.11532
87.2783	0.12789	87.2783	0.11251	87.2783	0.11738	87.2783	0.11538
87.5414	0.1282	87.5414	0.11258	87.5414	0.11755	87.5414	0.11549
87.802	0.12837	87.802	0.11264	87.802	0.11762	87.802	0.11554
88.049	0.12865	88.049	0.11282	88.049	0.11773	88.049	0.1157
88.2928	0.12879	88.2928	0.11289	88.2928	0.11786	88.2928	0.11584
88.5541	0.12901	88.5541	0.11296	88.5541	0.11792	88.5541	0.11591
88.7924	0.12913	88.7924	0.1131	88.7924	0.11807	88.7924	0.11601
89.0441	0.1294	89.0441	0.11318	89.0441	0.11816	89.0441	0.11611
89.3057	0.12962	89.3057	0.11329	89.3057	0.11829	89.3057	0.1162
89.5588	0.12985	89.5588	0.11344	89.5588	0.11835	89.5588	0.11635
89.8183	0.12994	89.8183	0.11359	89.8183	0.11849	89.8183	0.11632
90.0825	0.13015	90.0825	0.11369	90.0825	0.11861	90.0825	0.11649
90.3212	0.13025	90.3212	0.11378	90.3212	0.11868	90.3212	0.11662
90.5696	0.13047	90.5696	0.11394	90.5696	0.11878	90.5696	0.11667
90.8324	0.13062	90.8324	0.11404	90.8324	0.11891	90.8324	0.1168
91.0819	0.13078	91.0819	0.11414	91.0819	0.11899	91.0819	0.11684
91.3446	0.13091	91.3446	0.11422	91.3446	0.11909	91.3446	0.117
91.5855	0.13104	91.5855	0.1144	91.5855	0.11918	91.5855	0.117
91.8511	0.13114	91.8511	0.11451	91.8511	0.1193	91.8511	0.11719
92.0948	0.13133	92.0948	0.11464	92.0948	0.11939	92.0948	0.11717
92.3411	0.13147	92.3411	0.11477	92.3411	0.11945	92.3411	0.11734
92.5992	0.1316	92.5992	0.11488	92.5992	0.11951	92.5992	0.11742
92.8512	0.13167	92.8512	0.11502	92.8512	0.11966	92.8512	0.11753
93.0849	0.13174	93.0849	0.11507	93.0849	0.11975	93.0849	0.11764
93.3369	0.13178	93.3369	0.1152	93.3369	0.11985	93.3369	0.11774
93.6121	0.13194	93.6121	0.11529	93.6121	0.11993	93.6121	0.11781
93.8606	0.13195	93.8606	0.11543	93.8606	0.11995	93.8606	0.11792
94.104	0.13208	94.104	0.11552	94.104	0.12001	94.104	0.118
94.3459	0.13208	94.3459	0.11568	94.3459	0.12008	94.3459	0.11813
94.6037	0.13211	94.6037	0.11572	94.6037	0.12024	94.6037	0.11813
94.8603	0.13219	94.8603	0.11583	94.8603	0.12026	94.8603	0.11827
95.0994	0.1322	95.0994	0.11594	95.0994	0.12036	95.0994	0.11836
95.3568	0.13226	95.3568	0.11595	95.3568	0.12038	95.3568	0.11845
95.6098	0.1322	95.6098	0.11605	95.6098	0.12044	95.6098	0.11853
95.8396	0.13225	95.8396	0.11614	95.8396	0.12053	95.8396	0.11865
96.0977	0.13224	96.0977	0.11617	96.0977	0.12059	96.0977	0.11879
96.3629	0.1322	96.3629	0.11621	96.3629	0.12071	96.3629	0.1189
96.6114	0.13215	96.6114	0.11633	96.6114	0.12078	96.6114	0.11893
96.844	0.13211	96.844	0.11639	96.844	0.12082	96.844	0.11906
97.1003	0.13208	97.1003	0.11639	97.1003	0.12084	97.1003	0.1191
97.3476	0.13206	97.3476	0.11651	97.3476	0.12094	97.3476	0.11915
97.6054	0.13202	97.6054	0.11655	97.6054	0.12101	97.6054	0.11929
97.8534	0.13186	97.8534	0.11655	97.8534	0.12104	97.8534	0.11938
98.1086	0.13177	98.1086	0.11657	98.1086	0.1211	98.1086	0.11942
98.3538	0.1317	98.3538	0.1166	98.3538	0.1212	98.3538	0.11957
98.5922	0.13157	98.5922	0.11669	98.5922	0.12122	98.5922	0.11956
98.836	0.13154	98.836	0.11671	98.836	0.1213	98.836	0.11966
99.0926	0.13135	99.0926	0.1167	99.0926	0.12136	99.0926	0.11975
99.3546	0.1313	99.3546	0.11671	99.3546	0.12141	99.3546	0.1198
99.5794	0.13114	99.5794	0.1168	99.5794	0.12147	99.5794	0.11994
99.8268	0.13093	99.8268	0.11675	99.8268	0.12156	99.8268	0.12
100.098	0.13083	100.098	0.11683	100.098	0.12159	100.098	0.12005
100.342	0.13069	100.342	0.11679	100.342	0.12166	100.342	0.12004
100.597	0.1306	100.597	0.11682	100.597	0.12169	100.597	0.12013
100.828	0.13037	100.828	0.11683	100.828	0.12177	100.828	0.12023
101.095	0.13023	101.095	0.11685	101.095	0.12181	101.095	0.12029
101.342	0.1301	101.342	0.11686	101.342	0.12185	101.342	0.12036
101.599	0.12995	101.599	0.11693	101.599	0.12191	101.599	0.12038
101.856	0.12969	101.856	0.11687	101.856	0.12196	101.856	0.12047
102.089	0.12956	102.089	0.11683	102.089	0.12199	102.089	0.12055
102.35	0.12949	102.35	0.11688	102.35	0.12209	102.35	0.12054
102.603	0.12921	102.603	0.11689	102.603	0.12213	102.603	0.1206
102.851	0.12907	102.851	0.11693	102.851	0.12209	102.851	0.12065
103.108	0.12893	103.108	0.1169	103.108	0.12216	103.108	0.12069
103.344	0.12871	103.344	0.11693	103.344	0.12223	103.344	0.12066
103.605	0.1285	103.605	0.11691	103.605	0.12227	103.605	0.12083
103.858	0.12832	103.858	0.11691	103.858	0.12233	103.858	0.12085
104.101	0.12824	104.101	0.11688	104.101	0.12239	104.101	0.12094
104.36	0.12793	104.36	0.11692	104.36	0.12241	104.36	0.12095
104.599	0.12774	104.599	0.11695	104.599	0.12248	104.599	0.12102
104.871	0.12759	104.871	0.11693	104.871	0.12248	104.871	0.12107
105.113	0.12737	105.113	0.11693	105.113	0.12246	105.113	0.12102
105.364	0.12718	105.364	0.11685	105.364	0.12255	105.364	0.12108
105.598	0.12704	105.598	0.11695	105.598	0.12257	105.598	0.12113
105.852	0.12682	105.852	0.11692	105.852	0.12261	105.852	0.12119
106.109	0.12657	106.109	0.1169	106.109	0.1226	106.109	0.12122
106.354	0.12652	106.354	0.11694	106.354	0.12271	106.354	0.12122
106.614	0.12624	106.614	0.11688	106.614	0.12275	106.614	0.12128
106.85	0.12606	106.85	0.11696	106.85	0.12271	106.85	0.12132
107.096	0.1258	107.096	0.11689	107.096	0.12274	107.096	0.1214
107.357	0.12568	107.357	0.11694	107.357	0.12277	107.357	0.12148
107.594	0.12536	107.594	0.11687	107.594	0.12272	107.594	0.12149
107.85	0.12522	107.85	0.11699	107.85	0.12278	107.85	0.12153
108.089	0.12511	108.089	0.11695	108.089	0.12282	108.089	0.12158
108.337	0.12486	108.337	0.11698	108.337	0.12285	108.337	0.12158
108.59	0.12466	108.59	0.11698	108.59	0.1228	108.59	0.12171
108.827	0.12451	108.827	0.11701	108.827	0.12285	108.827	0.12171
109.083	0.12426	109.083	0.11702	109.083	0.12283	109.083	0.12175
109.334	0.12406	109.334	0.11703	109.334	0.12285	109.334	0.12184
109.582	0.12383	109.582	0.11702	109.582	0.12286	109.582	0.12191
109.816	0.12363	109.816	0.11711	109.816	0.12281	109.816	0.12196
110.07	0.12342	110.07	0.11708	110.07	0.12283	110.07	0.12204
110.326	0.12321	110.326	0.11716	110.326	0.12277	110.326	0.12205
110.558	0.12299	110.558	0.11718	110.558	0.12278	110.558	0.12213
110.808	0.12285	110.808	0.11713	110.808	0.12277	110.808	0.12223
111.046	0.12266	111.046	0.11721	111.046	0.12266	111.046	0.12225
111.305	0.12242	111.305	0.11722	111.305	0.1226	111.305	0.12241
111.55	0.12228	111.55	0.11722	111.55	0.12257	111.55	0.12243
111.797	0.12197	111.797	0.1173	111.797	0.1225	111.797	0.12252
112.027	0.12186	112.027	0.1174	112.027	0.12242	112.027	0.12256
112.271	0.12165	112.271	0.1174	112.271	0.12231	112.271	0.12261
112.522	0.12147	112.522	0.11749	112.522	0.12228	112.522	0.12272
112.78	0.12129	112.78	0.11752	112.78	0.1222	112.78	0.1228
112.989	0.12118	112.989	0.11762	112.989	0.12206	112.989	0.12292
113.249	0.1209	113.249	0.11766	113.249	0.12189	113.249	0.12295
113.466	0.12084	113.466	0.11778	113.466	0.12184	113.466	0.12312
113.754	0.12062	113.754	0.11786	113.754	0.12178	113.754	0.12318
113.983	0.12043	113.983	0.11791	113.983	0.12163	113.983	0.12319
114.243	0.12025	114.243	0.11801	114.243	0.12151	114.243	0.1234
114.469	0.12019	114.469	0.11808	114.469	0.1214	114.469	0.12346
114.697	0.12003	114.697	0.11817	114.697	0.12127	114.697	0.12356
114.964	0.11997	114.964	0.11826	114.964	0.12118	114.964	0.12365
115.213	0.11983	115.213	0.11839	115.213	0.12102	115.213	0.1238
115.436	0.11977	115.436	0.11854	115.436	0.12095	115.436	0.12391
115.674	0.11959	115.674	0.11858	115.674	0.12087	115.674	0.12401
115.937	0.11949	115.937	0.1187	115.937	0.12078	115.937	0.12412
116.175	0.11941	116.175	0.11886	116.175	0.12061	116.175	0.12422
116.426	0.11942	116.426	0.11895	116.426	0.12053	116.426	0.12431
116.652	0.11937	116.652	0.11906	116.652	0.1205	116.652	0.12447
116.892	0.11926	116.892	0.11919	116.892	0.12042	116.892	0.12453
117.146	0.11924	117.146	0.11926	117.146	0.12033	117.146	0.12479
117.382	0.11925	117.382	0.11942	117.382	0.12028	117.382	0.12488
117.639	0.11921	117.639	0.11953	117.639	0.12021	117.639	0.12502
117.874	0.11924	117.874	0.1197	117.874	0.1202	117.874	0.12511
118.11	0.11927	118.11	0.11976	118.11	0.12018	118.11	0.12527
118.357	0.11929	118.357	0.11995	118.357	0.12015	118.357	0.12542
118.614	0.11936	118.614	0.12008	118.614	0.12019	118.614	0.12567
118.847	0.11941	118.847	0.12025	118.847	0.12014	118.847	0.12578
119.086	0.11946	119.086	0.1204	119.086	0.12009	119.086	0.12596
119.334	0.11965	119.334	0.12056	119.334	0.12022	119.334	0.12614
119.573	0.1198	119.573	0.12065	119.573	0.12019	119.573	0.12633
119.803	0.11986	119.803	0.12085	119.803	0.12019	119.803	0.12657
120.06	0.11999	120.06	0.12102	120.06	0.12021	120.06	0.12682
120.298	0.12021	120.298	0.12115	120.298	0.12029	120.298	0.12696
120.534	0.12037	120.534	0.12134	120.534	0.12033	120.534	0.12725
120.777	0.12056	120.777	0.1215	120.777	0.12037	120.777	0.12748
121.035	0.12083	121.035	0.12166	121.035	0.12048	121.035	0.12773
121.281	0.12112	121.281	0.12185	121.281	0.12047	121.281	0.12801
121.517	0.12127	121.517	0.12195	121.517	0.12057	121.517	0.12825
121.76	0.12162	121.76	0.12211	121.76	0.12062	121.76	0.12843
122.019	0.12185	122.019	0.12229	122.019	0.12072	122.019	0.12879
122.255	0.12215	122.255	0.12244	122.255	0.12075	122.255	0.12906
122.504	0.12243	122.504	0.12259	122.504	0.12085	122.504	0.12932
122.756	0.12286	122.756	0.12269	122.756	0.12094	122.756	0.1296
122.984	0.12321	122.984	0.12282	122.984	0.12108	122.984	0.1299
123.236	0.1236	123.236	0.12302	123.236	0.1212	123.236	0.13014
123.483	0.12404	123.483	0.12319	123.483	0.12124	123.483	0.13048
123.721	0.12446	123.721	0.12333	123.721	0.12135	123.721	0.13076
123.959	0.12483	123.959	0.12342	123.959	0.12146	123.959	0.13094
124.204	0.1253	124.204	0.12357	124.204	0.12161	124.204	0.13124
124.45	0.12577	124.45	0.12378	124.45	0.12164	124.45	0.13145
124.696	0.1263	124.696	0.12386	124.696	0.12179	124.696	0.1317
124.939	0.12675	124.939	0.12399	124.939	0.12192	124.939	0.13187
125.162	0.12723	125.162	0.12411	125.162	0.12197	125.162	0.13212
125.423	0.12772	125.423	0.12421	125.423	0.12214	125.423	0.13231
125.658	0.12821	125.658	0.12435	125.658	0.12218	125.658	0.13245
125.886	0.12872	125.886	0.12451	125.886	0.12234	125.886	0.13264
126.13	0.12923	126.13	0.12458	126.13	0.12242	126.13	0.1327
126.386	0.12982	126.386	0.12472	126.386	0.12256	126.386	0.13279
126.627	0.13032	126.627	0.12479	126.627	0.12269	126.627	0.13292
126.851	0.13089	126.851	0.12493	126.851	0.12273	126.851	0.13297
127.099	0.1314	127.099	0.12504	127.099	0.12288	127.099	0.133
127.36	0.13185	127.36	0.12516	127.36	0.12295	127.36	0.13296
127.591	0.13246	127.591	0.1252	127.591	0.12306	127.591	0.13303
127.856	0.13284	127.856	0.12534	127.856	0.12313	127.856	0.13293
128.063	0.13335	128.063	0.12539	128.063	0.12324	128.063	0.13288
128.324	0.13378	128.324	0.12543	128.324	0.12333	128.324	0.13278
128.558	0.13425	128.558	0.12548	128.558	0.12345	128.558	0.13273
128.812	0.13473	128.812	0.12558	128.812	0.1235	128.812	0.13262
129.05	0.13508	129.05	0.12567	129.05	0.1236	129.05	0.13247
129.28	0.13553	129.28	0.12569	129.28	0.12363	129.28	0.13226
129.517	0.13588	129.517	0.12573	129.517	0.12375	129.517	0.13217
129.769	0.13618	129.769	0.12577	129.769	0.12377	129.769	0.13198
130.03	0.13644	130.03	0.1258	130.03	0.12381	130.03	0.13175
130.267	0.13672	130.267	0.12581	130.267	0.1239	130.267	0.13153
130.518	0.13687	130.518	0.12584	130.518	0.12394	130.518	0.13133
130.747	0.13708	130.747	0.12587	130.747	0.12396	130.747	0.13105
130.994	0.1372	130.994	0.12582	130.994	0.12401	130.994	0.13088
131.251	0.13729	131.251	0.12579	131.251	0.12406	131.251	0.13059
131.469	0.13732	131.469	0.12581	131.469	0.12412	131.469	0.13032
131.742	0.13735	131.742	0.12579	131.742	0.12408	131.742	0.13017
131.972	0.1373	131.972	0.12573	131.972	0.12408	131.972	0.12989
132.226	0.13725	132.226	0.12563	132.226	0.12417	132.226	0.1296
132.469	0.1372	132.469	0.12558	132.469	0.12407	132.469	0.12928
132.713	0.13708	132.713	0.12551	132.713	0.12419	132.713	0.12913
132.955	0.13687	132.955	0.1254	132.955	0.12411	132.955	0.12884
133.199	0.13673	133.199	0.12531	133.199	0.12415	133.199	0.12861
133.444	0.13648	133.444	0.12527	133.444	0.12414	133.444	0.12837
133.688	0.13624	133.688	0.12511	133.688	0.12414	133.688	0.12806
133.928	0.13596	133.928	0.12503	133.928	0.12406	133.928	0.12782
134.174	0.13559	134.174	0.12486	134.174	0.12407	134.174	0.12756
134.41	0.13529	134.41	0.12465	134.41	0.12401	134.41	0.12732
134.655	0.13503	134.655	0.12457	134.655	0.124	134.655	0.12709
134.892	0.13463	134.892	0.12448	134.892	0.12399	134.892	0.12689
135.135	0.13432	135.135	0.12434	135.135	0.12392	135.135	0.12664
135.393	0.1339	135.393	0.12415	135.393	0.12391	135.393	0.12638
135.633	0.13365	135.633	0.12405	135.633	0.12388	135.633	0.12612
135.862	0.1333	135.862	0.1239	135.862	0.12381	135.862	0.126
136.113	0.13287	136.113	0.1238	136.113	0.12376	136.113	0.12578
136.368	0.13264	136.368	0.12362	136.368	0.12369	136.368	0.12554
136.593	0.13219	136.593	0.12352	136.593	0.12366	136.593	0.1254
136.85	0.13201	136.85	0.12334	136.85	0.12366	136.85	0.12516
137.09	0.13163	137.09	0.12318	137.09	0.12355	137.09	0.125
137.332	0.13142	137.332	0.12305	137.332	0.12349	137.332	0.12483
137.58	0.13108	137.58	0.12285	137.58	0.12343	137.58	0.12462
137.808	0.13087	137.808	0.12277	137.808	0.12336	137.808	0.12443
138.061	0.13057	138.061	0.12265	138.061	0.12324	138.061	0.1243
138.303	0.13039	138.303	0.12242	138.303	0.12319	138.303	0.12409
138.556	0.13005	138.556	0.1223	138.556	0.12313	138.556	0.12396
138.793	0.12989	138.793	0.12221	138.793	0.12312	138.793	0.12377
139.049	0.12967	139.049	0.12202	139.049	0.12298	139.049	0.12368
139.294	0.12948	139.294	0.12181	139.294	0.1229	139.294	0.12352
139.522	0.12929	139.522	0.1217	139.522	0.12283	139.522	0.12329
139.771	0.1291	139.771	0.12156	139.771	0.12281	139.771	0.12319
139.999	0.12887	139.999	0.1214	139.999	0.12272	139.999	0.12306
140.248	0.12868	140.248	0.12128	140.248	0.12261	140.248	0.12283
140.501	0.1285	140.501	0.1211	140.501	0.12251	140.501	0.12272
140.742	0.12832	140.742	0.121	140.742	0.12244	140.742	0.12259
140.988	0.12818	140.988	0.12087	140.988	0.12238	140.988	0.12247
141.222	0.12794	141.222	0.12073	141.222	0.12223	141.222	0.12227
141.473	0.12777	141.473	0.12058	141.473	0.12215	141.473	0.1222
141.731	0.12762	141.731	0.12043	141.731	0.12206	141.731	0.12208
141.963	0.12745	141.963	0.12029	141.963	0.12194	141.963	0.12194
142.204	0.12728	142.204	0.12017	142.204	0.12188	142.204	0.1218
142.438	0.12715	142.438	0.11998	142.438	0.12175	142.438	0.12163
142.699	0.12696	142.699	0.1199	142.699	0.12162	142.699	0.12152
142.933	0.12674	142.933	0.11973	142.933	0.12158	142.933	0.1214
143.163	0.12655	143.163	0.11959	143.163	0.12146	143.163	0.12131
143.423	0.12641	143.423	0.11945	143.423	0.12136	143.423	0.12115
143.659	0.12631	143.659	0.11932	143.659	0.12119	143.659	0.12107
143.904	0.12606	143.904	0.11926	143.904	0.1211	143.904	0.12095
144.151	0.12587	144.151	0.11913	144.151	0.12102	144.151	0.12083
144.392	0.12572	144.392	0.11901	144.392	0.12094	144.392	0.12069
144.629	0.12562	144.629	0.11885	144.629	0.12079	144.629	0.12058
144.855	0.12532	144.855	0.11879	144.855	0.12072	144.855	0.12052
145.118	0.12514	145.118	0.11866	145.118	0.12058	145.118	0.12036
145.357	0.125	145.357	0.11856	145.357	0.1205	145.357	0.12031
145.589	0.12481	145.589	0.11842	145.589	0.12038	145.589	0.12019
145.832	0.12455	145.832	0.11827	145.832	0.12031	145.832	0.12003
146.097	0.12436	146.097	0.11824	146.097	0.1202	146.097	0.11996
146.317	0.12412	146.317	0.11812	146.317	0.12011	146.317	0.11986
146.59	0.12388	146.59	0.11803	146.59	0.12001	146.59	0.11977
146.807	0.12376	146.807	0.11789	146.807	0.11991	146.807	0.11971
147.062	0.12351	147.062	0.1178	147.062	0.11986	147.062	0.11958
147.313	0.12326	147.313	0.11765	147.313	0.1197	147.313	0.11948
147.559	0.12305	147.559	0.11759	147.559	0.11964	147.559	0.11941
147.789	0.12284	147.789	0.1175	147.789	0.11951	147.789	0.11928
148.047	0.12265	148.047	0.1174	148.047	0.11943	148.047	0.11922
148.284	0.12236	148.284	0.11731	148.284	0.11933	148.284	0.1191
148.525	0.12215	148.525	0.11722	148.525	0.11922	148.525	0.11898
148.78	0.12197	148.78	0.11714	148.78	0.11919	148.78	0.1189
149.014	0.12173	149.014	0.11705	149.014	0.1191	149.014	0.11881
149.245	0.12148	149.245	0.11699	149.245	0.11899	149.245	0.11875
149.484	0.12117	149.484	0.11686	149.484	0.11889	149.484	0.11861
149.744	0.12094	149.744	0.11681	149.744	0.11883	149.744	0.11847
149.981	0.12069	149.981	0.11674	149.981	0.11876	149.981	0.11847
150.216	0.12044	150.216	0.11662	150.216	0.11861	150.216	0.11832
150.477	0.12034	150.477	0.11652	150.477	0.11852	150.477	0.11821
150.694	0.12003	150.694	0.11644	150.694	0.11846	150.694	0.11809
150.962	0.11987	150.962	0.11635	150.962	0.11842	150.962	0.11802
151.192	0.11959	151.192	0.1163	151.192	0.11833	151.192	0.11788
151.457	0.11938	151.457	0.11621	151.457	0.11821	151.457	0.11778
151.682	0.1192	151.682	0.11613	151.682	0.11817	151.682	0.11765
151.933	0.11894	151.933	0.11609	151.933	0.11813	151.933	0.11761
152.183	0.11878	152.183	0.11599	152.183	0.11807	152.183	0.11747
152.429	0.11857	152.429	0.11585	152.429	0.11794	152.429	0.11741
152.66	0.11829	152.66	0.1158	152.66	0.11786	152.66	0.1173
152.915	0.11814	152.915	0.11567	152.915	0.11777	152.915	0.11716
153.149	0.11792	153.149	0.11562	153.149	0.1177	153.149	0.11711
153.398	0.11771	153.398	0.11558	153.398	0.11763	153.398	0.11703
153.634	0.1175	153.634	0.11548	153.634	0.11753	153.634	0.11695
153.888	0.11737	153.888	0.1154	153.888	0.11744	153.888	0.11681
154.124	0.11716	154.124	0.11534	154.124	0.11735	154.124	0.11677
154.372	0.1169	154.372	0.11521	154.372	0.11732	154.372	0.11657
154.614	0.11681	154.614	0.11519	154.614	0.11726	154.614	0.11653
154.846	0.11666	154.846	0.11511	154.846	0.11719	154.846	0.11644
155.092	0.11641	155.092	0.11504	155.092	0.11708	155.092	0.11639
155.345	0.11622	155.345	0.11495	155.345	0.11695	155.345	0.11634
155.577	0.11603	155.577	0.11492	155.577	0.11694	155.577	0.11619
155.813	0.11588	155.813	0.11486	155.813	0.11688	155.813	0.1162
156.068	0.11575	156.068	0.11484	156.068	0.11684	156.068	0.1161
156.312	0.11553	156.312	0.1147	156.312	0.11672	156.312	0.11603
156.55	0.11545	156.55	0.11463	156.55	0.11666	156.55	0.11591
156.796	0.11537	156.796	0.1146	156.796	0.11659	156.796	0.11583
157.037	0.11513	157.037	0.11456	157.037	0.11652	157.037	0.11581
157.28	0.11497	157.28	0.11447	157.28	0.11645	157.28	0.11568
157.506	0.11482	157.506	0.1144	157.506	0.11642	157.506	0.1157
157.765	0.11474	157.765	0.11439	157.765	0.11629	157.765	0.11563
158.007	0.11462	158.007	0.11432	158.007	0.11627	158.007	0.11549
158.245	0.1145	158.245	0.1143	158.245	0.11614	158.245	0.11546
158.483	0.11438	158.483	0.1142	158.483	0.11613	158.483	0.11539
158.73	0.11422	158.73	0.1142	158.73	0.11608	158.73	0.11535
158.975	0.11416	158.975	0.11415	158.975	0.11598	158.975	0.11527
159.214	0.11397	159.214	0.11407	159.214	0.11592	159.214	0.11519
159.468	0.11395	159.468	0.11406	159.468	0.11588	159.468	0.11513
159.699	0.11369	159.699	0.11405	159.699	0.11578	159.699	0.11506
159.921	0.1137	159.921	0.11391	159.921	0.11572	159.921	0.11501
160.18	0.11351	160.18	0.11394	160.18	0.11562	160.18	0.11499
160.422	0.11339	160.422	0.11385	160.422	0.11557	160.422	0.11494
160.67	0.11335	160.67	0.11381	160.67	0.11555	160.67	0.11488
160.927	0.11325	160.927	0.11381	160.927	0.1155	160.927	0.11482
161.157	0.11324	161.157	0.11374	161.157	0.11541	161.157	0.11482
161.427	0.1131	161.427	0.11369	161.427	0.11538	161.427	0.11468
161.657	0.11292	161.657	0.11368	161.657	0.11528	161.657	0.11473
161.886	0.11289	161.886	0.11358	161.886	0.11533	161.886	0.11461
162.152	0.11283	162.152	0.1136	162.152	0.11522	162.152	0.11458
162.375	0.11279	162.375	0.11354	162.375	0.11518	162.375	0.11455
162.636	0.1127	162.636	0.11347	162.636	0.11506	162.636	0.11449
162.891	0.11254	162.891	0.11349	162.891	0.11505	162.891	0.11445
163.144	0.11255	163.144	0.11343	163.144	0.11499	163.144	0.11443
163.36	0.11248	163.36	0.11341	163.36	0.11492	163.36	0.11435
163.625	0.11242	163.625	0.11337	163.625	0.1149	163.625	0.11433
163.87	0.11238	163.87	0.11333	163.87	0.11488	163.87	0.11429
164.121	0.1123	164.121	0.11332	164.121	0.11482	164.121	0.11422
164.364	0.11217	164.364	0.11322	164.364	0.11473	164.364	0.1142
164.598	0.11212	164.598	0.11326	164.598	0.11468	164.598	0.11415
164.859	0.11206	164.859	0.11323	164.859	0.11467	164.859	0.11412
165.106	0.11203	165.106	0.11315	165.106	0.11456	165.106	0.1141
165.358	0.11204	165.358	0.11312	165.358	0.1146	165.358	0.11405
165.606	0.11195	165.606	0.11317	165.606	0.11452	165.606	0.11402
165.848	0.11191	165.848	0.11312	165.848	0.11442	165.848	0.114
166.08	0.11182	166.08	0.11307	166.08	0.11441	166.08	0.11396
166.323	0.11188	166.323	0.113	166.323	0.11438	166.323	0.11394
166.579	0.11174	166.579	0.11305	166.579	0.11436	166.579	0.11389
166.807	0.11176	166.807	0.11306	166.807	0.11427	166.807	0.11381
167.075	0.11173	167.075	0.113	167.075	0.11423	167.075	0.1138
167.316	0.11166	167.316	0.11304	167.316	0.11419	167.316	0.11375
167.572	0.11168	167.572	0.11298	167.572	0.11414	167.572	0.11376
167.791	0.11166	167.791	0.11297	167.791	0.11406	167.791	0.11376
168.074	0.1115	168.074	0.11293	168.074	0.1141	168.074	0.11374
168.306	0.11155	168.306	0.11292	168.306	0.11395	168.306	0.11369
168.556	0.11147	168.556	0.11289	168.556	0.11399	168.556	0.11359
168.799	0.1115	168.799	0.11286	168.799	0.11395	168.799	0.11367
169.043	0.1115	169.043	0.11281	169.043	0.11389	169.043	0.11356
169.276	0.11149	169.276	0.11285	169.276	0.11388	169.276	0.11357
169.527	0.11143	169.527	0.11281	169.527	0.11379	169.527	0.11352
169.783	0.11132	169.783	0.11277	169.783	0.11377	169.783	0.11353
170.031	0.11138	170.031	0.11274	170.031	0.11374	170.031	0.11353
170.272	0.11138	170.272	0.11272	170.272	0.11374	170.272	0.11346
170.499	0.11134	170.499	0.11265	170.499	0.11362	170.499	0.11346
170.767	0.11129	170.767	0.1127	170.767	0.11368	170.767	0.11351
171.022	0.11123	171.022	0.11261	171.022	0.11364	171.022	0.11342
171.249	0.1113	171.249	0.11262	171.249	0.11359	171.249	0.11341
171.522	0.11125	171.522	0.11258	171.522	0.11355	171.522	0.11337
171.758	0.11126	171.758	0.11259	171.758	0.11347	171.758	0.11335
172.008	0.11118	172.008	0.11258	172.008	0.11345	172.008	0.11333
172.235	0.11113	172.235	0.11255	172.235	0.11344	172.235	0.11335
172.499	0.11112	172.499	0.11246	172.499	0.1134	172.499	0.11332
172.73	0.11121	172.73	0.11252	172.73	0.11336	172.73	0.11327
172.975	0.11113	172.975	0.11246	172.975	0.11336	172.975	0.11323
173.23	0.11112	173.23	0.11248	173.23	0.11334	173.23	0.11323
173.477	0.11114	173.477	0.11244	173.477	0.11331	173.477	0.11319
173.722	0.11115	173.722	0.11236	173.722	0.11329	173.722	0.11319
173.968	0.11112	173.968	0.11235	173.968	0.11324	173.968	0.11313
174.211	0.11105	174.211	0.11235	174.211	0.11329	174.211	0.11312
174.456	0.111	174.456	0.11238	174.456	0.11323	174.456	0.11303
174.699	0.111	174.699	0.1123	174.699	0.11322	174.699	0.11304
174.951	0.11105	174.951	0.11229	174.951	0.11317	174.951	0.11297
175.205	0.11096	175.205	0.11218	175.205	0.11316	175.205	0.11303
175.443	0.11102	175.443	0.11221	175.443	0.11317	175.443	0.11297
175.688	0.11094	175.688	0.11223	175.688	0.11312	175.688	0.11289
175.95	0.11094	175.95	0.11217	175.95	0.11306	175.95	0.11299
176.195	0.11089	176.195	0.11212	176.195	0.11304	176.195	0.11285
176.435	0.11094	176.435	0.11212	176.435	0.11303	176.435	0.11293
176.685	0.11086	176.685	0.11206	176.685	0.11297	176.685	0.11285
176.924	0.11091	176.924	0.11207	176.924	0.11297	176.924	0.11279
177.182	0.11095	177.182	0.11197	177.182	0.11296	177.182	0.11277
177.431	0.11087	177.431	0.11196	177.431	0.11292	177.431	0.11278
177.684	0.11092	177.684	0.11198	177.684	0.11297	177.684	0.11276
177.924	0.1109	177.924	0.11194	177.924	0.11288	177.924	0.1127
178.179	0.11091	178.179	0.11189	178.179	0.11287	178.179	0.11271
178.429	0.11086	178.429	0.11194	178.429	0.11287	178.429	0.11263
178.696	0.11091	178.696	0.11194	178.696	0.11286	178.696	0.11264
178.929	0.11083	178.929	0.11189	178.929	0.11284	178.929	0.11255
179.183	0.11085	179.183	0.1119	179.183	0.11276	179.183	0.11252
179.42	0.11088	179.42	0.11186	179.42	0.11284	179.42	0.11257
179.678	0.11085	179.678	0.11182	179.678	0.11276	179.678	0.11251
179.934	0.11087	179.934	0.11187	179.934	0.11275	179.934	0.11255
180.196	0.11081	180.196	0.11177	180.196	0.11269	180.196	0.11244
180.425	0.11091	180.425	0.11177	180.425	0.1127	180.425	0.11255
180.69	0.11084	180.69	0.11179	180.69	0.11265	180.69	0.1125
180.935	0.11086	180.935	0.11171	180.935	0.11267	180.935	0.11252
181.195	0.11082	181.195	0.11173	181.195	0.11263	181.195	0.11246
181.436	0.11081	181.436	0.11168	181.436	0.11263	181.436	0.11245
181.681	0.11082	181.681	0.11171	181.681	0.11255	181.681	0.11237
181.94	0.1108	181.94	0.11169	181.94	0.11255	181.94	0.11238
182.199	0.1108	182.199	0.11171	182.199	0.11255	182.199	0.11237
182.445	0.11084	182.445	0.11166	182.445	0.11258	182.445	0.11238
182.709	0.11076	182.709	0.11159	182.709	0.11258	182.709	0.11235
182.956	0.11078	182.956	0.11157	182.956	0.11251	182.956	0.11235
183.195	0.11073	183.195	0.11156	183.195	0.1125	183.195	0.1123
183.461	0.11076	183.461	0.11161	183.461	0.11247	183.461	0.1123
183.72	0.11073	183.72	0.11156	183.72	0.11254	183.72	0.11232
183.95	0.11075	183.95	0.11162	183.95	0.11246	183.95	0.11226
184.207	0.11069	184.207	0.11153	184.207	0.1125	184.207	0.11223
184.46	0.11068	184.46	0.11158	184.46	0.11245	184.46	0.11223
184.708	0.11067	184.708	0.11151	184.708	0.11239	184.708	0.1122
184.957	0.11073	184.957	0.11158	184.957	0.11239	184.957	0.11219
185.23	0.11063	185.23	0.11147	185.23	0.11241	185.23	0.11214
185.46	0.1106	185.46	0.11152	185.46	0.11235	185.46	0.11221
185.709	0.11064	185.709	0.11147	185.709	0.11235	185.709	0.11211
185.972	0.11068	185.972	0.11149	185.972	0.11229	185.972	0.11209
186.212	0.11068	186.212	0.11149	186.212	0.11228	186.212	0.11205
186.478	0.11067	186.478	0.11141	186.478	0.11228	186.478	0.11204
186.738	0.11063	186.738	0.11149	186.738	0.11224	186.738	0.11206
186.997	0.11069	186.997	0.11143	186.997	0.11223	186.997	0.11204
187.239	0.1107	187.239	0.11141	187.239	0.11223	187.239	0.11203
187.488	0.11066	187.488	0.11146	187.488	0.11219	187.488	0.11198
187.766	0.11065	187.766	0.11144	187.766	0.11217	187.766	0.11198
187.993	0.11066	187.993	0.11143	187.993	0.11217	187.993	0.11195
188.25	0.11068	188.25	0.11144	188.25	0.11217	188.25	0.11194
188.497	0.11066	188.497	0.11144	188.497	0.11214	188.497	0.112
188.746	0.11066	188.746	0.11143	188.746	0.11214	188.746	0.1119
188.995	0.11063	188.995	0.11142	188.995	0.11209	188.995	0.11189
189.265	0.11071	189.265	0.11146	189.265	0.1121	189.265	0.11191
189.511	0.11068	189.511	0.1114	189.511	0.11206	189.511	0.11189
189.765	0.11072	189.765	0.11139	189.765	0.11207	189.765	0.11183
190.025	0.11057	190.025	0.11139	190.025	0.11209	190.025	0.11183
190.26	0.11073	190.26	0.11136	190.26	0.11205	190.26	0.11179
190.527	0.11061	190.527	0.11139	190.527	0.112	190.527	0.11183
190.774	0.11065	190.774	0.11136	190.774	0.11204	190.774	0.11176
191.04	0.11065	191.04	0.11135	191.04	0.11198	191.04	0.1118
191.279	0.11059	191.279	0.11131	191.279	0.11197	191.279	0.11176
191.527	0.11061	191.527	0.11132	191.527	0.11198	191.527	0.11175
191.795	0.1107	191.795	0.11133	191.795	0.11196	191.795	0.11177
192.043	0.1107	192.043	0.11132	192.043	0.11188	192.043	0.11168
192.289	0.11065	192.289	0.1113	192.289	0.11186	192.289	0.11164
192.547	0.11065	192.547	0.11135	192.547	0.11184	192.547	0.11169
192.804	0.11058	192.804	0.11132	192.804	0.11179	192.804	0.11159
193.062	0.1107	193.062	0.11132	193.062	0.1118	193.062	0.11165
193.313	0.11065	193.313	0.11132	193.313	0.11174	193.313	0.1116
193.561	0.11065	193.561	0.11125	193.561	0.11175	193.561	0.11164
193.831	0.11063	193.831	0.11133	193.831	0.11169	193.831	0.11152
194.079	0.11065	194.079	0.11127	194.079	0.11172	194.079	0.1115
194.329	0.11064	194.329	0.11125	194.329	0.11173	194.329	0.11152
194.588	0.11062	194.588	0.11125	194.588	0.11168	194.588	0.11151
194.837	0.11067	194.837	0.11125	194.837	0.11171	194.837	0.11146
195.101	0.11061	195.101	0.11125	195.101	0.11167	195.101	0.11144
195.357	0.11062	195.357	0.11124	195.357	0.11159	195.357	0.11141
195.597	0.11057	195.597	0.11125	195.597	0.11165	195.597	0.11138
195.862	0.11064	195.862	0.1112	195.862	0.11159	195.862	0.11138
196.117	0.11067	196.117	0.11121	196.117	0.11157	196.117	0.1113
196.36	0.11073	196.36	0.11117	196.36	0.1116	196.36	0.11136
196.62	0.11069	196.62	0.11118	196.62	0.1115	196.62	0.11132
196.89	0.11064	196.89	0.11122	196.89	0.11153	196.89	0.11127
197.163	0.11067	197.163	0.11121	197.163	0.11149	197.163	0.11131
197.404	0.11069	197.404	0.11114	197.404	0.11147	197.404	0.11136
197.65	0.11065	197.65	0.11118	197.65	0.11152	197.65	0.11126
197.907	0.11072	197.907	0.11117	197.907	0.11139	197.907	0.11125
198.184	0.11067	198.184	0.11121	198.184	0.11144	198.184	0.11126
198.422	0.11069	198.422	0.11112	198.422	0.11144	198.422	0.11118
198.678	0.11066	198.678	0.11118	198.678	0.11141	198.678	0.11129
198.94	0.11075	198.94	0.11112	198.94	0.1114	198.94	0.11122
199.215	0.11073	199.215	0.11112	199.215	0.11138	199.215	0.11123
199.459	0.1107	199.459	0.11113	199.459	0.11133	199.459	0.11118
199.718	0.11067	199.718	0.11113	199.718	0.1114	199.718	0.11117
199.979	0.11066	199.979	0.11118	199.979	0.11136	199.979	0.11118
200.221	0.1107	200.221	0.11111	200.221	0.11139	200.221	0.11115
200.479	0.11064	200.479	0.11111	200.479	0.11139	200.479	0.11119
200.745	0.11066	200.745	0.11115	200.745	0.11136	200.745	0.11116
200.996	0.1107	200.996	0.11113	200.996	0.11132	200.996	0.11114
201.244	0.11067	201.244	0.11111	201.244	0.11128	201.244	0.11109
201.504	0.11067	201.504	0.11109	201.504	0.11125	201.504	0.11111
201.77	0.11073	201.77	0.11109	201.77	0.11129	201.77	0.11109
202.015	0.11068	202.015	0.11104	202.015	0.11128	202.015	0.11109
202.265	0.11075	202.265	0.11104	202.265	0.11125	202.265	0.11106
202.527	0.11074	202.527	0.11105	202.527	0.11119	202.527	0.11103
202.785	0.11085	202.785	0.11103	202.785	0.11122	202.785	0.11102
203.055	0.11076	203.055	0.11099	203.055	0.11119	203.055	0.11097
203.3	0.11078	203.3	0.11105	203.3	0.11121	203.3	0.11094
203.555	0.11081	203.555	0.11097	203.555	0.1112	203.555	0.11097
203.81	0.11085	203.81	0.11104	203.81	0.11121	203.81	0.11101
204.071	0.11083	204.071	0.11097	204.071	0.11122	204.071	0.11092
204.323	0.11087	204.323	0.11105	204.323	0.11123	204.323	0.11098
204.576	0.11088	204.576	0.11098	204.576	0.11115	204.576	0.11089
204.835	0.11084	204.835	0.11097	204.835	0.11119	204.835	0.11091
205.076	0.11086	205.076	0.11092	205.076	0.11112	205.076	0.11091
205.338	0.11091	205.338	0.11094	205.338	0.11115	205.338	0.11094
205.596	0.11094	205.596	0.11091	205.596	0.11116	205.596	0.11089
205.844	0.11099	205.844	0.11102	205.844	0.11114	205.844	0.11088
206.106	0.11094	206.106	0.111	206.106	0.11112	206.106	0.11091
206.372	0.11103	206.372	0.11096	206.372	0.11116	206.372	0.11085
206.629	0.11097	206.629	0.1109	206.629	0.11116	206.629	0.11084
206.889	0.11096	206.889	0.11094	206.889	0.11112	206.889	0.1109
207.132	0.11096	207.132	0.11095	207.132	0.11113	207.132	0.11087
207.392	0.11104	207.392	0.11098	207.392	0.11111	207.392	0.11079
207.652	0.11105	207.652	0.11094	207.652	0.11111	207.652	0.11084
207.899	0.11111	207.899	0.11092	207.899	0.11106	207.899	0.11082
208.164	0.11113	208.164	0.11096	208.164	0.11108	208.164	0.11088
208.43	0.11111	208.43	0.11091	208.43	0.1111	208.43	0.11081
208.68	0.11106	208.68	0.11096	208.68	0.11106	208.68	0.11082
208.937	0.11108	208.937	0.11094	208.937	0.11108	208.937	0.11082
209.195	0.11113	209.195	0.11098	209.195	0.11108	209.195	0.11079
209.457	0.1112	209.457	0.11097	209.457	0.11109	209.457	0.11078
209.71	0.11109	209.71	0.11094	209.71	0.11104	209.71	0.11074
209.958	0.11109	209.958	0.11088	209.958	0.11104	209.958	0.11074
210.22	0.11117	210.22	0.11089	210.22	0.11103	210.22	0.11074
210.483	0.11125	210.483	0.11094	210.483	0.11098	210.483	0.11064
210.738	0.11127	210.738	0.11096	210.738	0.11099	210.738	0.1107
210.993	0.11131	210.993	0.11095	210.993	0.11102	210.993	0.11066
211.258	0.11126	211.258	0.1109	211.258	0.11101	211.258	0.1107
211.511	0.11134	211.511	0.11088	211.511	0.11096	211.511	0.11067
211.761	0.11136	211.761	0.11093	211.761	0.11099	211.761	0.11065
212.014	0.11139	212.014	0.11088	212.014	0.11091	212.014	0.1106
212.271	0.11138	212.271	0.11089	212.271	0.11094	212.271	0.11061
212.521	0.1114	212.521	0.1109	212.521	0.11095	212.521	0.11064
212.792	0.11139	212.792	0.11092	212.792	0.11089	212.792	0.1106
213.047	0.1114	213.047	0.1109	213.047	0.11091	213.047	0.11058
213.289	0.11136	213.289	0.11092	213.289	0.11084	213.289	0.1106
213.563	0.11139	213.563	0.11085	213.563	0.11083	213.563	0.11055
213.8	0.11143	213.8	0.11085	213.8	0.11082	213.8	0.11057
214.054	0.1115	214.054	0.11086	214.054	0.1108	214.054	0.11051
214.309	0.11148	214.309	0.11084	214.309	0.11082	214.309	0.11051
214.575	0.11152	214.575	0.11087	214.575	0.11075	214.575	0.11052
214.838	0.11154	214.838	0.11085	214.838	0.11076	214.838	0.1105
215.085	0.11154	215.085	0.11082	215.085	0.11075	215.085	0.1105
215.335	0.1115	215.335	0.11082	215.335	0.11078	215.335	0.11053
215.605	0.11153	215.605	0.1108	215.605	0.11073	215.605	0.11052
215.85	0.11158	215.85	0.11087	215.85	0.11077	215.85	0.11052
216.112	0.11164	216.112	0.11082	216.112	0.11073	216.112	0.11045
216.355	0.11168	216.355	0.11079	216.355	0.11072	216.355	0.11046
216.612	0.11162	216.612	0.11085	216.612	0.1107	216.612	0.11047
216.864	0.11164	216.864	0.11082	216.864	0.11071	216.864	0.11042
217.118	0.11166	217.118	0.11078	217.118	0.11067	217.118	0.11049
217.388	0.11168	217.388	0.11076	217.388	0.1107	217.388	0.11046
217.646	0.11174	217.646	0.11079	217.646	0.11076	217.646	0.11045
217.901	0.11174	217.901	0.11079	217.901	0.1107	217.901	0.11048
218.153	0.11182	218.153	0.11079	218.153	0.11072	218.153	0.11046
218.402	0.11179	218.402	0.11083	218.402	0.11066	218.402	0.11043
218.673	0.11177	218.673	0.11079	218.673	0.11071	218.673	0.11041
218.926	0.11177	218.926	0.11078	218.926	0.11068	218.926	0.11045
219.181	0.11182	219.181	0.11076	219.181	0.11067	219.181	0.11044
219.442	0.11192	219.442	0.11077	219.442	0.11064	219.442	0.1105
219.703	0.11186	219.703	0.11081	219.703	0.11067	219.703	0.11047
219.952	0.11192	219.952	0.11079	219.952	0.11066	219.952	0.11044
220.198	0.11191	220.198	0.1108	220.198	0.11065	220.198	0.11048
220.472	0.11196	220.472	0.11086	220.472	0.11064	220.472	0.11044
220.721	0.112	220.721	0.11083	220.721	0.11063	220.721	0.11046
220.961	0.11198	220.961	0.11086	220.961	0.1107	220.961	0.11042
221.234	0.11193	221.234	0.11081	221.234	0.11065	221.234	0.1104
221.479	0.112	221.479	0.11083	221.479	0.11063	221.479	0.11038
221.742	0.11208	221.742	0.1108	221.742	0.11065	221.742	0.11038
221.993	0.11193	221.993	0.1108	221.993	0.11061	221.993	0.11039
222.261	0.112	222.261	0.11078	222.261	0.11063	222.261	0.11036
222.527	0.11204	222.527	0.11078	222.527	0.11061	222.527	0.11037
222.79	0.11209	222.79	0.11081	222.79	0.11061	222.79	0.1104
223.029	0.11196	223.029	0.11079	223.029	0.11063	223.029	0.11041
223.29	0.11216	223.29	0.11082	223.29	0.1106	223.29	0.11037
223.535	0.11209	223.535	0.11087	223.535	0.1106	223.535	0.11036
223.811	0.11213	223.811	0.11082	223.811	0.11057	223.811	0.11039
224.063	0.11221	224.063	0.11081	224.063	0.11061	224.063	0.11041
224.314	0.11203	224.314	0.11076	224.314	0.11054	224.314	0.11034
224.568	0.11214	224.568	0.11079	224.568	0.11055	224.568	0.11034
224.831	0.11216	224.831	0.11081	224.831	0.11056	224.831	0.11038
225.09	0.11219	225.09	0.11076	225.09	0.11055	225.09	0.11037
225.356	0.11216	225.356	0.11075	225.356	0.11054	225.356	0.11039
225.602	0.11224	225.602	0.11079	225.602	0.1105	225.602	0.11035
225.862	0.11215	225.862	0.11076	225.862	0.1105	225.862	0.11033
226.124	0.1122	226.124	0.11075	226.124	0.11045	226.124	0.11036
226.387	0.11223	226.387	0.11078	226.387	0.1105	226.387	0.11032
226.632	0.11218	226.632	0.11079	226.632	0.11056	226.632	0.11035
226.874	0.11224	226.874	0.11081	226.874	0.1105	226.874	0.11034
227.153	0.11237	227.153	0.11077	227.153	0.11044	227.153	0.11029
227.397	0.11227	227.397	0.11078	227.397	0.11049	227.397	0.11033
227.662	0.11233	227.662	0.11078	227.662	0.11048	227.662	0.11029
227.915	0.11231	227.915	0.11079	227.915	0.11045	227.915	0.11031
228.168	0.11239	228.168	0.1108	228.168	0.11043	228.168	0.11032
228.438	0.11238	228.438	0.11074	228.438	0.11045	228.438	0.11027
228.695	0.11235	228.695	0.11083	228.695	0.1104	228.695	0.1103
228.948	0.11237	228.948	0.11084	228.948	0.11049	228.948	0.11025
229.187	0.11239	229.187	0.11082	229.187	0.11044	229.187	0.11021
229.45	0.11235	229.45	0.11079	229.45	0.11041	229.45	0.11025
229.714	0.11248	229.714	0.11074	229.714	0.11047	229.714	0.11025
229.94	0.11246	229.94	0.11079	229.94	0.11042	229.94	0.11029
230.231	0.11243	230.231	0.11082	230.231	0.1104	230.231	0.11025
230.465	0.11246	230.465	0.11082	230.465	0.11043	230.465	0.11018
230.742	0.1125	230.742	0.11081	230.742	0.1104	230.742	0.11021
230.998	0.1125	230.998	0.11083	230.998	0.11042	230.998	0.11019
231.251	0.1125	231.251	0.11079	231.251	0.11045	231.251	0.1102
231.5	0.11246	231.5	0.11082	231.5	0.11035	231.5	0.1102
231.753	0.1125	231.753	0.1108	231.753	0.11042	231.753	0.1102
232.011	0.11243	232.011	0.11088	232.011	0.11045	232.011	0.11017
232.254	0.11255	232.254	0.11079	232.254	0.11039	232.254	0.11024
232.526	0.1125	232.526	0.11076	232.526	0.1104	232.526	0.11017
232.77	0.1125	232.77	0.11079	232.77	0.11038	232.77	0.11024
233.046	0.11247	233.046	0.11086	233.046	0.11039	233.046	0.1102
233.288	0.1125	233.288	0.11085	233.288	0.11038	233.288	0.11017
233.549	0.11247	233.549	0.11079	233.549	0.11042	233.549	0.11014
233.802	0.11242	233.802	0.11082	233.802	0.11043	233.802	0.11021
234.056	0.11248	234.056	0.11081	234.056	0.11045	234.056	0.11024
234.313	0.11258	234.313	0.11085	234.313	0.11046	234.313	0.11018
234.564	0.11251	234.564	0.11087	234.564	0.11041	234.564	0.11015
234.816	0.11248	234.816	0.11088	234.816	0.11043	234.816	0.11022
235.088	0.1124	235.088	0.11085	235.088	0.11046	235.088	0.1102
235.327	0.1124	235.327	0.1109	235.327	0.11049	235.327	0.11017
235.59	0.11241	235.59	0.1109	235.59	0.11045	235.59	0.11019
235.839	0.11244	235.839	0.11087	235.839	0.1105	235.839	0.11011
236.106	0.11249	236.106	0.11088	236.106	0.11042	236.106	0.11021
236.346	0.11242	236.346	0.11089	236.346	0.11043	236.346	0.11018
236.622	0.11246	236.622	0.11094	236.622	0.1104	236.622	0.11013
236.857	0.11247	236.857	0.11088	236.857	0.11046	236.857	0.11015
237.137	0.11242	237.137	0.11092	237.137	0.11044	237.137	0.11014
237.394	0.11241	237.394	0.11092	237.394	0.11042	237.394	0.11013
237.646	0.11251	237.646	0.1109	237.646	0.11041	237.646	0.11017
237.877	0.11237	237.877	0.11093	237.877	0.11037	237.877	0.11014
238.13	0.11244	238.13	0.11101	238.13	0.11043	238.13	0.11007
238.413	0.11235	238.413	0.11097	238.413	0.1104	238.413	0.11014
238.655	0.1124	238.655	0.11097	238.655	0.11044	238.655	0.1101
238.931	0.11237	238.931	0.11092	238.931	0.11043	238.931	0.11015
239.17	0.1124	239.17	0.11093	239.17	0.1104	239.17	0.11013
239.41	0.11233	239.41	0.11098	239.41	0.11037	239.41	0.1101
239.688	0.11233	239.688	0.11093	239.688	0.11038	239.688	0.11007
239.959	0.1123	239.959	0.11095	239.959	0.11041	239.959	0.11009
240.208	0.1123	240.208	0.11095	240.208	0.11037	240.208	0.1101
240.452	0.11228	240.452	0.11097	240.452	0.11037	240.452	0.11014
240.688	0.11228	240.688	0.11097	240.688	0.1104	240.688	0.1101
240.955	0.11229	240.955	0.11095	240.955	0.11036	240.955	0.11014
241.219	0.11228	241.219	0.11091	241.219	0.11038	241.219	0.11007
241.473	0.11218	241.473	0.11095	241.473	0.11037	241.473	0.11012
241.707	0.11225	241.707	0.11099	241.707	0.11033	241.707	0.1101
241.955	0.11225	241.955	0.11098	241.955	0.11037	241.955	0.1101
242.213	0.11224	242.213	0.11097	242.213	0.11029	242.213	0.11008
242.468	0.11219	242.468	0.11098	242.468	0.11032	242.468	0.11014
242.723	0.11222	242.723	0.11098	242.723	0.11032	242.723	0.11008
242.962	0.11217	242.962	0.11096	242.962	0.11035	242.962	0.11005
243.223	0.11218	243.223	0.11095	243.223	0.11042	243.223	0.11008
243.444	0.11215	243.444	0.11095	243.444	0.11034	243.444	0.11008
243.718	0.11214	243.718	0.11094	243.718	0.11029	243.718	0.11009
243.964	0.11203	243.964	0.11092	243.964	0.11027	243.964	0.11007
244.219	0.11212	244.219	0.11097	244.219	0.11032	244.219	0.11005
244.471	0.11208	244.471	0.11094	244.471	0.1103	244.471	0.11004
244.719	0.11211	244.719	0.111	244.719	0.1103	244.719	0.11009
244.971	0.11213	244.971	0.11094	244.971	0.11029	244.971	0.11008
245.231	0.11205	245.231	0.11099	245.231	0.11027	245.231	0.10998
245.479	0.11206	245.479	0.11093	245.479	0.11029	245.479	0.11002
245.732	0.11199	245.732	0.11096	245.732	0.11031	245.732	0.11002
245.971	0.11213	245.971	0.11093	245.971	0.1103	245.971	0.10999
246.237	0.11208	246.237	0.11098	246.237	0.11027	246.237	0.11001
246.472	0.11211	246.472	0.11101	246.472	0.11034	246.472	0.11
246.745	0.11205	246.745	0.11094	246.745	0.11031	246.745	0.11002
246.979	0.11208	246.979	0.11103	246.979	0.11032	246.979	0.11
247.254	0.11209	247.254	0.11099	247.254	0.11036	247.254	0.11003
247.49	0.11214	247.49	0.11102	247.49	0.11037	247.49	0.11005
247.734	0.11209	247.734	0.11099	247.734	0.11039	247.734	0.11
247.996	0.11208	247.996	0.11105	247.996	0.11038	247.996	0.11002
248.254	0.11201	248.254	0.11104	248.254	0.11037	248.254	0.11003
248.501	0.11203	248.501	0.11099	248.501	0.11033	248.501	0.11006
248.762	0.11201	248.762	0.11102	248.762	0.1104	248.762	0.11006
248.991	0.11203	248.991	0.11102	248.991	0.11037	248.991	0.11007
249.265	0.11206	249.265	0.11109	249.265	0.11042	249.265	0.11005
249.52	0.11198	249.52	0.11111	249.52	0.11034	249.52	0.11006
249.78	0.112	249.78	0.11111	249.78	0.11037	249.78	0.11003
250.02	0.11201	250.02	0.11106	250.02	0.11039	250.02	0.11005
250.268	0.11207	250.268	0.11111	250.268	0.1104	250.268	0.11007
250.544	0.11204	250.544	0.11108	250.544	0.11042	250.544	0.11008
250.794	0.11206	250.794	0.11113	250.794	0.1104	250.794	0.1101
251.042	0.11211	251.042	0.1112	251.042	0.1104	251.042	0.11006
251.273	0.11199	251.273	0.11114	251.273	0.11037	251.273	0.11009
251.553	0.11201	251.553	0.11113	251.553	0.1104	251.553	0.11008
251.8	0.11204	251.8	0.11113	251.8	0.11039	251.8	0.11013
252.058	0.112	252.058	0.11114	252.058	0.11041	252.058	0.11013
252.303	0.11203	252.303	0.11114	252.303	0.11045	252.303	0.11014
252.562	0.11211	252.562	0.11117	252.562	0.1104	252.562	0.1101
252.816	0.11207	252.816	0.11114	252.816	0.11042	252.816	0.1101
253.07	0.11209	253.07	0.11118	253.07	0.11037	253.07	0.11012
253.323	0.11214	253.323	0.11114	253.323	0.11039	253.323	0.11007
253.57	0.11204	253.57	0.11121	253.57	0.11045	253.57	0.11007
253.834	0.11209	253.834	0.11122	253.834	0.11041	253.834	0.1101
254.079	0.1121	254.079	0.1112	254.079	0.11042	254.079	0.11011
254.339	0.11219	254.339	0.1112	254.339	0.11043	254.339	0.11005
254.597	0.11207	254.597	0.1112	254.597	0.11044	254.597	0.11009
254.867	0.11215	254.867	0.11116	254.867	0.11043	254.867	0.11011
255.113	0.11206	255.113	0.11121	255.113	0.11041	255.113	0.11009
255.366	0.11213	255.366	0.11115	255.366	0.11045	255.366	0.11015
255.621	0.11216	255.621	0.11119	255.621	0.11044	255.621	0.11011
255.881	0.11215	255.881	0.1112	255.881	0.11041	255.881	0.11014
256.138	0.11217	256.138	0.11122	256.138	0.11037	256.138	0.11015
256.385	0.1122	256.385	0.11119	256.385	0.11047	256.385	0.11014
256.647	0.11221	256.647	0.11119	256.647	0.11041	256.647	0.11014
256.903	0.11222	256.903	0.11121	256.903	0.11043	256.903	0.11012
257.171	0.1122	257.171	0.11111	257.171	0.11041	257.171	0.11019
257.417	0.11215	257.417	0.11123	257.417	0.11045	257.417	0.11016
257.68	0.11214	257.68	0.11125	257.68	0.11042	257.68	0.11018
257.938	0.11216	257.938	0.11117	257.938	0.11044	257.938	0.11016
258.201	0.11222	258.201	0.11127	258.201	0.11046	258.201	0.11015
258.447	0.11222	258.447	0.1112	258.447	0.11044	258.447	0.11014
258.698	0.1122	258.698	0.11121	258.698	0.11042	258.698	0.11021
258.967	0.11227	258.967	0.11127	258.967	0.11047	258.967	0.11012
259.216	0.11222	259.216	0.11123	259.216	0.11044	259.216	0.11013
259.467	0.11229	259.467	0.11123	259.467	0.11046	259.467	0.1101
259.726	0.11225	259.726	0.11117	259.726	0.1105	259.726	0.11012
259.987	0.11228	259.987	0.11125	259.987	0.11053	259.987	0.11009
260.242	0.11232	260.242	0.11124	260.242	0.11053	260.242	0.11021
260.503	0.11228	260.503	0.11124	260.503	0.1105	260.503	0.11013
260.76	0.1123	260.76	0.11123	260.76	0.11057	260.76	0.11018
261.011	0.11232	261.011	0.11123	261.011	0.11053	261.011	0.11014
261.271	0.11231	261.271	0.11127	261.271	0.11053	261.271	0.11011
261.523	0.11234	261.523	0.11127	261.523	0.11058	261.523	0.11015
261.769	0.11235	261.769	0.1113	261.769	0.11052	261.769	0.11011
262.026	0.11235	262.026	0.11125	262.026	0.11062	262.026	0.11013
262.286	0.11235	262.286	0.11123	262.286	0.11059	262.286	0.11018
262.547	0.11239	262.547	0.11132	262.547	0.11062	262.547	0.11018
262.801	0.11242	262.801	0.11127	262.801	0.11065	262.801	0.11015
263.047	0.11247	263.047	0.11132	263.047	0.11061	263.047	0.11018
263.302	0.11242	263.302	0.11131	263.302	0.11063	263.302	0.11016
263.554	0.11242	263.554	0.11133	263.554	0.11058	263.554	0.11014
263.817	0.11241	263.817	0.11132	263.817	0.1106	263.817	0.11004
264.057	0.11252	264.057	0.11129	264.057	0.11066	264.057	0.11016
264.318	0.11252	264.318	0.11127	264.318	0.11064	264.318	0.11016
264.573	0.11256	264.573	0.1113	264.573	0.11063	264.573	0.11013
264.829	0.11263	264.829	0.11138	264.829	0.1106	264.829	0.11016
265.105	0.11254	265.105	0.11138	265.105	0.1106	265.105	0.11015
265.352	0.11256	265.352	0.11138	265.352	0.11069	265.352	0.11015
265.597	0.11255	265.597	0.11136	265.597	0.1107	265.597	0.11016
265.853	0.1125	265.853	0.11139	265.853	0.11069	265.853	0.11015
266.119	0.11257	266.119	0.11138	266.119	0.11074	266.119	0.11014
266.372	0.11265	266.372	0.11141	266.372	0.11066	266.372	0.11018
266.63	0.11264	266.63	0.11139	266.63	0.11071	266.63	0.11016
266.88	0.11268	266.88	0.11133	266.88	0.1107	266.88	0.11018
267.144	0.11266	267.144	0.11142	267.144	0.11068	267.144	0.11011
267.398	0.11266	267.398	0.11146	267.398	0.1107	267.398	0.11017
267.641	0.11275	267.641	0.11136	267.641	0.11074	267.641	0.11017
267.886	0.11271	267.886	0.11141	267.886	0.1107	267.886	0.11011
268.146	0.11269	268.146	0.11144	268.146	0.11066	268.146	0.11014
268.402	0.11274	268.402	0.11145	268.402	0.11071	268.402	0.11015
268.671	0.11267	268.671	0.11139	268.671	0.1107	268.671	0.11008
268.91	0.11278	268.91	0.11147	268.91	0.11073	268.91	0.1101
269.181	0.11282	269.181	0.11142	269.181	0.11067	269.181	0.11012
269.418	0.11283	269.418	0.11142	269.418	0.11067	269.418	0.1101
269.688	0.11277	269.688	0.1114	269.688	0.11068	269.688	0.11008
269.934	0.11278	269.934	0.11143	269.934	0.1107	269.934	0.11014
270.187	0.11286	270.187	0.11143	270.187	0.11064	270.187	0.11011
270.441	0.1128	270.441	0.11142	270.441	0.11075	270.441	0.11018
270.705	0.11282	270.705	0.11147	270.705	0.11063	270.705	0.11016
270.95	0.11287	270.95	0.11147	270.95	0.11065	270.95	0.11012
271.2	0.11294	271.2	0.11147	271.2	0.1107	271.2	0.11013
271.459	0.11294	271.459	0.11147	271.459	0.1107	271.459	0.11017
271.737	0.11295	271.737	0.11146	271.737	0.11077	271.737	0.11016
271.98	0.11297	271.98	0.11141	271.98	0.11079	271.98	0.11018
272.241	0.11294	272.241	0.11147	272.241	0.11069	272.241	0.11017
272.492	0.11298	272.492	0.11147	272.492	0.11068	272.492	0.11018
272.744	0.11308	272.744	0.11145	272.744	0.1107	272.744	0.11019
273.015	0.11314	273.015	0.11147	273.015	0.11071	273.015	0.11027
273.263	0.11308	273.263	0.11144	273.263	0.11074	273.263	0.11023
273.521	0.11309	273.521	0.11144	273.521	0.11067	273.521	0.11024
273.763	0.11315	273.763	0.11147	273.763	0.11075	273.763	0.11015
274.035	0.11322	274.035	0.11146	274.035	0.11076	274.035	0.11022
274.285	0.11316	274.285	0.11149	274.285	0.11073	274.285	0.1102
274.531	0.11318	274.531	0.11145	274.531	0.11074	274.531	0.11017
274.778	0.11316	274.778	0.11147	274.778	0.11071	274.778	0.11021
275.053	0.11317	275.053	0.11152	275.053	0.11077	275.053	0.11019
275.296	0.1132	275.296	0.11155	275.296	0.11074	275.296	0.11012
275.549	0.11326	275.549	0.11153	275.549	0.1107	275.549	0.11019
275.818	0.11331	275.818	0.1115	275.818	0.11076	275.818	0.11016
276.047	0.11333	276.047	0.11149	276.047	0.1107	276.047	0.11014
276.313	0.11335	276.313	0.1115	276.313	0.11074	276.313	0.11017
276.58	0.11336	276.58	0.11153	276.58	0.11067	276.58	0.11018
276.827	0.1134	276.827	0.11153	276.827	0.1107	276.827	0.11014
277.084	0.11338	277.084	0.11153	277.084	0.11076	277.084	0.11018
277.347	0.11345	277.347	0.11157	277.347	0.11069	277.347	0.11014
277.597	0.11343	277.597	0.11162	277.597	0.11065	277.597	0.11016
277.863	0.11342	277.863	0.11159	277.863	0.11069	277.863	0.11017
278.091	0.11343	278.091	0.11157	278.091	0.11071	278.091	0.11017
278.358	0.11353	278.358	0.11159	278.358	0.11072	278.358	0.11015
278.6	0.11351	278.6	0.11164	278.6	0.11067	278.6	0.11013
278.879	0.11352	278.879	0.11164	278.879	0.11071	278.879	0.11008
279.116	0.11353	279.116	0.11167	279.116	0.11071	279.116	0.11014
279.387	0.11353	279.387	0.11161	279.387	0.1107	279.387	0.11017
279.642	0.11359	279.642	0.11168	279.642	0.1107	279.642	0.11014
279.892	0.11368	279.892	0.11169	279.892	0.11069	279.892	0.11015
280.143	0.11366	280.143	0.11169	280.143	0.11075	280.143	0.11012
280.412	0.11371	280.412	0.11164	280.412	0.11072	280.412	0.11018
280.643	0.11376	280.643	0.11167	280.643	0.11073	280.643	0.11022
280.915	0.11377	280.915	0.11169	280.915	0.1107	280.915	0.11014
281.172	0.11375	281.172	0.11167	281.172	0.11071	281.172	0.11017
281.434	0.11382	281.434	0.11165	281.434	0.11076	281.434	0.11018
281.669	0.11384	281.669	0.11168	281.669	0.11072	281.669	0.11013
281.927	0.11386	281.927	0.11165	281.927	0.11077	281.927	0.11004
282.189	0.11389	282.189	0.11172	282.189	0.11073	282.189	0.11008
282.447	0.11393	282.447	0.11169	282.447	0.1107	282.447	0.11015
282.704	0.1139	282.704	0.11165	282.704	0.11073	282.704	0.11013
282.963	0.11396	282.963	0.11173	282.963	0.11071	282.963	0.11012
283.198	0.1139	283.198	0.11171	283.198	0.11075	283.198	0.11015
283.465	0.11396	283.465	0.11171	283.465	0.11078	283.465	0.11014
283.718	0.1139	283.718	0.1117	283.718	0.11078	283.718	0.11017
283.975	0.11399	283.975	0.11163	283.975	0.11073	283.975	0.11015
284.234	0.11404	284.234	0.11173	284.234	0.11076	284.234	0.11018
284.484	0.11399	284.484	0.11174	284.484	0.11083	284.484	0.1101
284.745	0.11405	284.745	0.11181	284.745	0.11084	284.745	0.11011
284.995	0.11404	284.995	0.11173	284.995	0.11086	284.995	0.11015
285.253	0.11407	285.253	0.11176	285.253	0.11078	285.253	0.11011
285.515	0.11415	285.515	0.11176	285.515	0.11078	285.515	0.11015
285.756	0.11414	285.756	0.11173	285.756	0.11086	285.756	0.11014
286.026	0.11414	286.026	0.11173	286.026	0.11085	286.026	0.11012
286.28	0.11419	286.28	0.11182	286.28	0.11079	286.28	0.11011
286.53	0.11413	286.53	0.11177	286.53	0.11086	286.53	0.11009
286.789	0.11427	286.789	0.11176	286.789	0.11086	286.789	0.11018
287.047	0.11421	287.047	0.11182	287.047	0.11085	287.047	0.1101
287.3	0.11426	287.3	0.11182	287.3	0.11083	287.3	0.11018
287.57	0.11425	287.57	0.11181	287.57	0.11085	287.57	0.11017
287.813	0.11428	287.813	0.11188	287.813	0.11086	287.813	0.11019
288.076	0.1142	288.076	0.11184	288.076	0.11088	288.076	0.11016
288.331	0.11437	288.331	0.11181	288.331	0.11086	288.331	0.11019
288.584	0.11435	288.584	0.11181	288.584	0.11087	288.584	0.11023
288.843	0.11441	288.843	0.11185	288.843	0.11081	288.843	0.11021
289.079	0.1144	289.079	0.11185	289.079	0.11087	289.079	0.11023
289.35	0.1144	289.35	0.1118	289.35	0.11085	289.35	0.11022
289.595	0.11444	289.595	0.11181	289.595	0.11084	289.595	0.11017
289.851	0.11443	289.851	0.11182	289.851	0.11086	289.851	0.11024
290.109	0.11448	290.109	0.11178	290.109	0.11087	290.109	0.11024
290.36	0.11449	290.36	0.11179	290.36	0.11085	290.36	0.11027
290.633	0.11456	290.633	0.11182	290.633	0.11087	290.633	0.11031
290.878	0.11447	290.878	0.11188	290.878	0.11086	290.878	0.11018
291.131	0.11448	291.131	0.11185	291.131	0.11084	291.131	0.11027
291.375	0.11453	291.375	0.11188	291.375	0.1109	291.375	0.11019
291.625	0.11458	291.625	0.11186	291.625	0.11086	291.625	0.11026
291.879	0.11462	291.879	0.1118	291.879	0.11088	291.879	0.1103
292.156	0.11463	292.156	0.11182	292.156	0.11086	292.156	0.11023
292.406	0.11464	292.406	0.11185	292.406	0.1109	292.406	0.11026
292.638	0.11465	292.638	0.11185	292.638	0.11085	292.638	0.11021
292.918	0.11474	292.918	0.11185	292.918	0.11087	292.918	0.11024
293.16	0.11475	293.16	0.11186	293.16	0.11085	293.16	0.11028
293.422	0.11472	293.422	0.11193	293.422	0.11084	293.422	0.11024
293.682	0.11477	293.682	0.11189	293.682	0.11085	293.682	0.11019
293.929	0.11471	293.929	0.11184	293.929	0.11085	293.929	0.11023
294.179	0.11479	294.179	0.11191	294.179	0.11084	294.179	0.11016
294.427	0.11479	294.427	0.11185	294.427	0.11087	294.427	0.11018
294.683	0.11488	294.683	0.11183	294.683	0.1109	294.683	0.11027
294.95	0.11496	294.95	0.11187	294.95	0.1109	294.95	0.11025
295.198	0.11491	295.198	0.11185	295.198	0.11089	295.198	0.11023
295.454	0.11492	295.454	0.11182	295.454	0.11085	295.454	0.11017
295.709	0.11491	295.709	0.11182	295.709	0.1109	295.709	0.11024
295.943	0.11492	295.943	0.11186	295.943	0.11094	295.943	0.11022
296.215	0.11495	296.215	0.11194	296.215	0.11097	296.215	0.11023
296.455	0.11499	296.455	0.11186	296.455	0.11086	296.455	0.1103
296.715	0.115	296.715	0.11189	296.715	0.11092	296.715	0.11021
296.973	0.11504	296.973	0.11193	296.973	0.11091	296.973	0.11024
297.226	0.11506	297.226	0.11189	297.226	0.11091	297.226	0.11025
297.489	0.11507	297.489	0.11189	297.489	0.11089	297.489	0.11024
297.733	0.11514	297.733	0.11187	297.733	0.11089	297.733	0.11026
297.978	0.11517	297.978	0.11192	297.978	0.11092	297.978	0.11028
298.223	0.1152	298.223	0.11194	298.223	0.11091	298.223	0.1102
298.486	0.1152	298.486	0.11191	298.486	0.11089	298.486	0.11028
298.725	0.11522	298.725	0.11188	298.725	0.11101	298.725	0.11025
298.984	0.11532	298.984	0.11196	298.984	0.11092	298.984	0.11029
299.231	0.11528	299.231	0.11194	299.231	0.11097	299.231	0.11031
299.483	0.1153	299.483	0.11198	299.483	0.11096	299.483	0.11031
299.744	0.11532	299.744	0.11195	299.744	0.11092	299.744	0.11035
300.005	0.11539	300.005	0.11199	300.005	0.11088	300.005	0.11031
300.248	0.11538	300.248	0.11193	300.248	0.11092	300.248	0.11031
300.5	0.11543	300.5	0.11198	300.5	0.11085	300.5	0.11033
300.753	0.11549	300.753	0.11199	300.753	0.11092	300.753	0.11037
301.011	0.11548	301.011	0.11198	301.011	0.1109	301.011	0.11034
301.234	0.11549	301.234	0.11198	301.234	0.11088	301.234	0.11036
301.527	0.11546	301.527	0.11201	301.527	0.11098	301.527	0.11039
301.745	0.1155	301.745	0.11194	301.745	0.11096	301.745	0.11034
302.013	0.11559	302.013	0.11198	302.013	0.111	302.013	0.11038
302.276	0.11557	302.276	0.11198	302.276	0.11094	302.276	0.11037
302.522	0.11553	302.522	0.11199	302.522	0.11096	302.522	0.1105
302.762	0.1156	302.762	0.112	302.762	0.11098	302.762	0.11046
303.006	0.11559	303.006	0.11201	303.006	0.11095	303.006	0.1104
303.262	0.11569	303.262	0.11196	303.262	0.11093	303.262	0.11045
303.528	0.1157	303.528	0.112	303.528	0.111	303.528	0.11043
303.78	0.11571	303.78	0.112	303.78	0.11099	303.78	0.11044
304.04	0.11572	304.04	0.11199	304.04	0.11092	304.04	0.11046
304.293	0.11568	304.293	0.11206	304.293	0.1109	304.293	0.11043
304.543	0.11579	304.543	0.11204	304.543	0.11097	304.543	0.11046
304.799	0.11572	304.799	0.11202	304.799	0.11093	304.799	0.11042
305.051	0.11581	305.051	0.11204	305.051	0.111	305.051	0.11042
305.301	0.11578	305.301	0.11199	305.301	0.111	305.301	0.11042
305.544	0.11587	305.544	0.11203	305.544	0.11095	305.544	0.11044
305.799	0.11584	305.799	0.11207	305.799	0.11097	305.799	0.11039
306.06	0.11582	306.06	0.112	306.06	0.11094	306.06	0.11036
306.31	0.11585	306.31	0.11198	306.31	0.11099	306.31	0.11036
306.565	0.11586	306.565	0.11201	306.565	0.11091	306.565	0.11034
306.797	0.11592	306.797	0.11196	306.797	0.111	306.797	0.11039
307.064	0.11601	307.064	0.11199	307.064	0.11098	307.064	0.1103
307.308	0.11597	307.308	0.11194	307.308	0.111	307.308	0.11031
307.555	0.11598	307.555	0.11201	307.555	0.11089	307.555	0.1103
307.824	0.11603	307.824	0.112	307.824	0.11093	307.824	0.11031
308.066	0.11604	308.066	0.11198	308.066	0.11098	308.066	0.11029
308.323	0.11608	308.323	0.11193	308.323	0.11104	308.323	0.11035
308.574	0.11606	308.574	0.11193	308.574	0.11102	308.574	0.11025
308.829	0.11609	308.829	0.11199	308.829	0.111	308.829	0.11029
309.075	0.11604	309.075	0.11198	309.075	0.11095	309.075	0.11029
309.313	0.11615	309.313	0.11196	309.313	0.111	309.313	0.1103
309.571	0.11613	309.571	0.11201	309.571	0.11096	309.571	0.11037
309.836	0.11611	309.836	0.11195	309.836	0.11104	309.836	0.11029
310.093	0.1162	310.093	0.11195	310.093	0.11098	310.093	0.1103
310.353	0.1162	310.353	0.11197	310.353	0.11096	310.353	0.11032
310.606	0.11621	310.606	0.11201	310.606	0.11101	310.606	0.11024
310.843	0.1161	310.843	0.11195	310.843	0.11099	310.843	0.11025
311.12	0.11619	311.12	0.11196	311.12	0.11101	311.12	0.11027
311.359	0.1162	311.359	0.11195	311.359	0.111	311.359	0.11034
311.626	0.11636	311.626	0.11198	311.626	0.11099	311.626	0.11029
311.882	0.11628	311.882	0.11198	311.882	0.11106	311.882	0.11034
312.139	0.11628	312.139	0.112	312.139	0.11099	312.139	0.1103
312.382	0.11624	312.382	0.11203	312.382	0.11105	312.382	0.11031
312.639	0.11631	312.639	0.11198	312.639	0.11104	312.639	0.11034
312.902	0.11637	312.902	0.11205	312.902	0.11103	312.902	0.11032
313.142	0.11638	313.142	0.11198	313.142	0.11104	313.142	0.11033
313.403	0.1163	313.403	0.11207	313.403	0.111	313.403	0.1103
313.65	0.11634	313.65	0.11202	313.65	0.11104	313.65	0.11037
313.929	0.11635	313.929	0.11203	313.929	0.11103	313.929	0.11029
314.169	0.1164	314.169	0.112	314.169	0.111	314.169	0.11035
314.411	0.11645	314.411	0.112	314.411	0.11103	314.411	0.11037
314.676	0.11643	314.676	0.11201	314.676	0.111	314.676	0.11043
314.938	0.11642	314.938	0.11203	314.938	0.111	314.938	0.11029
315.187	0.11648	315.187	0.11195	315.187	0.11096	315.187	0.11035
315.432	0.11645	315.432	0.11195	315.432	0.11106	315.432	0.11033
315.684	0.11646	315.684	0.11203	315.684	0.11105	315.684	0.11038
315.949	0.1165	315.949	0.11195	315.949	0.11098	315.949	0.11037
316.206	0.11644	316.206	0.11197	316.206	0.11098	316.206	0.11039
316.451	0.11648	316.451	0.11203	316.451	0.11095	316.451	0.11037
316.696	0.11656	316.696	0.11201	316.696	0.111	316.696	0.11045
316.961	0.11651	316.961	0.11201	316.961	0.11104	316.961	0.1104
317.231	0.11659	317.231	0.11202	317.231	0.11102	317.231	0.11045
317.469	0.11655	317.469	0.11192	317.469	0.11094	317.469	0.11046
317.729	0.11656	317.729	0.112	317.729	0.111	317.729	0.11046
317.972	0.11659	317.972	0.11205	317.972	0.111	317.972	0.11045
318.225	0.1166	318.225	0.11198	318.225	0.11097	318.225	0.11037
318.478	0.11658	318.478	0.11203	318.478	0.11102	318.478	0.11052
318.729	0.11663	318.729	0.11201	318.729	0.11102	318.729	0.11047
318.991	0.1166	318.991	0.112	318.991	0.11088	318.991	0.11053
319.226	0.11661	319.226	0.11202	319.226	0.11094	319.226	0.11042
319.488	0.11665	319.488	0.11207	319.488	0.11096	319.488	0.11048
319.736	0.11662	319.736	0.11198	319.736	0.11097	319.736	0.11047
319.988	0.11663	319.988	0.11203	319.988	0.11095	319.988	0.11049
320.258	0.1166	320.258	0.11203	320.258	0.11099	320.258	0.11056
320.492	0.11664	320.492	0.11203	320.492	0.111	320.492	0.11057
320.748	0.11669	320.748	0.11203	320.748	0.11094	320.748	0.11055
320.993	0.11667	320.993	0.11207	320.993	0.11095	320.993	0.1105
321.237	0.11665	321.237	0.11207	321.237	0.11096	321.237	0.11045
321.494	0.11666	321.494	0.11202	321.494	0.11096	321.494	0.1105
321.721	0.11666	321.721	0.11204	321.721	0.111	321.721	0.1105
321.972	0.11667	321.972	0.11209	321.972	0.11097	321.972	0.11047
322.235	0.1166	322.235	0.11202	322.235	0.11099	322.235	0.11052
322.472	0.11672	322.472	0.11203	322.472	0.11099	322.472	0.1105
322.71	0.11672	322.71	0.11203	322.71	0.11101	322.71	0.11062
322.964	0.11665	322.964	0.11201	322.964	0.11105	322.964	0.11055
323.225	0.11668	323.225	0.11202	323.225	0.11105	323.225	0.11056
323.476	0.11675	323.476	0.11199	323.476	0.111	323.476	0.11055
323.71	0.11663	323.71	0.11197	323.71	0.11102	323.71	0.1105
323.98	0.11668	323.98	0.11198	323.98	0.11099	323.98	0.11055
324.211	0.11669	324.211	0.11197	324.211	0.11099	324.211	0.11056
324.467	0.11672	324.467	0.112	324.467	0.11104	324.467	0.11057
324.708	0.11667	324.708	0.11201	324.708	0.11107	324.708	0.11059
324.958	0.11678	324.958	0.11197	324.958	0.11099	324.958	0.11052
325.215	0.11671	325.215	0.112	325.215	0.11104	325.215	0.11061
325.463	0.11675	325.463	0.11199	325.463	0.11104	325.463	0.11054
325.712	0.11667	325.712	0.11202	325.712	0.11106	325.712	0.11057
325.947	0.1167	325.947	0.11193	325.947	0.11104	325.947	0.11057
326.207	0.11672	326.207	0.11195	326.207	0.11102	326.207	0.11057
326.446	0.11671	326.446	0.11202	326.446	0.11106	326.446	0.11059
326.702	0.11668	326.702	0.11197	326.702	0.11099	326.702	0.11061
326.943	0.11675	326.943	0.11199	326.943	0.11105	326.943	0.1106
327.201	0.11675	327.201	0.11197	327.201	0.11105	327.201	0.11067
327.461	0.1167	327.461	0.11195	327.461	0.11103	327.461	0.11057
327.702	0.1168	327.702	0.11194	327.702	0.11105	327.702	0.11059
327.956	0.11673	327.956	0.11197	327.956	0.1111	327.956	0.11063
328.212	0.11668	328.212	0.11192	328.212	0.11106	328.212	0.11061
328.435	0.11674	328.435	0.11202	328.435	0.11105	328.435	0.11066
328.693	0.11672	328.693	0.11197	328.693	0.11106	328.693	0.11067
328.957	0.11673	328.957	0.11193	328.957	0.11106	328.957	0.11066
329.207	0.11675	329.207	0.11194	329.207	0.11108	329.207	0.11069
329.439	0.11673	329.439	0.112	329.439	0.11105	329.439	0.11063
329.701	0.11677	329.701	0.11202	329.701	0.11111	329.701	0.11067
329.95	0.11669	329.95	0.11198	329.95	0.11106	329.95	0.11067
330.193	0.11671	330.193	0.11189	330.193	0.11111	330.193	0.11075
330.454	0.1167	330.454	0.11194	330.454	0.11116	330.454	0.11069
330.71	0.11668	330.71	0.11195	330.71	0.11121	330.71	0.11073
330.949	0.11668	330.949	0.11198	330.949	0.11112	330.949	0.11076
331.201	0.11667	331.201	0.11199	331.201	0.11112	331.201	0.11072
331.451	0.11668	331.451	0.11196	331.451	0.11114	331.451	0.11076
331.696	0.11668	331.696	0.11189	331.696	0.11119	331.696	0.11078
331.96	0.11666	331.96	0.11194	331.96	0.11121	331.96	0.11071
332.202	0.11669	332.202	0.11194	332.202	0.11119	332.202	0.11084
332.467	0.11667	332.467	0.11191	332.467	0.11121	332.467	0.11082
332.714	0.1166	332.714	0.11193	332.714	0.1112	332.714	0.1108
332.953	0.11665	332.953	0.11196	332.953	0.11119	332.953	0.11079
333.206	0.1166	333.206	0.11195	333.206	0.11115	333.206	0.1108
333.456	0.1166	333.456	0.11196	333.456	0.11121	333.456	0.1108
333.721	0.11665	333.721	0.11198	333.721	0.1112	333.721	0.11085
333.962	0.1166	333.962	0.11195	333.962	0.11124	333.962	0.11079
334.213	0.11664	334.213	0.1119	334.213	0.11122	334.213	0.11079
334.471	0.11658	334.471	0.11204	334.471	0.11122	334.471	0.11085
334.703	0.11656	334.703	0.11191	334.703	0.11123	334.703	0.11081
334.965	0.11658	334.965	0.11189	334.965	0.1112	334.965	0.11088
335.211	0.11657	335.211	0.11195	335.211	0.1112	335.211	0.11089
335.47	0.11657	335.47	0.11197	335.47	0.11118	335.47	0.11089
335.729	0.1166	335.729	0.11195	335.729	0.11121	335.729	0.11087
335.971	0.11643	335.971	0.11195	335.971	0.11121	335.971	0.11096
336.214	0.11651	336.214	0.11194	336.214	0.11125	336.214	0.11086
336.465	0.1165	336.465	0.11194	336.465	0.11126	336.465	0.11094
336.735	0.11649	336.735	0.11191	336.735	0.11121	336.735	0.11099
336.971	0.11649	336.971	0.11193	336.971	0.11119	336.971	0.1109
337.234	0.1165	337.234	0.11196	337.234	0.11122	337.234	0.11091
337.465	0.11642	337.465	0.11196	337.465	0.11123	337.465	0.11089
337.735	0.11643	337.735	0.11192	337.735	0.11127	337.735	0.11094
337.989	0.11641	337.989	0.11195	337.989	0.11127	337.989	0.11099
338.239	0.11645	338.239	0.11189	338.239	0.11126	338.239	0.11097
338.499	0.11643	338.499	0.11193	338.499	0.1113	338.499	0.11096
338.723	0.11637	338.723	0.11189	338.723	0.11127	338.723	0.11091
338.992	0.11639	338.992	0.11195	338.992	0.11132	338.992	0.11098
339.255	0.11642	339.255	0.11195	339.255	0.11125	339.255	0.11098
339.503	0.11647	339.503	0.11196	339.503	0.11127	339.503	0.11091
339.753	0.1164	339.753	0.11203	339.753	0.11135	339.753	0.11093
340.008	0.11649	340.008	0.11195	340.008	0.11131	340.008	0.11095
340.26	0.11643	340.26	0.11196	340.26	0.11136	340.26	0.11096
340.508	0.11629	340.508	0.11196	340.508	0.11132	340.508	0.11094
340.771	0.11641	340.771	0.11191	340.771	0.11135	340.771	0.11095
341.012	0.11639	341.012	0.11191	341.012	0.11138	341.012	0.11096
341.279	0.11638	341.279	0.11191	341.279	0.11136	341.279	0.11102
341.51	0.11631	341.51	0.11196	341.51	0.11136	341.51	0.11095
341.771	0.1163	341.771	0.11196	341.771	0.11137	341.771	0.11099
342.024	0.11628	342.024	0.11194	342.024	0.11139	342.024	0.11096
342.272	0.11624	342.272	0.11195	342.272	0.11141	342.272	0.111
342.534	0.11627	342.534	0.11194	342.534	0.11136	342.534	0.11102
342.791	0.11625	342.791	0.11197	342.791	0.11139	342.791	0.11099
343.039	0.11629	343.039	0.11194	343.039	0.11135	343.039	0.11105
343.281	0.11623	343.281	0.11192	343.281	0.11133	343.281	0.1111
343.526	0.11628	343.526	0.1119	343.526	0.11136	343.526	0.11106
343.79	0.11622	343.79	0.11193	343.79	0.11141	343.79	0.11104
344.029	0.11615	344.029	0.11192	344.029	0.11135	344.029	0.11107
344.29	0.11615	344.29	0.11192	344.29	0.11141	344.29	0.11105
344.541	0.11611	344.541	0.11195	344.541	0.11139	344.541	0.11107
344.797	0.11615	344.797	0.11192	344.797	0.11146	344.797	0.11109
345.025	0.11602	345.025	0.11191	345.025	0.11143	345.025	0.11108
345.29	0.11611	345.29	0.11193	345.29	0.11138	345.29	0.11112
345.541	0.11608	345.541	0.11195	345.541	0.11141	345.541	0.11119
345.782	0.11604	345.782	0.11193	345.782	0.11135	345.782	0.11112
346.026	0.11595	346.026	0.11196	346.026	0.11139	346.026	0.1111
346.29	0.116	346.29	0.11195	346.29	0.11142	346.29	0.11114
346.537	0.116	346.537	0.11196	346.537	0.11139	346.537	0.11113
346.794	0.11591	346.794	0.11191	346.794	0.11142	346.794	0.11116
347.035	0.11592	347.035	0.11195	347.035	0.11139	347.035	0.11119
347.291	0.11601	347.291	0.11193	347.291	0.11149	347.291	0.1112
347.542	0.11586	347.542	0.1119	347.542	0.11142	347.542	0.1112
347.785	0.11587	347.785	0.11194	347.785	0.11147	347.785	0.11116
348.041	0.11587	348.041	0.11192	348.041	0.11142	348.041	0.11114
348.304	0.11583	348.304	0.11193	348.304	0.11145	348.304	0.11121
348.555	0.11577	348.555	0.11194	348.555	0.11143	348.555	0.1112
348.787	0.11583	348.787	0.11195	348.787	0.11148	348.787	0.11125
349.054	0.11582	349.054	0.11189	349.054	0.11144	349.054	0.11118
349.301	0.11567	349.301	0.11197	349.301	0.11149	349.301	0.11124
349.549	0.11568	349.549	0.11192	349.549	0.11149	349.549	0.11126
349.804	0.11566	349.804	0.11193	349.804	0.11151	349.804	0.11127
350.045	0.1156	350.045	0.11195	350.045	0.11157	350.045	0.11124
350.294	0.11571	350.294	0.11191	350.294	0.11149	350.294	0.11126
350.558	0.11559	350.558	0.11194	350.558	0.1115	350.558	0.11125
350.809	0.11558	350.809	0.11197	350.809	0.11148	350.809	0.11127
351.059	0.11556	351.059	0.11192	351.059	0.11147	351.059	0.11134
351.32	0.11554	351.32	0.11194	351.32	0.11152	351.32	0.11134
351.568	0.11549	351.568	0.11192	351.568	0.11153	351.568	0.11134
351.809	0.11552	351.809	0.11196	351.809	0.11151	351.809	0.11134
352.055	0.11539	352.055	0.11192	352.055	0.11154	352.055	0.11139
352.313	0.11544	352.313	0.1119	352.313	0.11153	352.313	0.11137
352.553	0.11539	352.553	0.11192	352.553	0.11156	352.553	0.11138
352.811	0.11542	352.811	0.11196	352.811	0.11156	352.811	0.11144
353.063	0.11542	353.063	0.11192	353.063	0.11157	353.063	0.11138
353.309	0.11538	353.309	0.11194	353.309	0.11156	353.309	0.11138
353.554	0.11538	353.554	0.11196	353.554	0.11161	353.554	0.11141
353.818	0.11534	353.818	0.11192	353.818	0.1116	353.818	0.11148
354.054	0.11518	354.054	0.11192	354.054	0.11162	354.054	0.1114
354.295	0.1153	354.295	0.11193	354.295	0.11155	354.295	0.11146
354.554	0.11525	354.554	0.11198	354.554	0.11158	354.554	0.11145
354.822	0.11526	354.822	0.11192	354.822	0.11161	354.822	0.11149
355.055	0.11521	355.055	0.11193	355.055	0.11161	355.055	0.11143
355.308	0.11518	355.308	0.11194	355.308	0.11156	355.308	0.11149
355.547	0.11521	355.547	0.11194	355.547	0.11159	355.547	0.11146
355.801	0.11509	355.801	0.11191	355.801	0.11159	355.801	0.11147
356.059	0.1152	356.059	0.11188	356.059	0.11159	356.059	0.1115
356.32	0.11521	356.32	0.11189	356.32	0.11151	356.32	0.1115
356.563	0.11513	356.563	0.1119	356.563	0.11156	356.563	0.11156
356.815	0.11503	356.815	0.11191	356.815	0.11157	356.815	0.1115
357.046	0.11503	357.046	0.11193	357.046	0.11155	357.046	0.11148
357.316	0.11508	357.316	0.11191	357.316	0.11156	357.316	0.1116
357.584	0.11502	357.584	0.11198	357.584	0.11162	357.584	0.11156
357.822	0.11506	357.822	0.11196	357.822	0.11156	357.822	0.11156
358.074	0.11496	358.074	0.11192	358.074	0.1116	358.074	0.11157
358.325	0.11499	358.325	0.11198	358.325	0.11163	358.325	0.1115
358.578	0.11491	358.578	0.11189	358.578	0.1116	358.578	0.11155
358.825	0.11488	358.825	0.11189	358.825	0.1116	358.825	0.11155
359.067	0.11485	359.067	0.11195	359.067	0.11159	359.067	0.11162
359.332	0.11487	359.332	0.11193	359.332	0.1116	359.332	0.11161
359.578	0.11478	359.578	0.11191	359.578	0.11161	359.578	0.11158
359.837	0.11481	359.837	0.11189	359.837	0.11164	359.837	0.11161
360.08	0.11474	360.08	0.11192	360.08	0.11167	360.08	0.1116
360.333	0.11475	360.333	0.11185	360.333	0.11164	360.333	0.11163
360.597	0.11471	360.597	0.11192	360.597	0.11161	360.597	0.11166
360.844	0.11469	360.844	0.11192	360.844	0.11156	360.844	0.11164
361.093	0.11466	361.093	0.11185	361.093	0.11166	361.093	0.11168
361.332	0.11465	361.332	0.11189	361.332	0.11162	361.332	0.11166
361.591	0.11465	361.591	0.11178	361.591	0.11165	361.591	0.11169
361.848	0.11458	361.848	0.11182	361.848	0.11162	361.848	0.11171
362.096	0.11456	362.096	0.11185	362.096	0.11162	362.096	0.11172
362.352	0.11455	362.352	0.11184	362.352	0.11167	362.352	0.11171
362.605	0.11448	362.605	0.1118	362.605	0.11162	362.605	0.11169
362.847	0.11453	362.847	0.11186	362.847	0.11166	362.847	0.11165
363.114	0.11444	363.114	0.11178	363.114	0.11166	363.114	0.11168
363.35	0.1144	363.35	0.11183	363.35	0.11165	363.35	0.11172
363.614	0.11445	363.614	0.11179	363.614	0.11168	363.614	0.11174
363.857	0.11439	363.857	0.11181	363.857	0.11167	363.857	0.11173
364.113	0.11436	364.113	0.11184	364.113	0.11164	364.113	0.11174
364.359	0.11428	364.359	0.1118	364.359	0.1117	364.359	0.11177
364.61	0.11424	364.61	0.11181	364.61	0.11168	364.61	0.11172
364.88	0.1143	364.88	0.11178	364.88	0.11168	364.88	0.11179
365.111	0.11427	365.111	0.11183	365.111	0.11168	365.111	0.11178
365.369	0.11423	365.369	0.11178	365.369	0.11168	365.369	0.11183
365.634	0.1142	365.634	0.11179	365.634	0.1117	365.634	0.11183
365.863	0.11418	365.863	0.1118	365.863	0.11167	365.863	0.1118
366.129	0.11407	366.129	0.11176	366.129	0.11168	366.129	0.11184
366.381	0.11406	366.381	0.1118	366.381	0.11167	366.381	0.11182
366.627	0.11412	366.627	0.11175	366.627	0.11165	366.627	0.11189
366.873	0.11408	366.873	0.11177	366.873	0.1116	366.873	0.11177
367.138	0.11411	367.138	0.11173	367.138	0.11165	367.138	0.11186
367.374	0.11404	367.374	0.11172	367.374	0.11169	367.374	0.11184
367.628	0.11395	367.628	0.11174	367.628	0.11168	367.628	0.11182
367.886	0.11389	367.886	0.11174	367.886	0.11169	367.886	0.11189
368.119	0.11394	368.119	0.11175	368.119	0.11174	368.119	0.11186
368.378	0.11393	368.378	0.11168	368.378	0.11168	368.378	0.11189
368.632	0.11383	368.632	0.11176	368.632	0.11164	368.632	0.11189
368.868	0.11391	368.868	0.1117	368.868	0.11171	368.868	0.11188
369.131	0.11377	369.131	0.11175	369.131	0.11174	369.131	0.11185
369.383	0.11379	369.383	0.11174	369.383	0.11173	369.383	0.11201
369.629	0.11382	369.629	0.11173	369.629	0.1117	369.629	0.1118
369.876	0.11379	369.876	0.11173	369.876	0.11168	369.876	0.11194
370.122	0.11374	370.122	0.11174	370.122	0.11167	370.122	0.11192
370.372	0.11375	370.372	0.11172	370.372	0.1117	370.372	0.11189
370.627	0.11364	370.627	0.11171	370.627	0.11175	370.627	0.11195
370.876	0.11362	370.876	0.11173	370.876	0.11169	370.876	0.11194
371.126	0.11367	371.126	0.11168	371.126	0.1117	371.126	0.11193
371.392	0.11362	371.392	0.11169	371.392	0.11172	371.392	0.11198
371.626	0.11358	371.626	0.11169	371.626	0.11173	371.626	0.11191
371.893	0.11363	371.893	0.11169	371.893	0.11173	371.893	0.11194
372.133	0.11359	372.133	0.11169	372.133	0.11177	372.133	0.11191
372.386	0.11349	372.386	0.11171	372.386	0.11173	372.386	0.11191
372.641	0.11346	372.641	0.1117	372.641	0.11169	372.641	0.11199
372.891	0.11351	372.891	0.1117	372.891	0.11173	372.891	0.11203
373.139	0.1135	373.139	0.11172	373.139	0.11175	373.139	0.11196
373.378	0.11345	373.378	0.11169	373.378	0.11167	373.378	0.11194
373.63	0.11341	373.63	0.11168	373.63	0.11173	373.63	0.11203
373.891	0.11338	373.891	0.11165	373.891	0.11169	373.891	0.11208
374.14	0.11338	374.14	0.11165	374.14	0.11171	374.14	0.11199
374.396	0.11349	374.396	0.11171	374.396	0.11171	374.396	0.11203
374.651	0.11338	374.651	0.11173	374.651	0.11171	374.651	0.11198
374.895	0.11333	374.895	0.1117	374.895	0.11167	374.895	0.11203
375.144	0.11333	375.144	0.11173	375.144	0.11178	375.144	0.11208
375.397	0.11335	375.397	0.11172	375.397	0.11174	375.397	0.1121
375.658	0.11333	375.658	0.11176	375.658	0.11177	375.658	0.11203
375.903	0.11328	375.903	0.11179	375.903	0.11174	375.903	0.11205
376.152	0.11324	376.152	0.11181	376.152	0.11176	376.152	0.11206
376.403	0.11321	376.403	0.11175	376.403	0.11171	376.403	0.11203
376.66	0.1132	376.66	0.11173	376.66	0.11176	376.66	0.11208
376.909	0.11317	376.909	0.11171	376.909	0.11176	376.909	0.11207
377.157	0.11314	377.157	0.11175	377.157	0.11175	377.157	0.11204
377.415	0.11319	377.415	0.11182	377.415	0.11179	377.415	0.11206
377.657	0.11312	377.657	0.1118	377.657	0.11174	377.657	0.11204
377.909	0.11308	377.909	0.11174	377.909	0.11174	377.909	0.11207
378.167	0.1131	378.167	0.11176	378.167	0.11169	378.167	0.11213
378.411	0.11306	378.411	0.11176	378.411	0.11174	378.411	0.11204
378.646	0.11294	378.646	0.11171	378.646	0.11177	378.646	0.11213
378.915	0.11304	378.915	0.11175	378.915	0.11173	378.915	0.11207
379.17	0.11298	379.17	0.11174	379.17	0.11174	379.17	0.11206
379.403	0.11296	379.403	0.11169	379.403	0.11185	379.403	0.11204
379.671	0.11294	379.671	0.11168	379.671	0.11172	379.671	0.11206
379.927	0.11294	379.927	0.11172	379.927	0.11168	379.927	0.11207
380.177	0.11284	380.177	0.11166	380.177	0.11169	380.177	0.11209
380.431	0.11285	380.431	0.1117	380.431	0.11167	380.431	0.11208
380.672	0.11282	380.672	0.11169	380.672	0.11164	380.672	0.11206
380.925	0.11278	380.925	0.11167	380.925	0.11171	380.925	0.11209
381.172	0.11275	381.172	0.11167	381.172	0.11168	381.172	0.11208
381.414	0.11278	381.414	0.11165	381.414	0.11171	381.414	0.11208
381.68	0.11279	381.68	0.11164	381.68	0.11169	381.68	0.11209
381.92	0.11278	381.92	0.11167	381.92	0.11167	381.92	0.11208
382.184	0.11268	382.184	0.11163	382.184	0.11166	382.184	0.11208
382.425	0.11279	382.425	0.11165	382.425	0.11168	382.425	0.1121
382.669	0.11272	382.669	0.11162	382.669	0.11169	382.669	0.1121
382.911	0.11272	382.911	0.11164	382.911	0.11168	382.911	0.11212
383.156	0.11268	383.156	0.11162	383.156	0.11161	383.156	0.11217
383.417	0.11268	383.417	0.11163	383.417	0.11165	383.417	0.1121
383.67	0.11269	383.67	0.11162	383.67	0.11159	383.67	0.11206
383.928	0.11264	383.928	0.11162	383.928	0.11164	383.928	0.11213
384.176	0.11264	384.176	0.11159	384.176	0.11162	384.176	0.1121
384.438	0.1126	384.438	0.11157	384.438	0.11162	384.438	0.11213
384.68	0.11262	384.68	0.11162	384.68	0.11164	384.68	0.11207
384.936	0.11261	384.936	0.11156	384.936	0.11166	384.936	0.11208
385.185	0.11256	385.185	0.11156	385.185	0.11165	385.185	0.11213
385.429	0.11251	385.429	0.11159	385.429	0.11165	385.429	0.11209
385.683	0.11254	385.683	0.11156	385.683	0.11158	385.683	0.11207
385.943	0.11252	385.943	0.11158	385.943	0.11165	385.943	0.1121
386.196	0.11249	386.196	0.11157	386.196	0.11165	386.196	0.11207
386.448	0.11245	386.448	0.11156	386.448	0.11164	386.448	0.11211
386.69	0.11245	386.69	0.11162	386.69	0.11159	386.69	0.11206
386.942	0.11237	386.942	0.11157	386.942	0.11164	386.942	0.11207
387.195	0.11241	387.195	0.11156	387.195	0.11166	387.195	0.11206
387.449	0.11245	387.449	0.11159	387.449	0.11157	387.449	0.11214
387.69	0.11237	387.69	0.11157	387.69	0.1115	387.69	0.11211
387.955	0.11239	387.955	0.11158	387.955	0.11154	387.955	0.11214
388.205	0.11238	388.205	0.11159	388.205	0.11154	388.205	0.11206
388.458	0.11242	388.458	0.11159	388.458	0.11158	388.458	0.11212
388.728	0.11237	388.728	0.11154	388.728	0.11155	388.728	0.11219
388.951	0.11232	388.951	0.11152	388.951	0.11157	388.951	0.11211
389.234	0.1123	389.234	0.11157	389.234	0.11148	389.234	0.11213
389.482	0.11235	389.482	0.11149	389.482	0.11146	389.482	0.11217
389.735	0.11233	389.735	0.11154	389.735	0.11146	389.735	0.11212
389.984	0.1123	389.984	0.11152	389.984	0.11151	389.984	0.11213
390.214	0.11228	390.214	0.11155	390.214	0.11152	390.214	0.11216
390.485	0.11233	390.485	0.11157	390.485	0.11148	390.485	0.11212
390.727	0.11234	390.727	0.11158	390.727	0.11144	390.727	0.11217
390.978	0.11242	390.978	0.11157	390.978	0.11151	390.978	0.11213
391.237	0.11229	391.237	0.11154	391.237	0.11147	391.237	0.11208
391.482	0.1123	391.482	0.11155	391.482	0.11143	391.482	0.11213
391.742	0.1123	391.742	0.1115	391.742	0.11152	391.742	0.11213
391.992	0.11223	391.992	0.11151	391.992	0.11151	391.992	0.11221
392.244	0.1123	392.244	0.11151	392.244	0.1115	392.244	0.11213
392.498	0.11228	392.498	0.11154	392.498	0.1115	392.498	0.11217
392.749	0.11225	392.749	0.11154	392.749	0.11148	392.749	0.11207
393.005	0.11233	393.005	0.11152	393.005	0.11151	393.005	0.11208
393.255	0.11227	393.255	0.11157	393.255	0.11148	393.255	0.11215
393.508	0.11221	393.508	0.11153	393.508	0.11154	393.508	0.11212
393.766	0.11227	393.766	0.1115	393.766	0.11148	393.766	0.11209
394.002	0.11224	394.002	0.11155	394.002	0.11148	394.002	0.1121
394.251	0.11218	394.251	0.11152	394.251	0.11148	394.251	0.11216
394.504	0.11216	394.504	0.11147	394.504	0.11143	394.504	0.11208
394.765	0.11224	394.765	0.11152	394.765	0.11156	394.765	0.11207
395.01	0.11217	395.01	0.11153	395.01	0.11153	395.01	0.1121
395.277	0.11225	395.277	0.1115	395.277	0.11144	395.277	0.11208
395.517	0.11216	395.517	0.11147	395.517	0.11149	395.517	0.11201
395.767	0.11222	395.767	0.11154	395.767	0.11144	395.767	0.11206
396.021	0.11221	396.021	0.11151	396.021	0.11144	396.021	0.11201
396.287	0.11217	396.287	0.11149	396.287	0.11153	396.287	0.112
396.54	0.11214	396.54	0.1115	396.54	0.11149	396.54	0.11198
396.795	0.1121	396.795	0.1115	396.795	0.11144	396.795	0.11202
397.054	0.11211	397.054	0.11147	397.054	0.11153	397.054	0.11205
397.287	0.11221	397.287	0.11147	397.287	0.11146	397.287	0.11203
397.555	0.1121	397.555	0.1115	397.555	0.11148	397.555	0.11198
397.81	0.11214	397.81	0.11149	397.81	0.11148	397.81	0.11197
398.041	0.11213	398.041	0.1115	398.041	0.1115	398.041	0.11202
398.309	0.11212	398.309	0.11147	398.309	0.11139	398.309	0.11192
398.559	0.11207	398.559	0.11148	398.559	0.11143	398.559	0.112
398.801	0.11207	398.801	0.11152	398.801	0.1114	398.801	0.11189
399.059	0.11204	399.059	0.11147	399.059	0.11147	399.059	0.11191
399.324	0.1121	399.324	0.11145	399.324	0.11147	399.324	0.11189
399.561	0.11211	399.561	0.11147	399.561	0.11143	399.561	0.112
399.829	0.11209	399.829	0.11141	399.829	0.11145	399.829	0.11194
400.064	0.11209	400.064	0.11142	400.064	0.11147	400.064	0.11189
400.312	0.11209	400.312	0.11141	400.312	0.11145	400.312	0.11188
400.561	0.11203	400.561	0.11143	400.561	0.11145	400.561	0.11188
400.82	0.11207	400.82	0.11144	400.82	0.11141	400.82	0.11182
401.068	0.11207	401.068	0.11139	401.068	0.11145	401.068	0.1118
401.307	0.11209	401.307	0.11143	401.307	0.11145	401.307	0.11182
401.57	0.11209	401.57	0.11146	401.57	0.11148	401.57	0.11184
401.795	0.11207	401.795	0.11139	401.795	0.11153	401.795	0.11182
402.079	0.1121	402.079	0.11142	402.079	0.11151	402.079	0.11182
402.325	0.11198	402.325	0.11138	402.325	0.11148	402.325	0.11179
402.566	0.11201	402.566	0.11141	402.566	0.11148	402.566	0.11179
402.827	0.11213	402.827	0.11137	402.827	0.11141	402.827	0.11177
403.068	0.112	403.068	0.1114	403.068	0.11137	403.068	0.11178
403.317	0.112	403.317	0.11134	403.317	0.11146	403.317	0.11172
403.568	0.11201	403.568	0.11135	403.568	0.11146	403.568	0.11173
403.82	0.11198	403.82	0.11133	403.82	0.11147	403.82	0.11176
404.067	0.112	404.067	0.11127	404.067	0.11143	404.067	0.1117
404.32	0.11204	404.32	0.11137	404.32	0.11139	404.32	0.11171
404.571	0.11194	404.571	0.11134	404.571	0.11142	404.571	0.11169
404.813	0.11199	404.813	0.11134	404.813	0.11139	404.813	0.11173
405.075	0.11199	405.075	0.11125	405.075	0.11139	405.075	0.11169
405.337	0.11203	405.337	0.11127	405.337	0.11136	405.337	0.11169
405.578	0.11206	405.578	0.11128	405.578	0.11133	405.578	0.11164
405.838	0.11203	405.838	0.11127	405.838	0.11133	405.838	0.11168
406.09	0.11196	406.09	0.11127	406.09	0.11143	406.09	0.11173
406.339	0.11192	406.339	0.1113	406.339	0.11133	406.339	0.11168
406.578	0.11196	406.578	0.11127	406.578	0.11135	406.578	0.11167
406.824	0.11195	406.824	0.11128	406.824	0.11138	406.824	0.11171
407.108	0.11192	407.108	0.11128	407.108	0.11136	407.108	0.11168
407.344	0.11193	407.344	0.11123	407.344	0.11132	407.344	0.11165
407.601	0.1119	407.601	0.11126	407.601	0.1113	407.601	0.11169
407.844	0.11201	407.844	0.1113	407.844	0.11135	407.844	0.11168
408.106	0.11195	408.106	0.11126	408.106	0.11132	408.106	0.11171
408.367	0.11195	408.367	0.11126	408.367	0.11126	408.367	0.11173
408.594	0.11195	408.594	0.11126	408.594	0.11126	408.594	0.11171
408.866	0.112	408.866	0.11128	408.866	0.11127	408.866	0.11168
409.1	0.11198	409.1	0.11126	409.1	0.11132	409.1	0.11166
409.348	0.11197	409.348	0.11126	409.348	0.11131	409.348	0.11172
409.607	0.11198	409.607	0.11125	409.607	0.1113	409.607	0.11168
409.855	0.11192	409.855	0.11127	409.855	0.11124	409.855	0.11168
410.117	0.11196	410.117	0.11125	410.117	0.11125	410.117	0.11162
410.354	0.11195	410.354	0.11126	410.354	0.11123	410.354	0.11167
410.618	0.11195	410.618	0.11118	410.618	0.11123	410.618	0.11162
410.873	0.11191	410.873	0.11123	410.873	0.11121	410.873	0.11156
411.115	0.11189	411.115	0.11117	411.115	0.11121	411.115	0.11165
411.37	0.11185	411.37	0.11118	411.37	0.11114	411.37	0.11155
411.62	0.11195	411.62	0.11119	411.62	0.11113	411.62	0.11167
411.868	0.1119	411.868	0.11115	411.868	0.11117	411.868	0.11155
412.12	0.11191	412.12	0.11115	412.12	0.11119	412.12	0.11157
412.368	0.11188	412.368	0.1112	412.368	0.11114	412.368	0.11157
412.616	0.11188	412.616	0.11124	412.616	0.11111	412.616	0.11153
412.88	0.11189	412.88	0.11117	412.88	0.1111	412.88	0.11153
413.127	0.11194	413.127	0.11122	413.127	0.11109	413.127	0.11147
413.382	0.11187	413.382	0.11126	413.382	0.11111	413.382	0.11148
413.628	0.11188	413.628	0.11122	413.628	0.11112	413.628	0.11144
413.881	0.11193	413.881	0.11123	413.881	0.11104	413.881	0.11152
414.127	0.11194	414.127	0.11123	414.127	0.11106	414.127	0.11149
414.391	0.11193	414.391	0.11114	414.391	0.11105	414.391	0.11154
414.645	0.11193	414.645	0.11123	414.645	0.11111	414.645	0.11139
414.888	0.11182	414.888	0.11118	414.888	0.11105	414.888	0.1115
415.137	0.11191	415.137	0.11121	415.137	0.11101	415.137	0.11143
415.385	0.11187	415.385	0.11117	415.385	0.11104	415.385	0.11145
415.647	0.11193	415.647	0.11114	415.647	0.11106	415.647	0.11147
415.903	0.11194	415.903	0.11112	415.903	0.11103	415.903	0.11142
416.136	0.11188	416.136	0.11113	416.136	0.11103	416.136	0.11146
416.403	0.11189	416.403	0.11113	416.403	0.11106	416.403	0.11139
416.643	0.11188	416.643	0.11119	416.643	0.1111	416.643	0.11147
416.893	0.11188	416.893	0.11113	416.893	0.11101	416.893	0.11141
417.15	0.11191	417.15	0.11115	417.15	0.11103	417.15	0.11139
417.409	0.11182	417.409	0.11118	417.409	0.11098	417.409	0.11136
417.658	0.11188	417.658	0.11111	417.658	0.111	417.658	0.11141
417.903	0.11191	417.903	0.11113	417.903	0.11105	417.903	0.11135
418.16	0.1119	418.16	0.1111	418.16	0.11102	418.16	0.11133
418.413	0.11186	418.413	0.11112	418.413	0.11107	418.413	0.11136
418.658	0.11189	418.658	0.11115	418.658	0.11104	418.658	0.11137
418.903	0.11196	418.903	0.11112	418.903	0.11105	418.903	0.11139
419.156	0.11186	419.156	0.11108	419.156	0.11102	419.156	0.11132
419.414	0.11189	419.414	0.11111	419.414	0.11102	419.414	0.11133
419.656	0.11188	419.656	0.11111	419.656	0.11104	419.656	0.11129
419.902	0.1119	419.902	0.11111	419.902	0.11102	419.902	0.11128
420.159	0.11184	420.159	0.11105	420.159	0.11096	420.159	0.11132
420.406	0.11191	420.406	0.11105	420.406	0.111	420.406	0.1113
420.675	0.11189	420.675	0.11108	420.675	0.11096	420.675	0.1113
420.914	0.11186	420.914	0.11109	420.914	0.11106	420.914	0.11127
421.168	0.11175	421.168	0.11106	421.168	0.11102	421.168	0.11131
421.422	0.11188	421.422	0.11107	421.422	0.11095	421.422	0.11131
421.673	0.11184	421.673	0.11109	421.673	0.111	421.673	0.11127
421.932	0.11186	421.932	0.11111	421.932	0.11092	421.932	0.11126
422.178	0.11188	422.178	0.11108	422.178	0.11095	422.178	0.11129
422.434	0.11187	422.434	0.1111	422.434	0.11092	422.434	0.11125
422.688	0.11187	422.688	0.11105	422.688	0.11091	422.688	0.11129
422.935	0.11183	422.935	0.1111	422.935	0.11092	422.935	0.11125
423.184	0.1118	423.184	0.11107	423.184	0.11091	423.184	0.11126
423.444	0.11182	423.444	0.11105	423.444	0.1109	423.444	0.11125
423.687	0.11175	423.687	0.1111	423.687	0.11086	423.687	0.11122
423.946	0.11184	423.946	0.11108	423.946	0.11092	423.946	0.11125
424.199	0.1118	424.199	0.11104	424.199	0.11089	424.199	0.11117
424.451	0.1118	424.451	0.11108	424.451	0.1109	424.451	0.1112
424.699	0.11182	424.699	0.11106	424.699	0.11086	424.699	0.11118
424.95	0.11178	424.95	0.11111	424.95	0.11093	424.95	0.11117
425.209	0.1118	425.209	0.11108	425.209	0.11086	425.209	0.11118
425.457	0.11177	425.457	0.1111	425.457	0.11086	425.457	0.11118
425.707	0.11174	425.707	0.1111	425.707	0.1109	425.707	0.11117
425.971	0.11175	425.971	0.11108	425.971	0.11087	425.971	0.11116
426.218	0.11186	426.218	0.11109	426.218	0.11082	426.218	0.11115
426.452	0.11182	426.452	0.111	426.452	0.11086	426.452	0.11121
426.717	0.1118	426.717	0.11102	426.717	0.11084	426.717	0.11111
426.965	0.11176	426.965	0.11102	426.965	0.11079	426.965	0.11111
427.206	0.11175	427.206	0.11101	427.206	0.11079	427.206	0.11116
427.482	0.11177	427.482	0.11103	427.482	0.1109	427.482	0.11109
427.721	0.11174	427.721	0.11099	427.721	0.11079	427.721	0.11117
427.966	0.11179	427.966	0.11104	427.966	0.11075	427.966	0.11117
428.223	0.11173	428.223	0.11098	428.223	0.11073	428.223	0.11114
428.466	0.11179	428.466	0.11097	428.466	0.11076	428.466	0.11116
428.719	0.11174	428.719	0.11102	428.719	0.11077	428.719	0.11116
428.976	0.11168	428.976	0.11102	428.976	0.11069	428.976	0.11115
429.237	0.11185	429.237	0.11102	429.237	0.11072	429.237	0.11114
429.485	0.11172	429.485	0.11102	429.485	0.1107	429.485	0.11112
429.731	0.11177	429.731	0.11101	429.731	0.1107	429.731	0.11112
429.984	0.11174	429.984	0.11096	429.984	0.11069	429.984	0.11115
430.234	0.11175	430.234	0.11102	430.234	0.11071	430.234	0.11111
430.488	0.11172	430.488	0.111	430.488	0.11069	430.488	0.11108
430.731	0.11167	430.731	0.11099	430.731	0.11064	430.731	0.11108
430.984	0.11174	430.984	0.11103	430.984	0.11058	430.984	0.11111
431.237	0.1117	431.237	0.11103	431.237	0.11064	431.237	0.11115
431.495	0.1117	431.495	0.11103	431.495	0.11061	431.495	0.11113
431.745	0.1118	431.745	0.11099	431.745	0.11065	431.745	0.1111
431.993	0.1117	431.993	0.11101	431.993	0.11061	431.993	0.11107
432.25	0.11169	432.25	0.11099	432.25	0.1106	432.25	0.11103
432.501	0.1117	432.501	0.11102	432.501	0.11063	432.501	0.11107
432.745	0.1117	432.745	0.11099	432.745	0.11058	432.745	0.11106
432.989	0.11174	432.989	0.11104	432.989	0.11058	432.989	0.11106
433.251	0.11168	433.251	0.11102	433.251	0.11058	433.251	0.11109
433.508	0.11171	433.508	0.11105	433.508	0.11063	433.508	0.11105
433.754	0.11175	433.754	0.11109	433.754	0.11059	433.754	0.111
434.007	0.11168	434.007	0.11102	434.007	0.11062	434.007	0.11111
434.269	0.11171	434.269	0.11106	434.269	0.11054	434.269	0.11106
434.5	0.11169	434.5	0.11105	434.5	0.11058	434.5	0.11104
434.757	0.11164	434.757	0.11107	434.757	0.11055	434.757	0.111
435.011	0.11168	435.011	0.11104	435.011	0.11057	435.011	0.11101
435.268	0.11165	435.268	0.11104	435.268	0.11059	435.268	0.11106
435.515	0.1117	435.515	0.11105	435.515	0.11061	435.515	0.11108
435.761	0.11159	435.761	0.11105	435.761	0.11063	435.761	0.11103
436.006	0.11158	436.006	0.11101	436.006	0.11061	436.006	0.11102
436.266	0.11156	436.266	0.11103	436.266	0.11064	436.266	0.11101
436.524	0.11161	436.524	0.11107	436.524	0.11065	436.524	0.11099
436.765	0.11165	436.765	0.11106	436.765	0.11063	436.765	0.11096
437.025	0.1116	437.025	0.11099	437.025	0.11063	437.025	0.11104
437.269	0.11167	437.269	0.11107	437.269	0.11064	437.269	0.11099
437.52	0.1116	437.52	0.11108	437.52	0.1106	437.52	0.11096
437.775	0.11159	437.775	0.111	437.775	0.11066	437.775	0.11093
438.022	0.11162	438.022	0.11104	438.022	0.11058	438.022	0.11092
438.277	0.11156	438.277	0.11107	438.277	0.11055	438.277	0.11091
438.531	0.11154	438.531	0.11106	438.531	0.11054	438.531	0.1109
438.78	0.11159	438.78	0.11102	438.78	0.11058	438.78	0.11094
439.029	0.11156	439.029	0.11105	439.029	0.1106	439.029	0.11096
439.277	0.11158	439.277	0.11099	439.277	0.1106	439.277	0.11091
439.535	0.11157	439.535	0.11098	439.535	0.11057	439.535	0.11092
439.788	0.1116	439.788	0.11097	439.788	0.11059	439.788	0.111
440.037	0.11167	440.037	0.11099	440.037	0.11056	440.037	0.11091
440.289	0.11159	440.289	0.11097	440.289	0.11053	440.289	0.11087
440.551	0.11159	440.551	0.11096	440.551	0.11053	440.551	0.11092
440.791	0.11154	440.791	0.11094	440.791	0.11055	440.791	0.11092
441.057	0.11159	441.057	0.11098	441.057	0.11054	441.057	0.11092
441.3	0.11159	441.3	0.11096	441.3	0.11054	441.3	0.11087
441.55	0.11161	441.55	0.11092	441.55	0.11054	441.55	0.1109
441.798	0.11165	441.798	0.11095	441.798	0.11054	441.798	0.1109
442.047	0.11167	442.047	0.11095	442.047	0.11057	442.047	0.11092
442.303	0.11159	442.303	0.11094	442.303	0.11054	442.303	0.11093
442.562	0.11161	442.562	0.11097	442.562	0.11056	442.562	0.11093
442.811	0.11163	442.811	0.11094	442.811	0.11048	442.811	0.11091
443.053	0.1117	443.053	0.11096	443.053	0.11052	443.053	0.11094
443.31	0.11158	443.31	0.11099	443.31	0.11053	443.31	0.1109
443.56	0.11153	443.56	0.11094	443.56	0.11051	443.56	0.11091
443.817	0.11154	443.817	0.11097	443.817	0.11052	443.817	0.11091
444.074	0.11156	444.074	0.11098	444.074	0.11054	444.074	0.11087
444.312	0.11161	444.312	0.11098	444.312	0.11052	444.312	0.11091
444.567	0.11156	444.567	0.11105	444.567	0.11048	444.567	0.11084
444.817	0.11155	444.817	0.11102	444.817	0.11049	444.817	0.11086
445.071	0.11163	445.071	0.11097	445.071	0.11055	445.071	0.11088
445.322	0.11161	445.322	0.11093	445.322	0.11049	445.322	0.11079
445.567	0.11154	445.567	0.111	445.567	0.11053	445.567	0.11085
445.811	0.11162	445.811	0.11101	445.811	0.11047	445.811	0.1109
446.056	0.1116	446.056	0.11096	446.056	0.1105	446.056	0.11085
446.311	0.1116	446.311	0.11096	446.311	0.11051	446.311	0.11081
446.558	0.11155	446.558	0.11097	446.558	0.11047	446.558	0.11086
446.816	0.11157	446.816	0.11093	446.816	0.11047	446.816	0.11082
447.058	0.11158	447.058	0.111	447.058	0.11052	447.058	0.11081
447.302	0.1116	447.302	0.11092	447.302	0.11046	447.302	0.11082
447.57	0.11159	447.57	0.11097	447.57	0.11042	447.57	0.11076
447.822	0.11147	447.822	0.11094	447.822	0.11053	447.822	0.11075
448.063	0.11156	448.063	0.11092	448.063	0.11053	448.063	0.11077
448.308	0.11156	448.308	0.11091	448.308	0.11054	448.308	0.11078
448.554	0.11157	448.554	0.11089	448.554	0.11049	448.554	0.11074
448.805	0.1116	448.805	0.1109	448.805	0.1105	448.805	0.11076
449.061	0.11159	449.061	0.11091	449.061	0.11049	449.061	0.11073
449.316	0.11151	449.316	0.11093	449.316	0.11049	449.316	0.11078
449.56	0.11156	449.56	0.11093	449.56	0.11047	449.56	0.11073
449.795	0.11159	449.795	0.11091	449.795	0.11047	449.795	0.11075
450.076	0.11152	450.076	0.11093	450.076	0.11048	450.076	0.11076
450.336	0.11153	450.336	0.11095	450.336	0.11049	450.336	0.11079
450.589	0.11161	450.589	0.11091	450.589	0.11049	450.589	0.11073
450.825	0.1116	450.825	0.11091	450.825	0.11049	450.825	0.11086
451.075	0.11158	451.075	0.11091	451.075	0.11054	451.075	0.11067
451.319	0.11156	451.319	0.11088	451.319	0.11049	451.319	0.11077
451.58	0.11154	451.58	0.11086	451.58	0.11046	451.58	0.11076
451.831	0.11156	451.831	0.11092	451.831	0.11044	451.831	0.1108
452.073	0.11149	452.073	0.11086	452.073	0.11048	452.073	0.11076
452.344	0.1115	452.344	0.11094	452.344	0.11045	452.344	0.11073
452.584	0.11153	452.584	0.11088	452.584	0.11049	452.584	0.11072
452.838	0.11147	452.838	0.11092	452.838	0.1105	452.838	0.11078
453.091	0.11155	453.091	0.11085	453.091	0.11049	453.091	0.11081
453.343	0.11152	453.343	0.11087	453.343	0.11046	453.343	0.1107
453.591	0.11157	453.591	0.11091	453.591	0.11048	453.591	0.1107
453.842	0.11153	453.842	0.11091	453.842	0.11049	453.842	0.11077
454.098	0.11145	454.098	0.11089	454.098	0.11046	454.098	0.1107
454.355	0.11148	454.355	0.11085	454.355	0.11052	454.355	0.11078
454.6	0.11155	454.6	0.11091	454.6	0.11046	454.6	0.11077
454.867	0.11151	454.867	0.11089	454.867	0.11047	454.867	0.11078
455.108	0.11152	455.108	0.11092	455.108	0.11049	455.108	0.11078
455.359	0.11156	455.359	0.11092	455.359	0.11049	455.359	0.11082
455.61	0.1115	455.61	0.11087	455.61	0.11053	455.61	0.1107
455.86	0.11152	455.86	0.11086	455.86	0.11052	455.86	0.11078
456.118	0.11155	456.118	0.11091	456.118	0.11042	456.118	0.11075
456.371	0.11156	456.371	0.11085	456.371	0.11046	456.371	0.11076
456.622	0.11154	456.622	0.11092	456.622	0.11048	456.622	0.11075
456.87	0.11153	456.87	0.11091	456.87	0.1105	456.87	0.11075
457.121	0.11152	457.121	0.1109	457.121	0.11048	457.121	0.11071
457.378	0.11151	457.378	0.11092	457.378	0.11052	457.378	0.11075
457.623	0.11154	457.623	0.1109	457.623	0.11048	457.623	0.11081
457.883	0.11152	457.883	0.11092	457.883	0.11046	457.883	0.11077
458.135	0.11158	458.135	0.11091	458.135	0.11046	458.135	0.11076
458.375	0.11147	458.375	0.11089	458.375	0.11042	458.375	0.11079
458.641	0.11154	458.641	0.11091	458.641	0.11047	458.641	0.11082
458.889	0.11152	458.889	0.11092	458.889	0.11046	458.889	0.11078
459.144	0.11148	459.144	0.1109	459.144	0.11043	459.144	0.11076
459.391	0.1115	459.391	0.11087	459.391	0.11048	459.391	0.11078
459.641	0.11153	459.641	0.11091	459.641	0.11046	459.641	0.1108
459.898	0.11149	459.898	0.11088	459.898	0.11047	459.898	0.11078
460.157	0.11158	460.157	0.11081	460.157	0.1105	460.157	0.11077
460.4	0.11152	460.4	0.11086	460.4	0.11049	460.4	0.1108
460.648	0.11153	460.648	0.11085	460.648	0.1105	460.648	0.11074
460.913	0.1115	460.913	0.11082	460.913	0.11049	460.913	0.11072
461.159	0.1115	461.159	0.11088	461.159	0.1105	461.159	0.11073
461.424	0.1115	461.424	0.11079	461.424	0.11044	461.424	0.1107
461.658	0.11147	461.658	0.11079	461.658	0.11047	461.658	0.11073
461.901	0.11153	461.901	0.11083	461.901	0.11055	461.901	0.11072
462.16	0.11153	462.16	0.11083	462.16	0.11042	462.16	0.11073
462.413	0.11154	462.413	0.11078	462.413	0.11049	462.413	0.11073
462.673	0.1115	462.673	0.11083	462.673	0.11052	462.673	0.11071
462.921	0.11156	462.921	0.11082	462.921	0.11046	462.921	0.11071
463.166	0.11152	463.166	0.11084	463.166	0.11049	463.166	0.1107
463.421	0.11147	463.421	0.11074	463.421	0.11047	463.421	0.11079
463.671	0.1115	463.671	0.11077	463.671	0.11049	463.671	0.11071
463.923	0.11151	463.923	0.11074	463.923	0.11047	463.923	0.11066
464.181	0.11149	464.181	0.11085	464.181	0.11046	464.181	0.11071
464.421	0.11147	464.421	0.1108	464.421	0.11048	464.421	0.11067
464.686	0.11152	464.686	0.11077	464.686	0.11055	464.686	0.11073
464.929	0.1115	464.929	0.11075	464.929	0.11052	464.929	0.11069
465.189	0.11154	465.189	0.11075	465.189	0.11052	465.189	0.11072
465.443	0.11149	465.443	0.11081	465.443	0.11043	465.443	0.11072
465.701	0.11154	465.701	0.11076	465.701	0.11047	465.701	0.1107
465.938	0.1115	465.938	0.1108	465.938	0.1105	465.938	0.11068
466.202	0.11152	466.202	0.11076	466.202	0.11049	466.202	0.11076
466.436	0.11149	466.436	0.11073	466.436	0.11045	466.436	0.11075
466.688	0.11159	466.688	0.11079	466.688	0.11054	466.688	0.11071
466.931	0.11151	466.931	0.11078	466.931	0.11046	466.931	0.11076
467.2	0.11149	467.2	0.11073	467.2	0.11048	467.2	0.1107
467.45	0.1115	467.45	0.11078	467.45	0.11051	467.45	0.11073
467.693	0.11151	467.693	0.11071	467.693	0.11049	467.693	0.11068
467.953	0.11153	467.953	0.11075	467.953	0.11044	467.953	0.1107
468.21	0.1115	468.21	0.11079	468.21	0.11055	468.21	0.11071
468.451	0.11154	468.451	0.11074	468.451	0.11049	468.451	0.11074
468.704	0.11151	468.704	0.11079	468.704	0.11049	468.704	0.11068
468.958	0.1115	468.958	0.11078	468.958	0.11056	468.958	0.11068
469.207	0.11152	469.207	0.11072	469.207	0.1105	469.207	0.11079
469.463	0.11159	469.463	0.11076	469.463	0.11046	469.463	0.11072
469.718	0.11154	469.718	0.11075	469.718	0.11053	469.718	0.11071
469.974	0.11153	469.974	0.11082	469.974	0.1105	469.974	0.11068
470.217	0.11157	470.217	0.11081	470.217	0.11052	470.217	0.11071
470.461	0.11153	470.461	0.11079	470.461	0.1105	470.461	0.1107
470.709	0.11152	470.709	0.11083	470.709	0.11052	470.709	0.11068
470.971	0.11155	470.971	0.1108	470.971	0.11055	470.971	0.11073
471.229	0.1115	471.229	0.11081	471.229	0.1105	471.229	0.11068
471.481	0.11149	471.481	0.11079	471.481	0.11054	471.481	0.11071
471.736	0.1115	471.736	0.11082	471.736	0.11051	471.736	0.11067
471.976	0.11146	471.976	0.11075	471.976	0.11052	471.976	0.11065
472.229	0.1115	472.229	0.11083	472.229	0.1105	472.229	0.11077
472.476	0.11149	472.476	0.11079	472.476	0.11049	472.476	0.11072
472.731	0.11153	472.731	0.1108	472.731	0.11048	472.731	0.1107
472.999	0.11154	472.999	0.11079	472.999	0.11048	472.999	0.11075
473.238	0.11145	473.238	0.11078	473.238	0.1104	473.238	0.11068
473.489	0.11153	473.489	0.11079	473.489	0.11048	473.489	0.11063
473.749	0.11145	473.749	0.11075	473.749	0.11051	473.749	0.11069
473.992	0.11154	473.992	0.11082	473.992	0.1105	473.992	0.11068
474.234	0.11152	474.234	0.11077	474.234	0.11046	474.234	0.11063
474.49	0.11153	474.49	0.11081	474.49	0.11049	474.49	0.11064
474.744	0.11151	474.744	0.11078	474.744	0.11046	474.744	0.11072
474.985	0.1115	474.985	0.11075	474.985	0.11049	474.985	0.11063
475.246	0.11151	475.246	0.11072	475.246	0.11046	475.246	0.11073
475.498	0.11149	475.498	0.11073	475.498	0.11047	475.498	0.11066
475.76	0.11158	475.76	0.11078	475.76	0.11043	475.76	0.11066
475.987	0.1115	475.987	0.11079	475.987	0.11049	475.987	0.11067
476.247	0.11156	476.247	0.1108	476.247	0.11051	476.247	0.11063
476.509	0.11155	476.509	0.11071	476.509	0.11052	476.509	0.11062
476.749	0.1115	476.749	0.11076	476.749	0.11051	476.749	0.1107
477.009	0.11156	477.009	0.11075	477.009	0.1105	477.009	0.11063
477.257	0.11152	477.257	0.11073	477.257	0.11057	477.257	0.1107
477.512	0.11151	477.512	0.11082	477.512	0.11052	477.512	0.1106
477.762	0.11149	477.762	0.1107	477.762	0.11051	477.762	0.11057
478.008	0.1115	478.008	0.11073	478.008	0.11056	478.008	0.11066
478.249	0.11151	478.249	0.1107	478.249	0.1105	478.249	0.11065
478.504	0.1115	478.504	0.11075	478.504	0.11049	478.504	0.11062
478.755	0.11154	478.755	0.11075	478.755	0.1105	478.755	0.11061
478.997	0.11152	478.997	0.11073	478.997	0.11051	478.997	0.11067
479.267	0.11147	479.267	0.11075	479.267	0.11055	479.267	0.11055
479.513	0.11155	479.513	0.11069	479.513	0.1105	479.513	0.11062
479.759	0.11148	479.759	0.11076	479.759	0.1105	479.759	0.11067
480.006	0.11154	480.006	0.11073	480.006	0.11053	480.006	0.11059
480.257	0.11152	480.257	0.11074	480.257	0.11053	480.257	0.1106
480.505	0.11148	480.505	0.11073	480.505	0.11047	480.505	0.11058
480.759	0.11152	480.759	0.11074	480.759	0.11052	480.759	0.11051
481.01	0.11151	481.01	0.11075	481.01	0.11054	481.01	0.11061
481.253	0.11141	481.253	0.1107	481.253	0.11052	481.253	0.11057
481.508	0.11141	481.508	0.11072	481.508	0.11054	481.508	0.11058
481.752	0.11148	481.752	0.11074	481.752	0.1105	481.752	0.11062
482.011	0.11139	482.011	0.11066	482.011	0.11055	482.011	0.11054
482.257	0.11143	482.257	0.11071	482.257	0.11054	482.257	0.11052
482.517	0.11145	482.517	0.11069	482.517	0.11058	482.517	0.11061
482.77	0.11146	482.77	0.11067	482.77	0.11053	482.77	0.11059
483.012	0.11145	483.012	0.11067	483.012	0.11051	483.012	0.11061
483.263	0.11146	483.263	0.1107	483.263	0.11055	483.263	0.11059
483.522	0.11147	483.522	0.11066	483.522	0.11049	483.522	0.11055
483.775	0.11143	483.775	0.11068	483.775	0.11048	483.775	0.11057
484.027	0.11143	484.027	0.1106	484.027	0.11057	484.027	0.11061
484.265	0.11149	484.265	0.11067	484.265	0.11054	484.265	0.11062
484.533	0.1115	484.533	0.11067	484.533	0.11052	484.533	0.11057
484.78	0.11146	484.78	0.11063	484.78	0.11056	484.78	0.11065
485.017	0.11141	485.017	0.11072	485.017	0.11054	485.017	0.11062
485.281	0.11148	485.281	0.11062	485.281	0.11055	485.281	0.11064
485.525	0.11144	485.525	0.11063	485.525	0.11057	485.525	0.11065
485.77	0.11139	485.77	0.11067	485.77	0.11053	485.77	0.1106
486.029	0.11143	486.029	0.11055	486.029	0.11054	486.029	0.11066
486.283	0.11141	486.283	0.11065	486.283	0.11049	486.283	0.11061
486.532	0.11138	486.532	0.11063	486.532	0.11053	486.532	0.11062
486.767	0.11152	486.767	0.11063	486.767	0.11052	486.767	0.1106
487.022	0.11147	487.022	0.11065	487.022	0.11056	487.022	0.11057
487.278	0.11141	487.278	0.11062	487.278	0.11055	487.278	0.11057
487.53	0.11147	487.53	0.1106	487.53	0.11053	487.53	0.11062
487.788	0.1115	487.788	0.11069	487.788	0.11056	487.788	0.11062
488.043	0.11147	488.043	0.11065	488.043	0.11056	488.043	0.11059
488.288	0.11143	488.288	0.11059	488.288	0.1105	488.288	0.11059
488.539	0.11148	488.539	0.11065	488.539	0.11052	488.539	0.11065
488.804	0.11145	488.804	0.11065	488.804	0.11054	488.804	0.11063
489.046	0.11147	489.046	0.11065	489.046	0.11055	489.046	0.11064
489.293	0.11145	489.293	0.11064	489.293	0.11053	489.293	0.11057
489.555	0.11145	489.555	0.11063	489.555	0.11054	489.555	0.11065
489.8	0.11146	489.8	0.1107	489.8	0.11056	489.8	0.11055
490.056	0.11143	490.056	0.11065	490.056	0.11058	490.056	0.11056
490.298	0.11148	490.298	0.11064	490.298	0.11057	490.298	0.11055
490.557	0.11147	490.557	0.11065	490.557	0.11056	490.557	0.11055
490.808	0.11146	490.808	0.1107	490.808	0.11056	490.808	0.11063
491.058	0.11151	491.058	0.11069	491.058	0.11055	491.058	0.11056
491.303	0.1115	491.303	0.11064	491.303	0.11055	491.303	0.11056
491.558	0.11152	491.558	0.11067	491.558	0.11061	491.558	0.11056
491.81	0.11152	491.81	0.11065	491.81	0.11055	491.81	0.11062
492.056	0.11145	492.056	0.11073	492.056	0.11058	492.056	0.11054
492.303	0.11149	492.303	0.11068	492.303	0.11057	492.303	0.11053
492.557	0.11153	492.557	0.1107	492.557	0.1105	492.557	0.11055
492.803	0.11144	492.803	0.11067	492.803	0.11059	492.803	0.11052
493.06	0.11156	493.06	0.11069	493.06	0.11054	493.06	0.11057
493.299	0.11153	493.299	0.11066	493.299	0.11054	493.299	0.11055
493.564	0.11149	493.564	0.11071	493.564	0.1105	493.564	0.11052
493.809	0.11147	493.809	0.11068	493.809	0.11056	493.809	0.11057
494.06	0.11147	494.06	0.11067	494.06	0.11055	494.06	0.11055
494.309	0.1115	494.309	0.11063	494.309	0.11048	494.309	0.11057
494.571	0.11146	494.571	0.11069	494.571	0.11051	494.571	0.11063
494.811	0.11149	494.811	0.11074	494.811	0.11056	494.811	0.11057
495.053	0.11148	495.053	0.11067	495.053	0.11053	495.053	0.11064
495.312	0.1115	495.312	0.11073	495.312	0.1105	495.312	0.11064
495.559	0.11148	495.559	0.11065	495.559	0.11053	495.559	0.1106
495.805	0.11152	495.805	0.11063	495.805	0.11052	495.805	0.11058
496.068	0.11147	496.068	0.11062	496.068	0.11058	496.068	0.11064
496.319	0.11153	496.319	0.11067	496.319	0.11054	496.319	0.11069
496.567	0.1115	496.567	0.11069	496.567	0.11051	496.567	0.11064
496.81	0.11148	496.81	0.11066	496.81	0.11049	496.81	0.11065
497.058	0.11147	497.058	0.11055	497.058	0.11054	497.058	0.11065
497.31	0.11147	497.31	0.11061	497.31	0.11056	497.31	0.11065
497.547	0.1115	497.547	0.11061	497.547	0.11056	497.547	0.1107
497.819	0.1115	497.819	0.11057	497.819	0.11057	497.819	0.11069
498.061	0.11148	498.061	0.11058	498.061	0.11056	498.061	0.1107
498.309	0.1115	498.309	0.11057	498.309	0.11053	498.309	0.11062
498.565	0.11151	498.565	0.11062	498.565	0.11056	498.565	0.1106
498.803	0.11148	498.803	0.11053	498.803	0.11057	498.803	0.11064
499.059	0.11147	499.059	0.11064	499.059	0.11064	499.059	0.11065
499.305	0.11152	499.305	0.11056	499.305	0.11063	499.305	0.11071
499.567	0.11154	499.567	0.11061	499.567	0.11061	499.567	0.11063
499.812	0.1115	499.812	0.11062	499.812	0.11058	499.812	0.11069
500.071	0.11152	500.071	0.11061	500.071	0.11061	500.071	0.11069
500.326	0.11143	500.326	0.11056	500.326	0.11057	500.326	0.11064
500.556	0.11153	500.556	0.11061	500.556	0.11057	500.556	0.11063
500.815	0.11153	500.815	0.11059	500.815	0.11063	500.815	0.11066
501.07	0.11153	501.07	0.1106	501.07	0.11063	501.07	0.11055
501.315	0.11151	501.315	0.11062	501.315	0.11057	501.315	0.11053
501.567	0.11157	501.567	0.11061	501.567	0.11061	501.567	0.11058
501.815	0.11159	501.815	0.1106	501.815	0.11054	501.815	0.11064
502.063	0.11156	502.063	0.11058	502.063	0.11067	502.063	0.11055
502.311	0.11154	502.311	0.11056	502.311	0.1106	502.311	0.11063
502.57	0.11154	502.57	0.11061	502.57	0.11058	502.57	0.11055
502.815	0.11156	502.815	0.11066	502.815	0.1106	502.815	0.11061
503.051	0.11157	503.051	0.1106	503.051	0.11058	503.051	0.11058
503.303	0.11159	503.303	0.1106	503.303	0.11063	503.303	0.11058
503.558	0.11153	503.558	0.11061	503.558	0.11061	503.558	0.11055
503.804	0.1116	503.804	0.1106	503.804	0.11064	503.804	0.11061
504.05	0.11159	504.05	0.11066	504.05	0.11061	504.05	0.11052
504.299	0.11157	504.299	0.11063	504.299	0.11061	504.299	0.11061
504.549	0.11162	504.549	0.11062	504.549	0.11066	504.549	0.11057
504.801	0.11158	504.801	0.11059	504.801	0.1106	504.801	0.11054
505.051	0.11159	505.051	0.11059	505.051	0.11064	505.051	0.1105
505.311	0.11159	505.311	0.11063	505.311	0.11059	505.311	0.1105
505.559	0.11164	505.559	0.11068	505.559	0.11064	505.559	0.11052
505.807	0.11161	505.807	0.1106	505.807	0.11058	505.807	0.11054
506.055	0.11169	506.055	0.11065	506.055	0.11057	506.055	0.11055
506.3	0.11161	506.3	0.11065	506.3	0.1106	506.3	0.11053
506.562	0.11168	506.562	0.1106	506.562	0.11057	506.562	0.11051
506.803	0.11174	506.803	0.11061	506.803	0.1106	506.803	0.1106
507.052	0.11162	507.052	0.11065	507.052	0.11054	507.052	0.11053
507.312	0.11166	507.312	0.11067	507.312	0.11056	507.312	0.11055
507.559	0.11166	507.559	0.11063	507.559	0.11055	507.559	0.11058
507.806	0.11164	507.806	0.11063	507.806	0.11052	507.806	0.11059
508.055	0.1117	508.055	0.11058	508.055	0.11055	508.055	0.11056
508.308	0.11166	508.308	0.11063	508.308	0.11058	508.308	0.11063
508.538	0.11162	508.538	0.11064	508.538	0.11065	508.538	0.11056
508.816	0.11168	508.816	0.11062	508.816	0.11061	508.816	0.11058
509.058	0.11164	509.058	0.11061	509.058	0.11061	509.058	0.11058
509.3	0.11164	509.3	0.11063	509.3	0.11065	509.3	0.1106
509.56	0.11164	509.56	0.11059	509.56	0.11061	509.56	0.11055
509.813	0.11162	509.813	0.11064	509.813	0.11057	509.813	0.11065
510.054	0.11161	510.054	0.11067	510.054	0.11065	510.054	0.11062
510.294	0.11162	510.294	0.11064	510.294	0.1107	510.294	0.11057
510.555	0.11157	510.555	0.11065	510.555	0.11063	510.555	0.11062
510.797	0.11165	510.797	0.11065	510.797	0.11065	510.797	0.11059
511.057	0.11152	511.057	0.11058	511.057	0.11065	511.057	0.11061
511.317	0.11153	511.317	0.11057	511.317	0.11068	511.317	0.11064
511.553	0.11153	511.553	0.1106	511.553	0.11066	511.553	0.11062
511.807	0.11153	511.807	0.11062	511.807	0.11065	511.807	0.11065
512.044	0.11147	512.044	0.11055	512.044	0.11062	512.044	0.11059
512.295	0.11155	512.295	0.11063	512.295	0.11068	512.295	0.11062
512.548	0.11154	512.548	0.11057	512.548	0.1107	512.548	0.11067
512.792	0.11159	512.792	0.11058	512.792	0.11064	512.792	0.11061
513.048	0.1115	513.048	0.11055	513.048	0.1107	513.048	0.11063
513.304	0.11157	513.304	0.11061	513.304	0.1106	513.304	0.1107
513.544	0.11153	513.544	0.11057	513.544	0.11065	513.544	0.11062
513.796	0.11155	513.796	0.11058	513.796	0.11068	513.796	0.11065
514.048	0.11154	514.048	0.11059	514.048	0.1106	514.048	0.11065
514.299	0.11153	514.299	0.11049	514.299	0.11053	514.299	0.11062
514.558	0.11154	514.558	0.11055	514.558	0.11061	514.558	0.11064
514.797	0.11148	514.797	0.11053	514.797	0.1106	514.797	0.1107
515.036	0.11151	515.036	0.11059	515.036	0.1106	515.036	0.11069
515.305	0.11156	515.305	0.11057	515.305	0.11061	515.305	0.11061
515.544	0.1115	515.544	0.11054	515.544	0.11065	515.544	0.11063
515.791	0.11155	515.791	0.11057	515.791	0.11065	515.791	0.11068
516.051	0.1115	516.051	0.11064	516.051	0.11067	516.051	0.11066
516.296	0.1115	516.296	0.11055	516.296	0.11065	516.296	0.11061
516.548	0.11147	516.548	0.11058	516.548	0.1107	516.548	0.11071
516.794	0.11147	516.794	0.11058	516.794	0.11069	516.794	0.11067
517.061	0.1115	517.061	0.11058	517.061	0.11065	517.061	0.11069
517.302	0.1115	517.302	0.11063	517.302	0.11063	517.302	0.11065
517.554	0.11138	517.554	0.11067	517.554	0.1107	517.554	0.11066
517.804	0.11153	517.804	0.11061	517.804	0.1107	517.804	0.11068
518.055	0.11147	518.055	0.11064	518.055	0.11065	518.055	0.11067
518.294	0.11149	518.294	0.11052	518.294	0.11073	518.294	0.11071
518.55	0.11151	518.55	0.1106	518.55	0.11071	518.55	0.11072
518.812	0.11152	518.812	0.1106	518.812	0.11067	518.812	0.11067
519.057	0.11155	519.057	0.11065	519.057	0.11079	519.057	0.11067
519.314	0.11153	519.314	0.1106	519.314	0.11075	519.314	0.11066
519.55	0.11156	519.55	0.11056	519.55	0.11071	519.55	0.11071
519.802	0.11153	519.802	0.11056	519.802	0.11074	519.802	0.11064
520.055	0.11164	520.055	0.11065	520.055	0.1107	520.055	0.11065
520.317	0.11157	520.317	0.11066	520.317	0.11073	520.317	0.11061
520.556	0.11154	520.556	0.11059	520.556	0.11076	520.556	0.11065
520.811	0.1116	520.811	0.11056	520.811	0.11074	520.811	0.11061
521.047	0.11148	521.047	0.11054	521.047	0.11076	521.047	0.11065
521.312	0.11148	521.312	0.11057	521.312	0.11071	521.312	0.11067
521.552	0.11149	521.552	0.11054	521.552	0.11073	521.552	0.11061
521.797	0.11152	521.797	0.11056	521.797	0.11078	521.797	0.11059
522.052	0.11157	522.052	0.11055	522.052	0.11069	522.052	0.1106
522.31	0.11152	522.31	0.11055	522.31	0.11069	522.31	0.11063
522.561	0.11147	522.561	0.11056	522.561	0.11075	522.561	0.11063
522.815	0.11152	522.815	0.11056	522.815	0.11081	522.815	0.11065
523.065	0.11148	523.065	0.11057	523.065	0.11076	523.065	0.11062
523.314	0.11151	523.314	0.11055	523.314	0.11073	523.314	0.11061
523.565	0.11147	523.565	0.11058	523.565	0.11075	523.565	0.11065
523.812	0.11155	523.812	0.11062	523.812	0.11082	523.812	0.11062
524.058	0.11144	524.058	0.11055	524.058	0.11081	524.058	0.11062
524.313	0.11149	524.313	0.11055	524.313	0.11084	524.313	0.11065
524.563	0.11153	524.563	0.11057	524.563	0.11079	524.563	0.11061
524.814	0.11151	524.814	0.11056	524.814	0.11083	524.814	0.11063
525.068	0.11148	525.068	0.11057	525.068	0.11081	525.068	0.11062
525.314	0.11149	525.314	0.11056	525.314	0.11086	525.314	0.1106
525.556	0.11148	525.556	0.11056	525.556	0.11086	525.556	0.11058
525.812	0.11152	525.812	0.11053	525.812	0.11084	525.812	0.11056
526.063	0.11153	526.063	0.11051	526.063	0.11086	526.063	0.11061
526.316	0.11153	526.316	0.11058	526.316	0.11082	526.316	0.11064
526.559	0.11154	526.559	0.11057	526.559	0.11082	526.559	0.11062
526.81	0.11156	526.81	0.11051	526.81	0.11086	526.81	0.11062
527.053	0.11146	527.053	0.11053	527.053	0.11085	527.053	0.11059
527.299	0.1116	527.299	0.11049	527.299	0.11086	527.299	0.11063
527.545	0.11154	527.545	0.11045	527.545	0.1108	527.545	0.11061
527.794	0.11154	527.794	0.11049	527.794	0.11081	527.794	0.11061
528.059	0.1115	528.059	0.11054	528.059	0.1108	528.059	0.11065
528.299	0.11157	528.299	0.11048	528.299	0.11084	528.299	0.11055
528.55	0.1115	528.55	0.11044	528.55	0.11082	528.55	0.11065
528.788	0.11153	528.788	0.11048	528.788	0.11083	528.788	0.11069
529.041	0.11157	529.041	0.11049	529.041	0.11079	529.041	0.1106
529.283	0.11155	529.283	0.11047	529.283	0.11081	529.283	0.11063
529.53	0.11157	529.53	0.11048	529.53	0.11073	529.53	0.11063
529.797	0.11149	529.797	0.11045	529.797	0.11082	529.797	0.11065
530.042	0.1115	530.042	0.11047	530.042	0.11083	530.042	0.11065
530.28	0.11153	530.28	0.11043	530.28	0.11087	530.28	0.11066
530.528	0.11155	530.528	0.11046	530.528	0.11081	530.528	0.11055
530.78	0.11155	530.78	0.11048	530.78	0.11082	530.78	0.11063
531.042	0.11148	531.042	0.1105	531.042	0.11086	531.042	0.11065
531.282	0.1116	531.282	0.1105	531.282	0.11089	531.282	0.11065
531.538	0.11147	531.538	0.11043	531.538	0.1109	531.538	0.1107
531.781	0.11152	531.781	0.11051	531.781	0.11087	531.781	0.1107
532.033	0.11149	532.033	0.11045	532.033	0.11087	532.033	0.1107
532.278	0.11153	532.278	0.11045	532.278	0.11086	532.278	0.11069
532.535	0.1116	532.535	0.1105	532.535	0.11092	532.535	0.1107
532.788	0.11158	532.788	0.11049	532.788	0.11096	532.788	0.11068
533.027	0.11151	533.027	0.11045	533.027	0.1109	533.027	0.11066
533.276	0.11153	533.276	0.11049	533.276	0.1109	533.276	0.11072
533.535	0.11159	533.535	0.11046	533.535	0.11087	533.535	0.1107
533.774	0.11154	533.774	0.11045	533.774	0.11089	533.774	0.11071
534.038	0.11155	534.038	0.11055	534.038	0.11088	534.038	0.11065
[truncated: 1,437 more rows]

## Sheet: Fig. 3d
Fig. 3d
Ru/Ti-S-AR		Ru/Ti-S-R		Ru/Ti-AR		Ru/Ti-R
Wavenumber (cm-1)	Intensity (a.u.)	Wavenumber (cm-1)	Intensity (a.u.)	Wavenumber (cm-1)	Intensity (a.u.)	Wavenumber (cm-1)	Intensity (a.u.)
649.904	-0.00593	649.904	0.01039	649.904	-0.00661	649.904	0.0243
650.386	-0.00507	650.386	0.01163	650.386	-0.00719	650.386	0.02458
650.868	-0.00409	650.868	0.01277	650.868	-0.00803	650.868	0.02437
651.35	-0.00309	651.35	0.01342	651.35	-0.00904	651.35	0.0235
651.832	-0.0021	651.832	0.01334	651.832	-0.00997	651.832	0.02222
652.315	-0.00113	652.315	0.01254	652.315	-0.01052	652.315	0.02114
652.797	-0.000200812	652.797	0.01126	652.797	-0.01048	652.797	0.02087
653.279	0.000595097	653.279	0.00987	653.279	-0.00987	653.279	0.02158
653.761	0.00114	653.761	0.00866	653.761	-0.00895	653.761	0.02284
654.243	0.00134	654.243	0.00771	654.243	-0.00808	654.243	0.02387
654.725	0.00118	654.725	0.0069	654.725	-0.00759	654.725	0.02397
655.207	0.00078383	655.207	0.00606	655.207	-0.00757	655.207	0.02288
655.689	0.00035385	655.689	0.00507	655.689	-0.00794	655.689	0.02089
656.172	0.000158178	656.172	0.00395	656.172	-0.00843	656.172	0.01875
656.654	0.000412217	656.654	0.00289	656.654	-0.00872	656.654	0.01729
657.136	0.00118	657.136	0.0021	657.136	-0.00859	657.136	0.017
657.618	0.00235	657.618	0.00167	657.618	-0.00803	657.618	0.0177
658.1	0.00366	658.1	0.00157	658.1	-0.00718	658.1	0.01874
658.582	0.0048	658.582	0.00162	658.582	-0.00623	658.582	0.0194
659.064	0.00554	659.064	0.00164	659.064	-0.00529	659.064	0.01928
659.547	0.00574	659.547	0.00153	659.547	-0.00438	659.547	0.01846
660.029	0.0054	660.029	0.00133	660.029	-0.00346	660.029	0.01737
660.511	0.00465	660.511	0.00117	660.511	-0.00253	660.511	0.01661
660.993	0.00363	660.993	0.00122	660.993	-0.00165	660.993	0.01649
661.475	0.00251	661.475	0.00153	661.475	-0.000968455	661.475	0.01688
661.957	0.00139	661.957	0.00206	661.957	-0.000653706	661.957	0.01729
662.439	0.000366153	662.439	0.00268	662.439	-0.000791844	662.439	0.01726
662.921	-0.000473261	662.921	0.00326	662.921	-0.00135	662.921	0.0166
663.404	-0.00102	663.404	0.00377	663.404	-0.00217	663.404	0.01554
663.886	-0.00116	663.886	0.00423	663.886	-0.00306	663.886	0.0146
664.368	-0.000848529	664.368	0.00472	664.368	-0.00387	664.368	0.0143
664.85	-0.00012927	664.85	0.00531	664.85	-0.0046	664.85	0.01484
665.332	0.000838205	665.332	0.00601	665.332	-0.00541	665.332	0.01595
665.814	0.00179	665.814	0.00672	665.814	-0.00661	665.814	0.01699
666.296	0.00237	666.296	0.00724	666.296	-0.00848	666.296	0.01724
666.778	0.00223	666.778	0.00736	666.778	-0.01115	666.778	0.01628
667.26	0.00112	667.26	0.00688	667.26	-0.01436	667.26	0.01417
667.743	-0.000845222	667.743	0.00581	667.743	-0.01732	667.743	0.01157
668.225	-0.00308	668.225	0.00447	668.225	-0.01898	668.225	0.00947
668.707	-0.00482	668.707	0.00335	668.707	-0.01879	668.707	0.00858
669.189	-0.00562	669.189	0.00276	669.189	-0.01709	669.189	0.00881
669.671	-0.00555	669.671	0.00274	669.671	-0.01475	669.671	0.0095
670.153	-0.00498	670.153	0.00308	670.153	-0.01257	670.153	0.01003
670.635	-0.00427	670.635	0.00359	670.635	-0.01093	670.635	0.01015
671.117	-0.00365	671.117	0.00412	671.117	-0.00992	671.117	0.01003
671.6	-0.00325	671.6	0.00459	671.6	-0.00937	671.6	0.0101
672.082	-0.00311	672.082	0.00497	672.082	-0.00905	672.082	0.01073
672.564	-0.00316	672.564	0.00525	672.564	-0.00874	672.564	0.01197
673.046	-0.00336	673.046	0.0054	673.046	-0.00834	673.046	0.01341
673.528	-0.00364	673.528	0.00542	673.528	-0.00787	673.528	0.01441
674.01	-0.00394	674.01	0.00527	674.01	-0.00744	674.01	0.01442
674.492	-0.00423	674.492	0.00496	674.492	-0.00714	674.492	0.01326
674.975	-0.00441	674.975	0.00453	674.975	-0.00699	674.975	0.01124
675.457	-0.00439	675.457	0.00405	675.457	-0.00694	675.457	0.00902
675.939	-0.00405	675.939	0.00363	675.939	-0.0069	675.939	0.00738
676.421	-0.00332	676.421	0.00333	676.421	-0.00683	676.421	0.00678
676.903	-0.00223	676.903	0.00317	676.903	-0.00674	676.903	0.00714
677.385	-0.000911157	677.385	0.00312	677.385	-0.00674	677.385	0.00796
677.867	0.000418917	677.867	0.00314	677.867	-0.00691	677.867	0.00867
678.349	0.00152	678.349	0.00326	678.349	-0.00727	678.349	0.00896
678.832	0.00218	678.832	0.00351	678.832	-0.00777	678.832	0.00891
679.314	0.00229	679.314	0.00398	679.314	-0.00823	679.314	0.00891
679.796	0.00182	679.796	0.00467	679.796	-0.00849	679.796	0.00938
680.278	0.000864997	680.278	0.00551	680.278	-0.00846	680.278	0.01045
680.76	-0.000415335	680.76	0.00629	680.76	-0.0082	680.76	0.0118
681.242	-0.00184	681.242	0.00679	681.242	-0.00785	681.242	0.01288
681.724	-0.00325	681.724	0.00688	681.724	-0.00757	681.724	0.01319
682.206	-0.00452	682.206	0.00654	682.206	-0.00747	682.206	0.01257
682.688	-0.00553	682.688	0.00592	682.688	-0.00751	682.688	0.01128
683.171	-0.00619	683.171	0.00529	683.171	-0.00757	683.171	0.00992
683.653	-0.00644	683.653	0.00491	683.653	-0.00752	683.653	0.0091
684.135	-0.00626	684.135	0.00495	684.135	-0.00726	684.135	0.00911
684.617	-0.00574	684.617	0.00536	684.617	-0.00683	684.617	0.00975
685.099	-0.005	685.099	0.00592	685.099	-0.00632	685.099	0.01043
685.581	-0.0042	685.581	0.00632	685.581	-0.00584	685.581	0.01059
686.063	-0.00351	686.063	0.00629	686.063	-0.00543	686.063	0.00995
686.545	-0.00299	686.545	0.00571	686.545	-0.00505	686.545	0.00868
687.028	-0.00266	687.028	0.00463	687.028	-0.00458	687.028	0.0073
687.51	-0.00245	687.51	0.00326	687.51	-0.00393	687.51	0.0064
687.992	-0.00227	687.992	0.0019	687.992	-0.00311	687.992	0.00634
688.474	-0.00203	688.474	0.000793954	688.474	-0.00226	688.474	0.007
688.956	-0.00169	688.956	5.69943e-05	688.956	-0.00159	688.956	0.00789
689.438	-0.00128	689.438	-0.000309296	689.438	-0.00127	689.438	0.00846
689.92	-0.000895418	689.92	-0.000359521	689.92	-0.00138	689.92	0.00843
690.403	-0.000616419	690.403	-0.000149144	690.403	-0.00188	690.403	0.00789
690.885	-0.000519628	690.885	0.000291346	690.885	-0.00258	690.885	0.00726
691.367	-0.000632201	691.367	0.000926687	691.367	-0.00329	691.367	0.00703
691.849	-0.000923391	691.849	0.00167	691.849	-0.00384	691.849	0.00746
692.331	-0.00132	692.331	0.00239	692.331	-0.0042	692.331	0.0084
692.813	-0.00173	692.813	0.00289	692.813	-0.00444	692.813	0.00941
693.295	-0.00206	693.295	0.00302	693.295	-0.00467	693.295	0.01002
693.777	-0.00225	693.777	0.00267	693.777	-0.00499	693.777	0.01001
694.26	-0.00226	694.26	0.00184	694.26	-0.00538	694.26	0.00951
694.742	-0.00211	694.742	0.000622604	694.742	-0.00572	694.742	0.00889
695.224	-0.00184	695.224	-0.000798194	695.224	-0.00588	695.224	0.00858
695.706	-0.00153	695.706	-0.00222	695.706	-0.00577	695.706	0.00877
696.188	-0.00129	696.188	-0.0035	696.188	-0.00542	696.188	0.00926
696.67	-0.00121	696.67	-0.00454	696.67	-0.00495	696.67	0.0096
697.152	-0.00132	697.152	-0.0053	697.152	-0.00454	697.152	0.00932
697.634	-0.00159	697.634	-0.00572	697.634	-0.00433	697.634	0.00822
698.116	-0.00196	698.116	-0.00573	698.116	-0.00436	698.116	0.00649
698.599	-0.00228	698.599	-0.0052	698.599	-0.00457	698.599	0.00458
699.081	-0.00246	699.081	-0.00411	699.081	-0.00485	699.081	0.00305
699.563	-0.00241	699.563	-0.00256	699.563	-0.00507	699.563	0.00223
700.045	-0.00214	700.045	-0.000804511	700.045	-0.00517	700.045	0.00203
700.527	-0.00174	700.527	0.000851119	700.527	-0.00518	700.527	0.00205
701.009	-0.00131	701.009	0.00212	701.009	-0.00513	701.009	0.00185
701.491	-0.000960487	701.491	0.00283	701.491	-0.00507	701.491	0.00124
701.973	-0.000744711	701.973	0.00295	701.973	-0.00499	701.973	0.000365854
702.456	-0.000655956	702.456	0.0026	702.456	-0.00484	702.456	-0.000314395
702.938	-0.000636965	702.938	0.00197	702.938	-0.00456	702.938	-0.000302806
703.42	-0.0006145	703.42	0.00126	703.42	-0.00413	703.42	0.000632227
703.902	-0.000535149	703.902	0.000619784	703.902	-0.0036	703.902	0.00229
704.384	-0.000390607	704.384	8.4732e-05	704.384	-0.00309	704.384	0.00412
704.866	-0.000217735	704.866	-0.000381338	704.866	-0.00269	704.866	0.00554
705.348	-7.56716e-05	705.348	-0.000825842	705.348	-0.00246	705.348	0.00617
705.83	-1.78258e-05	705.83	-0.00126	705.83	-0.00236	705.83	0.00597
706.313	-7.04704e-05	706.313	-0.00164	706.313	-0.00232	706.313	0.00522
706.795	-0.000226611	706.795	-0.00191	706.795	-0.00222	706.795	0.00434
707.277	-0.000458267	707.277	-0.00201	707.277	-0.00202	707.277	0.00361
707.759	-0.000736409	707.759	-0.00197	707.759	-0.00172	707.759	0.00308
708.241	-0.00105	708.241	-0.00187	708.241	-0.00141	708.241	0.00257
708.723	-0.00139	708.723	-0.00178	708.723	-0.00121	708.723	0.00186
709.205	-0.00178	709.205	-0.00171	709.205	-0.00119	709.205	0.000882327
709.687	-0.00221	709.687	-0.00165	709.687	-0.00136	709.687	-0.00017786
710.17	-0.00263	710.17	-0.00148	710.17	-0.00167	710.17	-0.000944551
710.652	-0.00298	710.652	-0.00111	710.652	-0.00202	710.652	-0.00108
711.134	-0.0032	711.134	-0.000543886	711.134	-0.00233	711.134	-0.000491828
711.616	-0.00321	711.616	0.000132092	711.616	-0.00254	711.616	0.000529341
712.098	-0.00301	712.098	0.000737925	712.098	-0.00269	712.098	0.00147
712.58	-0.00261	712.58	0.00108	712.58	-0.00281	712.58	0.00185
713.062	-0.00206	713.062	0.00102	713.062	-0.00292	713.062	0.00147
713.544	-0.00143	713.544	0.000536971	713.544	-0.00302	713.544	0.00048741
714.027	-0.000777854	714.027	-0.000287343	714.027	-0.00306	714.027	-0.000626709
714.509	-0.000173521	714.509	-0.00128	714.509	-0.00296	714.509	-0.00134
714.991	0.000341249	714.991	-0.00224	714.991	-0.00273	714.991	-0.00132
715.473	0.00073215	715.473	-0.00304	715.473	-0.0024	715.473	-0.000637362
715.955	0.000980382	715.955	-0.00361	715.955	-0.00208	715.955	0.000352358
716.437	0.00108	716.437	-0.00397	716.437	-0.00188	716.437	0.00121
716.919	0.00106	716.919	-0.00412	716.919	-0.00186	716.919	0.00165
717.401	0.000945481	717.401	-0.00408	717.401	-0.00203	717.401	0.0017
717.884	0.000790701	717.884	-0.00383	717.884	-0.00231	717.884	0.00159
718.366	0.000648287	718.366	-0.00336	718.366	-0.00259	718.366	0.00162
718.848	0.000557473	718.848	-0.00274	718.848	-0.00278	718.848	0.00192
719.33	0.000534649	719.33	-0.0021	719.33	-0.00282	719.33	0.00239
719.812	0.000573432	719.812	-0.0016	719.812	-0.00271	719.812	0.00271
720.294	0.000657579	720.294	-0.00135	720.294	-0.0025	720.294	0.0026
720.776	0.000776395	720.776	-0.00139	720.776	-0.00224	720.776	0.00197
721.258	0.000935885	721.258	-0.00165	721.258	-0.00195	721.258	0.00102
721.74	0.00115	721.74	-0.00195	721.74	-0.00166	721.74	0.00014777
722.223	0.00143	722.223	-0.00212	722.223	-0.00136	722.223	-0.000254958
722.705	0.00176	722.705	-0.00205	722.705	-0.00108	722.705	-4.37016e-05
723.187	0.00208	723.187	-0.00177	723.187	-0.000871081	723.187	0.000590087
723.669	0.0023	723.669	-0.00141	723.669	-0.000763532	723.669	0.00123
724.151	0.00233	724.151	-0.00115	724.151	-0.000780632	724.151	0.00145
724.633	0.00213	724.633	-0.00115	724.633	-0.000893765	724.633	0.00108
725.115	0.0017	725.115	-0.00146	725.115	-0.00103	725.115	0.000219171
725.597	0.00113	725.597	-0.00202	725.597	-0.00109	725.597	-0.000765814
726.08	0.000568588	726.08	-0.00268	726.08	-0.00102	726.08	-0.00148
726.562	0.000162221	726.562	-0.00327	726.562	-0.000778581	726.562	-0.00171
727.044	8.68121e-06	727.044	-0.00367	727.044	-0.00043983	727.044	-0.00155
727.526	0.000120691	727.526	-0.00385	727.526	-0.000101246	727.526	-0.00135
728.008	0.000419149	728.008	-0.00386	728.008	0.00014008	728.008	-0.00143
728.49	0.000765275	728.49	-0.00375	728.49	0.000236045	728.49	-0.00191
728.972	0.00101	728.972	-0.00358	728.972	0.000202397	728.972	-0.00261
729.455	0.00105	729.455	-0.00337	729.455	0.000102927	729.455	-0.00312
729.937	0.000841824	729.937	-0.00311	729.937	9.74152e-06	729.937	-0.00304
730.419	0.000450923	730.419	-0.0028	730.419	-4.36022e-05	730.419	-0.00223
730.901	-1.95155e-05	730.901	-0.00248	730.901	-8.14358e-05	730.901	-0.000893534
731.383	-0.00044847	731.383	-0.00223	731.383	-0.000171733	731.383	0.00048741
731.865	-0.000740478	731.865	-0.00212	731.865	-0.000381636	731.865	0.00146
732.347	-0.000846743	732.347	-0.00218	732.347	-0.000733134	732.347	0.00183
732.829	-0.000763797	732.829	-0.00238	732.829	-0.00118	732.829	0.00169
733.312	-0.000524923	733.312	-0.00264	733.312	-0.00164	733.312	0.00143
733.794	-0.000185975	733.794	-0.00284	733.794	-0.00198	733.794	0.00144
734.276	0.000187712	734.276	-0.00289	734.276	-0.00214	734.276	0.00192
734.758	0.000531198	734.758	-0.00278	734.758	-0.00212	734.758	0.00274
735.24	0.000791697	735.24	-0.00254	735.24	-0.00198	735.24	0.00351
735.722	0.00093356	735.722	-0.00227	735.722	-0.00182	735.722	0.00384
736.204	0.00094578	736.204	-0.00206	736.204	-0.00169	736.204	0.0035
736.686	0.000843085	736.686	-0.00193	736.686	-0.00164	736.686	0.00261
737.168	0.000664182	737.168	-0.00188	737.168	-0.00163	737.168	0.00152
737.651	0.0004624	737.651	-0.00185	737.651	-0.00161	737.651	0.000666605
738.133	0.000290318	738.133	-0.00181	738.133	-0.00155	738.133	0.000326891
738.615	0.000183833	738.615	-0.00174	738.615	-0.00145	738.615	0.000470029
739.097	0.000153438	739.097	-0.00167	739.097	-0.00133	739.097	0.000794286
739.579	0.000186684	739.579	-0.00166	739.579	-0.00124	739.579	0.000934158
740.061	0.000259749	740.061	-0.00174	740.061	-0.00117	740.061	0.00066395
740.543	0.000351993	740.543	-0.00193	740.543	-0.00109	740.543	2.98879e-05
741.025	0.00045686	741.025	-0.00218	741.025	-0.000914299	741.025	-0.000683051
741.508	0.000582887	741.508	-0.00244	741.508	-0.000602687	741.508	-0.00115
741.99	0.000746455	741.99	-0.00265	741.99	-0.000138876	741.99	-0.00118
742.472	0.000961586	742.472	-0.0028	742.472	0.000426446	742.472	-0.000839666
742.954	0.00123	742.954	-0.0029	742.954	0.000999079	742.954	-0.000435494
743.436	0.00155	743.436	-0.00296	743.436	0.00148	743.436	-0.000286614
743.918	0.00189	743.918	-0.00298	743.918	0.00181	743.918	-0.000552821
744.4	0.00225	744.4	-0.00296	744.4	0.00197	744.4	-0.00113
744.883	0.00261	744.883	-0.00282	744.883	0.002	744.883	-0.00169
745.365	0.00298	745.365	-0.00252	745.365	0.00193	745.365	-0.00186
745.847	0.00334	745.847	-0.00206	745.847	0.00179	745.847	-0.00146
746.329	0.00367	746.329	-0.00149	746.329	0.00159	746.329	-0.000576249
746.811	0.00395	746.811	-0.000905735	746.811	0.0013	746.811	0.000449597
747.293	0.00414	747.293	-0.00038584	747.293	0.000898796	747.293	0.00124
747.775	0.0042	747.775	2.06761e-05	747.775	0.000425185	747.775	0.00158
748.257	0.00411	748.257	0.000318966	748.257	-4.81411e-05	748.257	0.00149
748.74	0.00389	748.74	0.00056099	748.74	-0.00041037	748.74	0.00123
749.222	0.00359	749.222	0.000807166	749.222	-0.000560961	749.222	0.0011
749.704	0.00326	749.704	0.00109	749.704	-0.000456943	749.704	0.00129
750.186	0.00298	750.186	0.00139	750.186	-0.000136093	750.186	0.00173
750.668	0.00278	750.668	0.00165	750.668	0.000298972	750.668	0.00216
751.15	0.0027	751.15	0.00179	751.15	0.000734142	751.15	0.0023
751.632	0.00272	751.632	0.00176	751.632	0.00109	751.632	0.00202
752.114	0.00282	752.114	0.00157	752.114	0.00137	752.114	0.00143
752.597	0.00297	752.597	0.00127	752.597	0.00161	752.597	0.00081427
753.079	0.00313	753.079	0.000948868	753.079	0.00189	753.079	0.000509171
753.561	0.0033	753.561	0.00069239	753.561	0.00224	753.561	0.000668895
754.043	0.00344	754.043	0.000538364	754.043	0.00265	754.043	0.00117
754.525	0.00354	754.525	0.000473777	754.525	0.00305	754.525	0.00169
755.007	0.00358	755.007	0.000457491	755.007	0.00333	755.007	0.00186
755.489	0.00357	755.489	0.000454539	755.489	0.00342	755.489	0.0015
755.971	0.0035	755.971	0.000461471	755.971	0.0033	755.971	0.000686616
756.454	0.00339	756.454	0.000515076	756.454	0.00301	756.454	-0.000268468
756.936	0.00327	756.936	0.000666904	756.936	0.00263	756.936	-0.00098591
757.418	0.00318	757.418	0.000958996	757.418	0.00226	757.418	-0.00122
757.9	0.00314	757.9	0.00139	757.9	0.00196	757.9	-0.000998968
758.382	0.00317	758.382	0.00192	758.382	0.00173	758.382	-0.000574396
758.864	0.00328	758.864	0.0025	758.864	0.00155	758.864	-0.000262707
759.346	0.00346	759.346	0.00306	759.346	0.0014	759.346	-0.00025572
759.828	0.00372	759.828	0.00358	759.828	0.00125	759.828	-0.0005189
760.311	0.00405	760.311	0.00404	760.311	0.0011	760.311	-0.000825446
760.793	0.00443	760.793	0.00444	760.793	0.000981379	760.793	-0.000891318
761.275	0.00483	761.275	0.00476	761.275	0.000888038	761.275	-0.000564006
761.757	0.00522	761.757	0.00498	761.757	0.000811913	761.757	7.86673e-05
762.239	0.00553	762.239	0.00504	762.239	0.000727271	762.239	0.000773972
762.721	0.0057	762.721	0.00494	762.721	0.000614574	762.721	0.00124
763.203	0.00569	763.203	0.00466	763.203	0.000482866	763.203	0.00132
763.685	0.00549	763.685	0.00425	763.685	0.00037378	763.685	0.00109
764.168	0.00513	764.168	0.0038	764.168	0.00034609	764.168	0.000782602
764.65	0.00467	764.65	0.00338	764.65	0.000445086	764.65	0.000672612
765.132	0.00417	765.132	0.00308	765.132	0.000668696	765.132	0.000873463
765.614	0.0037	765.614	0.00293	765.614	0.000961122	765.614	0.00127
766.096	0.0033	766.096	0.00291	766.096	0.00123	766.096	0.00158
766.578	0.00297	766.578	0.00298	766.578	0.00141	766.578	0.00153
767.06	0.00268	767.06	0.0031	767.06	0.00147	767.06	0.00101
767.542	0.00241	767.542	0.00326	767.542	0.00143	767.542	0.000180519
768.024	0.00215	768.024	0.00347	768.024	0.0014	768.024	-0.000630844
768.507	0.00192	768.507	0.00373	768.507	0.00144	768.507	-0.00106
768.989	0.00174	768.989	0.00403	768.989	0.00161	768.989	-0.000915588
769.471	0.00166	769.471	0.00431	769.471	0.00187	769.471	-0.000308799
769.953	0.00167	769.953	0.00449	769.953	0.00215	769.953	0.00043225
770.435	0.00177	770.435	0.00451	770.435	0.00235	770.435	0.000939039
770.917	0.00192	770.917	0.00434	770.917	0.00238	770.917	0.000996655
771.399	0.00209	771.399	0.004	771.399	0.00227	771.399	0.000644338
771.881	0.00222	771.881	0.00358	771.881	0.00207	771.881	0.000148101
772.364	0.00232	772.364	0.0032	772.364	0.00188	772.364	-0.000180642
772.846	0.00238	772.846	0.00296	772.846	0.00178	772.846	-0.000141824
773.328	0.00242	773.328	0.0029	773.328	0.00178	773.328	0.000230641
773.81	0.00248	773.81	0.00302	773.81	0.00186	773.81	0.000703674
774.292	0.00257	774.292	0.00326	774.292	0.00194	774.292	0.00101
774.774	0.00272	774.774	0.00356	774.774	0.00196	774.774	0.00101
775.256	0.00291	775.256	0.00387	775.256	0.00193	775.256	0.000771615
775.739	0.00313	775.739	0.00418	775.739	0.00188	775.739	0.000545431
776.221	0.00337	776.221	0.00448	776.221	0.0019	776.221	0.000600207
776.703	0.0036	776.703	0.00473	776.703	0.00204	776.703	0.00106
777.185	0.00381	777.185	0.00492	777.185	0.00232	777.185	0.0018
777.667	0.00399	777.667	0.00498	777.667	0.0027	777.667	0.00254
778.149	0.00414	778.149	0.00487	778.149	0.00309	778.149	0.00297
778.631	0.00429	778.631	0.0046	778.631	0.0034	778.631	0.00294
779.113	0.00444	779.113	0.0042	779.113	0.00358	779.113	0.0025
779.596	0.00461	779.596	0.00377	779.596	0.00363	779.596	0.00193
780.078	0.00481	780.078	0.00342	780.078	0.00356	780.078	0.0015
780.56	0.00502	780.56	0.00323	780.56	0.00343	780.56	0.00138
781.042	0.00523	781.042	0.00323	781.042	0.00327	781.042	0.00153
781.524	0.00539	781.524	0.00336	781.524	0.0031	781.524	0.00174
782.006	0.0055	782.006	0.00353	782.006	0.00294	782.006	0.00181
782.488	0.00554	782.488	0.00366	782.488	0.00281	782.488	0.00168
782.97	0.00554	782.97	0.00371	782.97	0.00275	782.97	0.00148
783.452	0.00554	783.452	0.00367	783.452	0.0028	783.452	0.0015
783.935	0.00557	783.935	0.0036	783.935	0.00299	783.935	0.00198
784.417	0.00566	784.417	0.00356	784.417	0.00332	784.417	0.00297
784.899	0.0058	784.899	0.0036	784.899	0.00374	784.899	0.00424
785.381	0.00594	785.381	0.00369	785.381	0.00415	785.381	0.00539
785.863	0.00603	785.863	0.00382	785.863	0.00446	785.863	0.00609
786.345	0.00604	786.345	0.00392	786.345	0.00463	786.345	0.0062
786.827	0.00596	786.827	0.00397	786.827	0.00466	786.827	0.00583
787.309	0.00581	787.309	0.00397	787.309	0.00461	787.309	0.00531
787.792	0.00565	787.792	0.00394	787.792	0.00455	787.792	0.00497
788.274	0.00555	788.274	0.00393	788.274	0.00452	788.274	0.00499
788.756	0.00552	788.756	0.00396	788.756	0.0045	788.756	0.00529
789.238	0.00557	789.238	0.00404	789.238	0.00444	789.238	0.0056
789.72	0.00564	789.72	0.00416	789.72	0.00428	789.72	0.00564
790.202	0.00567	790.202	0.00433	790.202	0.00397	790.202	0.00532
790.684	0.0056	790.684	0.00454	790.684	0.00354	790.684	0.00479
791.167	0.00542	791.167	0.00483	791.167	0.00309	791.167	0.00437
791.649	0.00517	791.649	0.00522	791.649	0.00274	791.649	0.00438
792.131	0.00491	792.131	0.0057	792.131	0.00258	792.131	0.00495
792.613	0.00471	792.613	0.0062	792.613	0.00263	792.613	0.00593
793.095	0.0046	793.095	0.00665	793.095	0.00285	793.095	0.00696
793.577	0.00459	793.577	0.00698	793.577	0.00309	793.577	0.00768
794.059	0.00462	794.059	0.00713	794.059	0.00326	794.059	0.00795
794.541	0.00464	794.541	0.00711	794.541	0.00329	794.541	0.00787
795.024	0.0046	795.024	0.00698	795.024	0.0032	795.024	0.00776
795.506	0.00446	795.506	0.00683	795.506	0.00306	795.506	0.00794
795.988	0.00424	795.988	0.00674	795.988	0.00299	795.988	0.00856
796.47	0.00399	796.47	0.00675	796.47	0.00307	796.47	0.00947
796.952	0.00378	796.952	0.00683	796.952	0.00332	796.952	0.01033
797.434	0.00365	797.434	0.00688	797.434	0.00369	797.434	0.01077
797.916	0.00368	797.916	0.0068	797.916	0.00413	797.916	0.01061
798.398	0.00387	798.398	0.00654	798.398	0.00456	798.398	0.00993
798.88	0.00424	798.88	0.00609	798.88	0.00493	798.88	0.00904
799.363	0.00477	799.363	0.00556	799.363	0.00523	799.363	0.00831
799.845	0.00541	799.845	0.00508	799.845	0.00546	799.845	0.00798
800.327	0.0061	800.327	0.00478	800.327	0.00562	800.327	0.00803
800.809	0.00676	800.809	0.00474	800.809	0.00572	800.809	0.00823
801.291	0.00731	801.291	0.00495	801.291	0.00574	801.291	0.00833
801.773	0.00772	801.773	0.00534	801.773	0.00568	801.773	0.00821
802.255	0.00796	802.255	0.00579	802.255	0.00555	802.255	0.008
802.737	0.00805	802.737	0.00621	802.737	0.0054	802.737	0.00795
803.22	0.00803	803.22	0.00654	803.22	0.00528	803.22	0.00832
803.702	0.00796	803.702	0.00677	803.702	0.00524	803.702	0.00917
804.184	0.00789	804.184	0.00695	804.184	0.00527	804.184	0.01025
804.666	0.00784	804.666	0.00716	804.666	0.00536	804.666	0.01117
805.148	0.00781	805.148	0.00745	805.148	0.00544	805.148	0.0116
805.63	0.00778	805.63	0.00787	805.63	0.00546	805.63	0.01141
806.112	0.00775	806.112	0.00842	806.112	0.00542	806.112	0.01078
806.595	0.0077	806.595	0.00904	806.595	0.00533	806.595	0.01011
807.077	0.00764	807.077	0.00966	807.077	0.00524	807.077	0.00981
807.559	0.00758	807.559	0.01018	807.559	0.00522	807.559	0.01005
808.041	0.00752	808.041	0.01052	808.041	0.00531	808.041	0.0107
808.523	0.00743	808.523	0.01064	808.523	0.00549	808.523	0.01138
809.005	0.00726	809.005	0.01056	809.005	0.00575	809.005	0.01172
809.487	0.00701	809.487	0.01031	809.487	0.00604	809.487	0.01156
809.969	0.00668	809.969	0.00995	809.969	0.00634	809.969	0.01105
810.452	0.00635	810.452	0.00957	810.452	0.00665	810.452	0.01058
810.934	0.00615	810.934	0.00922	810.934	0.00698	810.934	0.01054
811.416	0.0062	811.416	0.00896	811.416	0.00735	811.416	0.01111
811.898	0.00656	811.898	0.00882	811.898	0.00773	811.898	0.01211
812.38	0.00723	812.38	0.00879	812.38	0.0081	812.38	0.01311
812.862	0.00808	812.862	0.00888	812.862	0.00841	812.862	0.01367
813.344	0.00896	813.344	0.00908	813.344	0.00862	813.344	0.01358
813.826	0.00967	813.826	0.00939	813.826	0.00871	813.826	0.01296
814.308	0.01009	814.308	0.00981	814.308	0.00867	814.308	0.01221
814.791	0.01015	814.791	0.01032	814.791	0.00852	814.791	0.01181
815.273	0.00994	815.273	0.01086	815.273	0.00828	815.273	0.01205
815.755	0.00957	815.755	0.01136	815.755	0.00795	815.755	0.01286
816.237	0.00921	816.237	0.01176	816.237	0.00753	816.237	0.01388
816.719	0.00898	816.719	0.01202	816.719	0.007	816.719	0.01467
817.201	0.00894	817.201	0.01216	817.201	0.00637	817.201	0.01499
817.683	0.00905	817.683	0.01222	817.683	0.00569	817.683	0.01488
818.165	0.00924	818.165	0.01226	818.165	0.00502	818.165	0.01464
818.648	0.00944	818.648	0.01234	818.648	0.00448	818.648	0.01463
819.13	0.00958	819.13	0.01249	819.13	0.00415	819.13	0.01503
819.612	0.00961	819.612	0.0127	819.612	0.00408	819.612	0.01573
820.094	0.00952	820.094	0.01292	820.094	0.00425	820.094	0.01637
820.576	0.00932	820.576	0.01311	820.576	0.00459	820.576	0.01664
821.058	0.00901	821.058	0.01324	821.058	0.00504	821.058	0.0164
821.54	0.00862	821.54	0.01332	821.54	0.00555	821.54	0.01589
822.023	0.0082	822.023	0.0134	822.023	0.00608	822.023	0.01551
822.505	0.00781	822.505	0.01356	822.505	0.0066	822.505	0.0157
822.987	0.00752	822.987	0.01386	822.987	0.00706	822.987	0.0166
823.469	0.00741	823.469	0.0143	823.469	0.00741	823.469	0.01789
823.951	0.00747	823.951	0.01484	823.951	0.00761	823.951	0.01902
824.433	0.00766	824.433	0.01539	824.433	0.00763	824.433	0.01945
824.915	0.00786	824.915	0.01583	824.915	0.00748	824.915	0.01892
825.397	0.00796	825.397	0.01604	825.397	0.0072	825.397	0.01765
825.88	0.00788	825.88	0.01597	825.88	0.00688	825.88	0.01616
826.362	0.0076	826.362	0.01558	826.362	0.0066	826.362	0.01516
826.844	0.0072	826.844	0.01493	826.844	0.00645	826.844	0.0151
827.326	0.00683	827.326	0.01415	827.326	0.0065	827.326	0.01597
827.808	0.00666	827.808	0.01337	827.808	0.00679	827.808	0.01734
828.29	0.0068	828.29	0.01269	828.29	0.00737	828.29	0.01864
828.772	0.00729	828.772	0.01221	828.772	0.00833	828.772	0.01953
829.254	0.00805	829.254	0.012	829.254	0.00975	829.254	0.01999
829.736	0.00894	829.736	0.01211	829.736	0.01164	829.736	0.02033
830.219	0.00977	830.219	0.01259	830.219	0.01391	830.219	0.02096
830.701	0.01036	830.701	0.0134	830.701	0.01625	830.701	0.02211
831.183	0.01059	831.183	0.01446	831.183	0.0183	831.183	0.02361
831.665	0.01044	831.665	0.01566	831.665	0.0197	831.665	0.02504
832.147	0.00998	832.147	0.01687	832.147	0.02022	832.147	0.02595
832.629	0.00933	832.629	0.01802	832.629	0.01984	832.629	0.02615
833.111	0.00865	833.111	0.01899	833.111	0.01866	833.111	0.02581
833.593	0.00808	833.593	0.01968	833.593	0.01697	833.593	0.02541
834.076	0.00775	834.076	0.01999	834.076	0.01512	834.076	0.02548
834.558	0.00769	834.558	0.01985	834.558	0.01349	834.558	0.02626
835.04	0.00788	835.04	0.01927	835.04	0.0123	835.04	0.02754
835.522	0.0082	835.522	0.01832	835.522	0.01158	835.522	0.02876
836.004	0.00849	836.004	0.0171	836.004	0.01121	836.004	0.02937
836.486	0.00862	836.486	0.01575	836.486	0.01104	836.486	0.0291
836.968	0.00848	836.968	0.01442	836.968	0.01091	836.968	0.02809
837.45	0.00805	837.45	0.01332	837.45	0.01076	837.45	0.02687
837.933	0.00737	837.933	0.01266	837.933	0.01056	837.933	0.02608
838.415	0.00652	838.415	0.01257	838.415	0.01035	838.415	0.02612
838.897	0.00561	838.897	0.01303	838.897	0.01012	838.897	0.0269
839.379	0.00468	839.379	0.01391	839.379	0.00987	839.379	0.0279
839.861	0.00373	839.861	0.01501	839.861	0.0096	839.861	0.02851
840.343	0.00273	840.343	0.01613	840.343	0.00935	840.343	0.02836
840.825	0.00168	840.825	0.01713	840.825	0.00924	840.825	0.02751
841.307	0.000670388	841.307	0.01786	841.307	0.00943	841.307	0.02645
841.79	-0.000136557	841.79	0.01825	841.79	0.01005	841.79	0.02585
842.272	-0.000539584	842.272	0.01821	842.272	0.01109	842.272	0.0262
842.754	-0.000405537	842.754	0.01771	842.754	0.01233	842.754	0.02751
843.236	0.000260313	843.236	0.01673	843.236	0.01345	843.236	0.02936
843.718	0.00131	843.718	0.01525	843.718	0.01405	843.718	0.03118
844.2	0.00249	844.2	0.01323	844.2	0.01386	844.2	0.03258
844.682	0.00352	844.682	0.01073	844.682	0.01271	844.682	0.03349
845.164	0.00419	845.164	0.00791	845.164	0.01066	845.164	0.0341
845.647	0.00437	845.647	0.00515	845.647	0.00803	845.647	0.03469
846.129	0.00411	846.129	0.00287	846.129	0.00531	846.129	0.03538
846.611	0.00355	846.611	0.00136	846.611	0.00298	846.611	0.036
847.093	0.00287	847.093	0.000654526	847.093	0.0013	847.093	0.03622
847.575	0.00222	847.575	0.00060389	847.575	0.00029801	847.575	0.03579
848.057	0.00163	848.057	0.00101	848.057	-0.000151297	848.057	0.03473
848.539	0.00108	848.539	0.00171	848.539	-0.000210814	848.539	0.0334
849.021	0.000507579	849.021	0.00262	849.021	-6.79243e-06	849.021	0.03242
849.504	-0.000110786	849.504	0.00363	849.504	0.000372752	849.504	0.03239
849.986	-0.000747986	849.986	0.00456	849.986	0.000853111	849.986	0.03351
850.468	-0.00132	850.468	0.00519	850.468	0.00137	850.468	0.03537
850.95	-0.00173	850.95	0.00526	850.95	0.00188	850.95	0.03715
851.432	-0.00191	851.432	0.00458	851.432	0.0024	851.432	0.03815
851.914	-0.00181	851.914	0.00309	851.914	0.00305	851.914	0.03803
852.396	-0.00144	852.396	0.000843085	852.396	0.00398	852.396	0.03694
852.878	-0.000860797	852.878	-0.00184	852.878	0.00533	852.878	0.03545
853.361	-0.000208429	853.361	-0.00442	853.361	0.00709	853.361	0.03429
853.843	0.00035133	853.843	-0.00634	853.843	0.00905	853.843	0.03393
854.325	0.000646031	854.325	-0.00729	854.325	0.01083	854.325	0.03431
854.807	0.000569517	854.807	-0.00735	854.807	0.01204	854.807	0.03491
855.289	0.000112803	855.289	-0.0068	855.289	0.01245	855.289	0.03521
855.771	-0.000627172	855.771	-0.00587	855.771	0.01201	855.771	0.03501
856.253	-0.00145	856.253	-0.00463	856.253	0.01083	856.253	0.03461
856.736	-0.00208	856.736	-0.00295	856.736	0.00916	856.736	0.03463
857.218	-0.00226	857.218	-0.000697905	857.218	0.00734	857.218	0.03571
857.7	-0.00182	857.7	0.00206	857.7	0.0057	857.7	0.03795
858.182	-0.000820551	858.182	0.00501	858.182	0.00435	858.182	0.04073
858.664	0.000554554	858.664	0.00774	858.664	0.00316	858.664	0.04301
859.146	0.00208	859.146	0.00987	859.146	0.00192	859.146	0.04391
859.628	0.0036	859.628	0.01114	859.628	0.000443328	859.628	0.04299
860.11	0.00508	860.11	0.01134	860.11	-0.00121	860.11	0.04047
860.592	0.00661	860.592	0.01042	860.592	-0.00276	860.592	0.03712
861.075	0.00823	861.075	0.00851	861.075	-0.00372	861.075	0.03411
861.557	0.00996	861.557	0.00599	861.557	-0.00371	861.557	0.03243
862.039	0.01159	862.039	0.00334	862.039	-0.00269	862.039	0.03236
862.521	0.01282	862.521	0.000868317	862.521	-0.0009751	862.521	0.03337
863.003	0.01324	863.003	-0.00134	863.003	0.000973409	863.003	0.03465
863.485	0.01247	863.485	-0.00321	863.485	0.00275	863.485	0.03559
863.967	0.01026	863.967	-0.00454	863.967	0.00407	863.967	0.036
864.449	0.00664	864.449	-0.00487	864.449	0.00478	864.449	0.03612
864.932	0.00204	864.932	-0.00382	864.932	0.00479	864.932	0.03627
865.414	-0.00279	865.414	-0.00135	865.414	0.00412	865.414	0.03664
865.896	-0.00705	865.896	0.002	865.896	0.00285	865.896	0.03708
866.378	-0.01017	866.378	0.00539	866.378	0.00107	866.378	0.03718
866.86	-0.01196	866.86	0.008	866.86	-0.00113	866.86	0.03666
867.342	-0.01249	867.342	0.00932	867.342	-0.00362	867.342	0.03554
867.824	-0.01191	867.824	0.00905	867.824	-0.00609	867.824	0.03431
868.307	-0.01036	868.307	0.00722	868.307	-0.00803	868.307	0.03378
868.789	-0.00797	868.789	0.0043	868.789	-0.00888	868.789	0.03471
869.271	-0.00496	869.271	0.00112	869.271	-0.00835	869.271	0.03725
869.753	-0.00159	869.753	-0.00157	869.753	-0.00664	869.753	0.04072
870.235	0.00181	870.235	-0.00362	870.235	-0.00431	870.235	0.04399
870.717	0.00494	870.717	-0.00534	870.717	-0.00191	870.717	0.04618
871.199	0.00756	871.199	-0.00727	871.199	0.000318237	871.199	0.04697
871.681	0.0094	871.681	-0.00979	871.681	0.00239	871.681	0.04665
872.163	0.01028	872.163	-0.01288	872.163	0.00451	872.163	0.04589
872.646	0.01009	872.646	-0.01607	872.646	0.00685	872.646	0.0455
873.128	0.00894	873.128	-0.01859	873.128	0.00935	873.128	0.04584
873.61	0.00709	873.61	-0.01999	873.61	0.01165	873.61	0.04659
874.092	0.00484	874.092	-0.02032	874.092	0.01331	874.092	0.04697
874.574	0.00243	874.574	-0.02	874.574	0.01392	874.574	0.04622
875.056	-8.4491e-06	875.056	-0.0194	875.056	0.01322	875.056	0.04404
875.538	-0.00235	875.538	-0.01872	875.538	0.0111	875.538	0.04071
876.02	-0.00442	876.02	-0.01796	876.02	0.00777	876.02	0.0371
876.503	-0.00604	876.503	-0.01708	876.503	0.00379	876.503	0.03443
876.985	-0.00704	876.985	-0.0162	876.985	1.6567e-07	876.985	0.03356
877.467	-0.00747	877.467	-0.01568	877.467	-0.00289	877.467	0.03443
877.949	-0.00756	877.949	-0.01596	877.949	-0.0046	877.949	0.03619
878.431	-0.00765	878.431	-0.01741	878.431	-0.00526	878.431	0.03785
878.913	-0.00803	878.913	-0.02015	878.913	-0.00511	878.913	0.0388
879.395	-0.00879	879.395	-0.02393	879.395	-0.00431	879.395	0.03901
879.877	-0.00979	879.877	-0.02794	879.877	-0.00297	879.877	0.03891
880.36	-0.01069	880.36	-0.03091	880.36	-0.00128	880.36	0.03911
880.842	-0.01107	880.842	-0.03176	880.842	0.00039265	880.842	0.03983
881.324	-0.01067	881.324	-0.03035	881.324	0.00154	881.324	0.04071
881.806	-0.00952	881.806	-0.02732	881.806	0.00176	881.806	0.04089
882.288	-0.00793	882.288	-0.02348	882.288	0.00085995	882.288	0.03958
882.77	-0.00631	882.77	-0.01928	882.77	-0.00108	882.77	0.03635
883.252	-0.00502	883.252	-0.01483	883.252	-0.00377	883.252	0.03139
883.734	-0.00426	883.734	-0.01011	883.734	-0.00662	883.734	0.0256
884.217	-0.00398	884.217	-0.00536	884.217	-0.00894	884.217	0.02047
884.699	-0.00388	884.699	-0.00112	884.699	-0.01021	884.699	0.01742
885.181	-0.00356	885.181	0.00192	885.181	-0.01046	885.181	0.01688
885.663	-0.00268	885.663	0.00338	885.663	-0.01021	885.663	0.01822
886.145	-0.00112	886.145	0.00318	886.145	-0.01014	886.145	0.02042
886.627	0.00104	886.627	0.00143	886.627	-0.01072	886.627	0.02271
887.109	0.0035	887.109	-0.00157	887.109	-0.0121	887.109	0.02483
887.591	0.00586	887.591	-0.00523	887.591	-0.01402	887.591	0.02684
888.073	0.00767	888.073	-0.00861	888.073	-0.01596	888.073	0.02884
888.556	0.00863	888.556	-0.01079	888.556	-0.01736	888.556	0.03061
889.038	0.0087	889.038	-0.01143	889.038	-0.01796	889.038	0.03163
889.52	0.00807	889.52	-0.01087	889.52	-0.01792	889.52	0.03134
890.002	0.00705	890.002	-0.00979	890.002	-0.01751	890.002	0.02955
890.484	0.00586	890.484	-0.00876	890.484	-0.01683	890.484	0.02654
890.966	0.00464	890.966	-0.0081	890.966	-0.01574	890.966	0.02315
891.448	0.00345	891.448	-0.0079	891.448	-0.01389	891.448	0.02063
891.931	0.00229	891.931	-0.00809	891.931	-0.01104	891.931	0.02019
892.413	0.00114	892.413	-0.00854	892.413	-0.0074	892.413	0.02216
892.895	4.13533e-05	892.895	-0.00929	892.895	-0.00366	892.895	0.02565
893.377	-0.000955858	893.377	-0.01047	893.377	-0.000627602	893.377	0.02915
893.859	-0.00176	893.859	-0.01227	893.859	0.00108	893.859	0.03141
894.341	-0.00228	894.341	-0.01474	894.341	0.0012	894.341	0.03196
894.823	-0.0024	894.823	-0.01762	894.823	-0.000199686	894.823	0.03114
895.305	-0.00206	895.305	-0.02025	895.305	-0.00271	895.305	0.02992
895.788	-0.00129	895.788	-0.02176	895.788	-0.00564	895.788	0.02941
896.27	-0.000273071	896.27	-0.02153	896.27	-0.00824	896.27	0.03029
896.752	0.000691992	896.752	-0.01969	896.752	-0.0101	896.752	0.0323
897.234	0.00131	897.234	-0.01695	897.234	-0.01134	897.234	0.03443
897.716	0.00135	897.716	-0.01409	897.716	-0.01236	897.716	0.03563
898.198	0.000728599	898.198	-0.01161	898.198	-0.01356	898.198	0.03525
898.68	-0.000473856	898.68	-0.00975	898.68	-0.01505	898.68	0.03323
899.162	-0.00204	899.162	-0.00848	899.162	-0.01663	899.162	0.03011
899.644	-0.00362	899.644	-0.00766	899.644	-0.01782	899.644	0.0269
900.127	-0.00489	900.127	-0.00713	900.127	-0.01821	900.127	0.0245
900.609	-0.00564	900.609	-0.00679	900.609	-0.01772	900.609	0.02322
901.091	-0.00585	901.091	-0.00666	901.091	-0.01662	901.091	0.02264
901.573	-0.00564	901.573	-0.00679	901.573	-0.01534	901.573	0.02211
902.055	-0.00517	902.055	-0.00714	902.055	-0.01414	902.055	0.02117
902.537	-0.00451	902.537	-0.00759	902.537	-0.01311	902.537	0.01986
903.019	-0.00365	903.019	-0.00786	903.019	-0.01218	903.019	0.0186
903.501	-0.0025	903.501	-0.00774	903.501	-0.01127	903.501	0.0179
903.984	-0.000989414	903.984	-0.00722	903.984	-0.01039	903.984	0.01795
904.466	0.000857825	904.466	-0.00662	904.466	-0.00975	904.466	0.01831
904.948	0.00292	904.948	-0.00632	904.948	-0.00964	904.948	0.01821
905.43	0.00499	905.43	-0.00663	905.43	-0.01029	905.43	0.01707
905.912	0.00681	905.912	-0.00761	905.912	-0.0117	905.912	0.0148
906.394	0.00813	906.394	-0.00904	906.394	-0.0137	906.394	0.01198
906.876	0.00876	906.876	-0.01042	906.876	-0.01583	906.876	0.00972
907.359	0.00859	907.359	-0.01118	907.359	-0.01752	907.359	0.00927
907.841	0.00772	907.841	-0.01101	907.841	-0.01835	907.841	0.01118
908.323	0.00636	908.323	-0.01004	908.323	-0.01834	908.323	0.01487
908.805	0.00478	908.805	-0.00877	908.805	-0.01782	908.805	0.01895
909.287	0.00319	909.287	-0.00769	909.287	-0.01723	909.287	0.02211
909.769	0.00174	909.769	-0.007	909.769	-0.0168	909.769	0.02363
910.251	0.000479217	910.251	-0.00664	910.251	-0.01652	910.251	0.02344
910.733	-0.000529623	910.733	-0.00626	910.733	-0.01612	910.733	0.02205
911.216	-0.00125	911.216	-0.00548	911.216	-0.01531	911.216	0.02026
911.698	-0.00167	911.698	-0.00415	911.698	-0.01397	911.698	0.01874
912.18	-0.00178	912.18	-0.00253	912.18	-0.0123	912.18	0.01763
912.662	-0.00166	912.662	-0.00117	912.662	-0.01069	912.662	0.01658
913.144	-0.00136	913.144	-0.000706902	913.144	-0.00949	913.144	0.01517
913.626	-0.000960189	913.626	-0.00158	913.626	-0.00886	913.626	0.0132
914.108	-0.000472301	914.108	-0.004	914.108	-0.00875	914.108	0.01096
914.59	9.48068e-05	914.59	-0.00771	914.59	-0.00894	914.59	0.00912
915.072	0.000737726	915.072	-0.01198	915.072	-0.00919	915.072	0.00838
915.555	0.00142	915.555	-0.01585	915.555	-0.00938	915.555	0.00891
916.037	0.00206	916.037	-0.01864	916.037	-0.00958	916.037	0.01009
916.519	0.0025	916.519	-0.02023	916.519	-0.01003	916.519	0.01087
917.001	0.00261	917.001	-0.02091	917.001	-0.01091	917.001	0.01037
917.483	0.00225	917.483	-0.02106	917.483	-0.01222	917.483	0.00831
917.965	0.00139	917.965	-0.02089	917.965	-0.01372	917.965	0.00512
918.447	9.5304e-05	918.447	-0.02045	918.447	-0.01493	918.447	0.00178
918.929	-0.00139	918.929	-0.01971	918.929	-0.0153	918.929	-0.000519
919.412	-0.00276	919.412	-0.01872	919.412	-0.01457	919.412	-0.00108
919.894	-0.0037	919.894	-0.01772	919.894	-0.0129	919.894	-0.000182265
920.376	-0.00407	920.376	-0.01704	920.376	-0.01083	920.376	0.0012
920.858	-0.00386	920.858	-0.01693	920.858	-0.00897	920.858	0.00206
921.34	-0.00323	921.34	-0.01749	921.34	-0.00771	921.34	0.0019
921.822	-0.00242	921.822	-0.01857	921.822	-0.00723	921.822	0.000911845
922.304	-0.0017	922.304	-0.01987	922.304	-0.00744	922.304	-0.000179251
922.787	-0.0013	922.787	-0.02093	922.787	-0.00806	922.787	-0.000478788
923.269	-0.00134	923.269	-0.02145	923.269	-0.00883	923.269	0.000459448
923.751	-0.00181	923.751	-0.02141	923.751	-0.00956	923.751	0.00231
924.233	-0.0026	924.233	-0.02104	924.233	-0.01027	924.233	0.0042
924.715	-0.00354	924.715	-0.02067	924.715	-0.01106	924.715	0.00534
925.197	-0.00445	925.197	-0.02047	925.197	-0.01199	925.197	0.00536
925.679	-0.0052	925.679	-0.02041	925.679	-0.01298	925.679	0.0045
926.161	-0.00567	926.161	-0.02025	926.161	-0.01384	926.161	0.00349
926.644	-0.00586	926.644	-0.01973	926.644	-0.01428	926.644	0.00317
927.126	-0.00582	927.126	-0.01871	927.126	-0.01419	927.126	0.00397
927.608	-0.00567	927.608	-0.01732	927.608	-0.01363	927.608	0.00563
928.09	-0.00555	928.09	-0.01587	928.09	-0.01284	928.09	0.00733
928.572	-0.00556	928.572	-0.01468	928.572	-0.01205	928.572	0.00829
929.054	-0.00576	929.054	-0.01392	929.054	-0.01134	929.054	0.00815
929.536	-0.00608	929.536	-0.01359	929.536	-0.0106	929.536	0.00707
930.018	-0.00639	930.018	-0.01357	930.018	-0.00963	930.018	0.00571
930.5	-0.00649	930.5	-0.01365	930.5	-0.00828	930.5	0.00486
930.983	-0.00621	930.983	-0.01368	930.983	-0.00661	930.983	0.00503
931.465	-0.00546	931.465	-0.01365	931.465	-0.00493	931.465	0.0061
931.947	-0.00425	931.947	-0.01359	931.947	-0.00364	931.947	0.00744
932.429	-0.00271	932.429	-0.01356	932.429	-0.00306	932.429	0.00839
932.911	-0.001	932.911	-0.01348	932.911	-0.00331	932.911	0.00857
933.393	0.000655886	933.393	-0.0132	933.393	-0.00427	933.393	0.00807
933.875	0.00207	933.875	-0.01252	933.875	-0.00559	933.875	0.00734
934.357	0.00307	934.357	-0.01136	934.357	-0.00681	934.357	0.0069
934.84	0.00358	934.84	-0.00989	934.84	-0.0075	934.84	0.00705
935.322	0.00361	935.322	-0.00854	935.322	-0.0075	935.322	0.00757
935.804	0.00326	935.804	-0.00776	935.804	-0.00694	935.804	0.00793
936.286	0.00264	936.286	-0.00788	936.286	-0.00608	936.286	0.00762
936.768	0.00189	936.768	-0.00896	936.768	-0.0052	936.768	0.00647
937.25	0.00108	937.25	-0.01078	937.25	-0.00448	937.25	0.00476
937.732	0.000267308	937.732	-0.01289	937.732	-0.00398	937.732	0.0031
938.215	-0.000507549	938.215	-0.0147	938.215	-0.00371	938.215	0.0022
938.697	-0.00122	938.697	-0.01576	938.697	-0.00362	938.697	0.00244
939.179	-0.00187	939.179	-0.01595	939.179	-0.00369	939.179	0.00359
939.661	-0.00243	939.661	-0.01545	939.661	-0.00392	939.661	0.00503
940.143	-0.00291	940.143	-0.01459	940.143	-0.00431	940.143	0.00608
940.625	-0.00329	940.625	-0.01358	940.625	-0.00481	940.625	0.00639
941.107	-0.00357	941.107	-0.01244	941.107	-0.00532	941.107	0.00598
941.589	-0.00376	941.589	-0.01108	941.589	-0.00572	941.589	0.00521
942.072	-0.00387	942.072	-0.00937	942.072	-0.00591	942.072	0.00449
942.554	-0.00392	942.554	-0.00734	942.554	-0.00591	942.554	0.00404
943.036	-0.00393	943.036	-0.00524	943.036	-0.00587	943.036	0.00368
943.518	-0.00391	943.518	-0.00343	943.518	-0.00595	943.518	0.00298
944	-0.00385	944	-0.00224	944	-0.00628	944	0.00161
944.482	-0.00372	944.482	-0.00187	944.482	-0.00682	944.482	-0.000502783
944.964	-0.00348	944.964	-0.00233	944.964	-0.00739	944.964	-0.00299
945.446	-0.00314	945.446	-0.00343	945.446	-0.00773	945.446	-0.0052
945.928	-0.00272	945.928	-0.00483	945.928	-0.00764	945.928	-0.00644
946.411	-0.00228	946.411	-0.00618	946.411	-0.00711	946.411	-0.00644
946.893	-0.0019	946.893	-0.00725	946.893	-0.00632	946.893	-0.00549
947.375	-0.00166	947.375	-0.00803	947.375	-0.00561	947.375	-0.00426
947.857	-0.00155	947.857	-0.00867	947.857	-0.00524	947.857	-0.0034
948.339	-0.00156	948.339	-0.00931	948.339	-0.0053	948.339	-0.00319
948.821	-0.00161	948.821	-0.00999	948.821	-0.00564	948.821	-0.00345
949.303	-0.00164	949.303	-0.01064	949.303	-0.00599	949.303	-0.00369
949.785	-0.00163	949.785	-0.01109	949.785	-0.00601	949.785	-0.00334
950.268	-0.0016	950.268	-0.01121	950.268	-0.00555	950.268	-0.00218
950.75	-0.0016	950.75	-0.01098	950.75	-0.00471	950.75	-0.000437249
951.232	-0.0017	951.232	-0.01054	951.232	-0.00378	951.232	0.00132
951.714	-0.00194	951.714	-0.0101	951.714	-0.00311	951.714	0.00256
952.196	-0.00232	952.196	-0.00979	952.196	-0.00294	952.196	0.00299
952.678	-0.00276	952.678	-0.00963	952.678	-0.00332	952.678	0.0027
953.16	-0.00319	953.16	-0.00954	953.16	-0.0041	953.16	0.00202
953.643	-0.00353	953.643	-0.00934	953.643	-0.00499	953.643	0.00135
954.125	-0.00375	954.125	-0.00891	954.125	-0.00572	954.125	0.000866922
954.607	-0.00387	954.607	-0.00826	954.607	-0.00615	954.607	0.00043089
955.089	-0.00397	955.089	-0.00756	955.089	-0.00633	955.089	-0.000294495
955.571	-0.0041	955.571	-0.00702	955.571	-0.00644	955.571	-0.00158
956.053	-0.00429	956.053	-0.00686	956.053	-0.00665	956.053	-0.00342
956.535	-0.0045	956.535	-0.00717	956.535	-0.00707	956.535	-0.00542
957.017	-0.00469	957.017	-0.0079	957.017	-0.00765	957.017	-0.00697
957.5	-0.00479	957.5	-0.00886	957.5	-0.00826	957.5	-0.00751
957.982	-0.00477	957.982	-0.00981	957.982	-0.00877	957.982	-0.00687
958.464	-0.00462	958.464	-0.01056	958.464	-0.00911	958.464	-0.0054
958.946	-0.00441	958.946	-0.01103	958.946	-0.00933	958.946	-0.00384
959.428	-0.00415	959.428	-0.01126	959.428	-0.00956	959.428	-0.00285
959.91	-0.00386	959.91	-0.01133	959.91	-0.00989	959.91	-0.00277
960.392	-0.00351	960.392	-0.01131	960.392	-0.01038	960.392	-0.0035
960.874	-0.00307	960.874	-0.01121	960.874	-0.01098	960.874	-0.0046
961.356	-0.00252	961.356	-0.011	961.356	-0.01159	961.356	-0.00552
961.839	-0.00192	961.839	-0.01061	961.839	-0.01213	961.839	-0.00592
962.321	-0.00137	962.321	-0.01006	962.321	-0.01254	962.321	-0.00583
962.803	-0.00102	962.803	-0.00939	962.803	-0.01287	962.803	-0.00564
963.285	-0.00101	963.285	-0.00868	963.285	-0.01313	963.285	-0.00576
963.767	-0.00139	963.767	-0.00801	963.767	-0.01332	963.767	-0.00637
964.249	-0.00212	964.249	-0.00743	964.249	-0.01336	964.249	-0.00732
964.731	-0.00306	964.731	-0.00697	964.731	-0.01315	964.731	-0.00819
965.213	-0.00403	965.213	-0.00664	965.213	-0.0126	965.213	-0.00852
965.696	-0.00482	965.696	-0.00643	965.696	-0.01175	965.696	-0.00808
966.178	-0.00532	966.178	-0.00633	966.178	-0.01076	966.178	-0.00707
966.66	-0.00551	966.66	-0.00631	966.66	-0.00987	966.66	-0.00599
967.142	-0.00546	967.142	-0.00635	967.142	-0.00925	967.142	-0.00535
967.624	-0.00529	967.624	-0.00636	967.624	-0.00897	967.624	-0.00543
968.106	-0.0051	968.106	-0.00627	968.106	-0.00896	968.106	-0.00614
968.588	-0.00496	968.588	-0.00597	968.588	-0.00905	968.588	-0.0071
969.071	-0.00489	969.071	-0.00544	969.071	-0.009	969.071	-0.00779
969.553	-0.00486	969.553	-0.0047	969.553	-0.00869	969.553	-0.00784
970.035	-0.00482	970.035	-0.00386	970.035	-0.00809	970.035	-0.00722
970.517	-0.00473	970.517	-0.00306	970.517	-0.00732	970.517	-0.0062
970.999	-0.00457	970.999	-0.00242	970.999	-0.00655	970.999	-0.00517
971.481	-0.00433	971.481	-0.00198	971.481	-0.00591	971.481	-0.0044
971.963	-0.00402	971.963	-0.00174	971.963	-0.00544	971.963	-0.00393
972.445	-0.00366	972.445	-0.00162	972.445	-0.00514	972.445	-0.00362
972.928	-0.00329	972.928	-0.00158	972.928	-0.00492	972.928	-0.00329
973.41	-0.00296	973.41	-0.00157	973.41	-0.00474	973.41	-0.00286
973.892	-0.0027	973.892	-0.00163	973.892	-0.00456	973.892	-0.00246
974.374	-0.00258	974.374	-0.00181	974.374	-0.00443	974.374	-0.00234
974.856	-0.00258	974.856	-0.00216	974.856	-0.00437	974.856	-0.00272
975.338	-0.00269	975.338	-0.00271	975.338	-0.00439	975.338	-0.00365
975.82	-0.00284	975.82	-0.00338	975.82	-0.00449	975.82	-0.00492
976.302	-0.00292	976.302	-0.00409	976.302	-0.00459	976.302	-0.00615
976.784	-0.00284	976.784	-0.00471	976.784	-0.00465	976.784	-0.0069
977.267	-0.00254	977.267	-0.00516	977.267	-0.00465	977.267	-0.00694
977.749	-0.00203	977.749	-0.00543	977.749	-0.00463	977.749	-0.00635
978.231	-0.00136	978.231	-0.00558	978.231	-0.00467	978.231	-0.00541
978.713	-0.000645931	978.713	-0.00568	978.713	-0.00481	978.713	-0.00449
979.195	2.18685e-06	979.195	-0.00576	979.195	-0.00509	979.195	-0.0038
979.677	0.000491523	979.677	-0.0058	979.677	-0.00544	979.677	-0.00336
980.159	0.00076886	980.159	-0.00574	980.159	-0.00578	980.159	-0.00301
980.641	0.000826719	980.641	-0.00548	980.641	-0.00599	980.641	-0.00258
981.124	0.000697899	981.124	-0.00502	981.124	-0.00605	981.124	-0.00201
981.606	0.000437059	981.606	-0.00442	981.606	-0.00596	981.606	-0.00142
982.088	0.000104981	982.088	-0.0038	982.088	-0.00581	982.088	-0.00106
982.57	-0.000248368	982.57	-0.00332	982.57	-0.00565	982.57	-0.00115
983.052	-0.000585614	983.052	-0.00308	983.052	-0.00549	983.052	-0.00175
983.534	-0.000880109	983.534	-0.00311	983.534	-0.00531	983.534	-0.00272
984.016	-0.00111	984.016	-0.00337	984.016	-0.00503	984.016	-0.00377
984.499	-0.00128	984.499	-0.00375	984.499	-0.00462	984.499	-0.00458
984.981	-0.00138	984.981	-0.00412	984.981	-0.00413	984.981	-0.00499
985.463	-0.00144	985.463	-0.00441	985.463	-0.00366	985.463	-0.00507
985.945	-0.00146	985.945	-0.00458	985.945	-0.00335	985.945	-0.00505
986.427	-0.00148	986.427	-0.00464	986.427	-0.00329	986.427	-0.00517
986.909	-0.00149	986.909	-0.00461	986.909	-0.00348	986.909	-0.00553
987.391	-0.00147	987.391	-0.0045	987.391	-0.00382	987.391	-0.00602
987.873	-0.00138	987.873	-0.00429	987.873	-0.00414	987.873	-0.00641
988.356	-0.00121	988.356	-0.00397	988.356	-0.00429	988.356	-0.00642
988.838	-0.000921969	988.838	-0.00355	988.838	-0.00417	988.838	-0.00595
989.32	-0.000547725	989.32	-0.00311	989.32	-0.00383	989.32	-0.00512
989.802	-0.00012132	989.802	-0.00271	989.802	-0.00341	989.802	-0.00423
990.284	0.000306134	990.284	-0.00244	990.284	-0.00306	990.284	-0.00357
990.766	0.000687313	990.766	-0.00236	990.766	-0.0029	990.766	-0.00331
991.248	0.00098812	991.248	-0.00244	991.248	-0.00294	991.248	-0.00342
991.73	0.00119	991.73	-0.00262	991.73	-0.00312	991.73	-0.0037
992.212	0.0013	992.212	-0.00281	992.212	-0.00334	992.212	-0.00391
992.695	0.00131	992.695	-0.00292	992.695	-0.00351	992.695	-0.00393
993.177	0.00124	993.177	-0.00289	993.177	-0.00359	993.177	-0.00379
993.659	0.00111	993.659	-0.00276	993.659	-0.00362	993.659	-0.00363
994.141	0.000935918	994.141	-0.00255	994.141	-0.00362	994.141	-0.00362
994.623	0.000761856	994.623	-0.00231	994.623	-0.00361	994.623	-0.00383
995.105	0.000632426	995.105	-0.00208	995.105	-0.00355	995.105	-0.00415
995.587	0.000595064	995.587	-0.00186	995.587	-0.00335	995.587	-0.00437
996.069	0.000681605	996.069	-0.00166	996.069	-0.00297	996.069	-0.00431
996.552	0.000891358	996.552	-0.00146	996.552	-0.00241	996.552	-0.00388
997.034	0.00119	997.034	-0.0013	997.034	-0.00177	997.034	-0.00322
997.516	0.00151	997.516	-0.0012	997.516	-0.00121	997.516	-0.00257
997.998	0.00178	997.998	-0.0012	997.998	-0.000868436	997.998	-0.00216
998.48	0.00197	998.48	-0.00129	998.48	-0.00084747	998.48	-0.00212
998.962	0.00204	998.962	-0.00144	998.962	-0.00114	998.962	-0.00239
999.444	0.00202	999.444	-0.00158	999.444	-0.00163	999.444	-0.00279
999.927	0.00194	999.927	-0.00166	999.927	-0.00217	999.927	-0.00312
1000.41	0.00184	1000.41	-0.00162	1000.41	-0.00262	1000.41	-0.00326
1000.89	0.00172	1000.89	-0.00148	1000.89	-0.0029	1000.89	-0.00327
1001.37	0.00159	1001.37	-0.00127	1001.37	-0.00303	1001.37	-0.0033
1001.86	0.00139	1001.86	-0.00105	1001.86	-0.00308	1001.86	-0.00353
1002.34	0.00112	1002.34	-0.000884672	1002.34	-0.00313	1002.34	-0.00397
1002.82	0.000753359	1002.82	-0.00076727	1002.82	-0.00321	1002.82	-0.00452
1003.3	0.000327985	1003.3	-0.000672365	1003.3	-0.0033	1003.3	-0.00494
1003.78	-0.000105354	1003.78	-0.000556494	1003.78	-0.00333	1003.78	-0.00499
1004.27	-0.000481932	1004.27	-0.000384019	1004.27	-0.00323	1004.27	-0.00457
1004.75	-0.000749772	1004.75	-0.000156729	1004.75	-0.00296	1004.75	-0.0038
1005.23	-0.000885961	1005.23	9.07305e-05	1005.23	-0.00253	1005.23	-0.00293
1005.71	-0.000898824	1005.71	0.000303946	1005.71	-0.002	1005.71	-0.00222
1006.19	-0.000818732	1006.19	0.000441669	1006.19	-0.00145	1006.19	-0.00186
1006.68	-0.000680537	1006.68	0.000489666	1006.68	-0.000916481	1006.68	-0.00184
1007.16	-0.000512149	1007.16	0.000472019	1007.16	-0.000442214	1007.16	-0.00203
1007.64	-0.000329261	1007.64	0.000435235	1007.64	-5.23818e-05	1007.64	-0.00222
1008.12	-0.000138975	1008.12	0.000427076	1008.12	0.000224641	1008.12	-0.00227
1008.61	5.38462e-05	1008.61	0.000472649	1008.61	0.000354878	1008.61	-0.00214
1009.09	0.000242708	1009.09	0.000566232	1009.09	0.000307129	1009.09	-0.00191
1009.57	0.000419116	1009.57	0.000680676	1009.57	7.09789e-05	1009.57	-0.0017
1010.05	0.00057801	1010.05	0.000785788	1010.05	-0.00032393	1010.05	-0.00156
1010.53	0.000724749	1010.53	0.000864034	1010.53	-0.000801468	1010.53	-0.00145
1011.01	0.00087924	1011.01	0.00091646	1011.01	-0.00125	1011.01	-0.00128
1011.5	0.00107	1011.5	0.000954945	1011.5	-0.00156	1011.5	-0.000947163
1011.98	0.00133	1011.98	0.000987987	1011.98	-0.00166	1011.98	-0.00046343
1012.46	0.00166	1012.46	0.00101	1012.46	-0.00154	1012.46	4.25462e-05
1012.94	0.00206	1012.94	0.00101	1012.94	-0.00126	1012.94	0.000369967
1013.43	0.00249	1013.43	0.000955609	1013.43	-0.000926235	1013.43	0.000345129
1013.91	0.0029	1013.91	0.00086244	1013.91	-0.000635245	1013.91	-9.37592e-05
1014.39	0.00323	1014.39	0.000753558	1014.39	-0.000449297	1014.39	-0.000856399
1014.87	0.00343	1014.87	0.000680576	1014.87	-0.000388522	1014.87	-0.00174
1015.35	0.0035	1015.35	0.000700057	1015.35	-0.000434501	1015.35	-0.0025
1015.84	0.00343	1015.84	0.000845243	1015.84	-0.00055163	1015.84	-0.00298
1016.32	0.00328	1016.32	0.00111	1016.32	-0.000705745	1016.32	-0.00316
1016.8	0.0031	1016.8	0.00144	1016.8	-0.000871478	1016.8	-0.00313
1017.28	0.00293	1017.28	0.00177	1017.28	-0.00103	1017.28	-0.00303
1017.76	0.00281	1017.76	0.00202	1017.76	-0.00116	1017.76	-0.00291
1018.25	0.00275	1018.25	0.00217	1018.25	-0.00123	1018.25	-0.00277
1018.73	0.00273	1018.73	0.0022	1018.73	-0.00121	1018.73	-0.00251
1019.21	0.00273	1019.21	0.00214	1019.21	-0.00106	1019.21	-0.00203
1019.69	0.00271	1019.69	0.00204	1019.69	-0.000817178	1019.69	-0.00135
1020.18	0.00266	1020.18	0.00195	1020.18	-0.000514002	1020.18	-0.00056983
1020.66	0.00255	1020.66	0.0019	1020.66	-0.000225915	1020.66	0.000111842
1021.14	0.00241	1021.14	0.00188	1021.14	-1.69643e-05	1021.14	0.00052327
1021.62	0.00226	1021.62	0.0019	1021.62	8.15837e-05	1021.62	0.000591182
1022.1	0.00214	1022.1	0.00196	1022.1	7.68778e-05	1022.1	0.000371658
1022.59	0.00208	1022.59	0.00206	1022.59	9.60898e-06	1022.59	1.84561e-05
1023.07	0.00209	1023.07	0.0022	1023.07	-6.66606e-05	1023.07	-0.00029572
1023.55	0.00216	1023.55	0.00237	1023.55	-0.00011284	1023.55	-0.000468859
1024.03	0.00225	1024.03	0.00254	1024.03	-0.000115424	1024.03	-0.000516484
1024.52	0.00234	1024.52	0.00268	1024.52	-8.70344e-05	1024.52	-0.000545838
1025	0.00239	1025	0.00277	1025	-4.75779e-05	1025	-0.00067746
1025.48	0.00238	1025.48	0.00278	1025.48	-5.63275e-06	1025.48	-0.000963297
1025.96	0.00233	1025.96	0.00272	1025.96	4.76494e-05	1025.96	-0.00135
1026.44	0.00226	1026.44	0.00262	1026.44	0.000133584	1026.44	-0.00169
1026.92	0.00218	1026.92	0.00252	1026.92	0.000266745	1026.92	-0.00185
1027.41	0.00213	1027.41	0.00243	1027.41	0.000440807	1027.41	-0.00175
1027.89	0.00212	1027.89	0.00239	1027.89	0.000625557	1027.89	-0.00145
1028.37	0.00214	1028.37	0.00237	1028.37	0.000782436	1028.37	-0.00109
1028.85	0.00218	1028.85	0.00236	1028.85	0.000886843	1028.85	-0.000842973
1029.34	0.00224	1029.34	0.00237	1029.34	0.000947772	1029.34	-0.000791017
1029.82	0.00229	1029.82	0.00241	1029.82	0.00101	1029.82	-0.000923854
1030.3	0.00234	1030.3	0.0025	1030.3	0.00111	1030.3	-0.00113
1030.78	0.00237	1030.78	0.00267	1030.78	0.00131	1030.78	-0.00128
1031.27	0.00239	1031.27	0.00294	1031.27	0.0016	1031.27	-0.00127
1031.75	0.00239	1031.75	0.00328	1031.75	0.00192	1031.75	-0.00111
1032.23	0.00239	1032.23	0.00363	1032.23	0.00219	1032.23	-0.000877463
1032.71	0.0024	1032.71	0.00394	1032.71	0.00235	1032.71	-0.000660257
1033.19	0.00245	1033.19	0.00414	1033.19	0.00237	1033.19	-0.000513837
1033.67	0.00256	1033.67	0.00423	1033.67	0.00227	1033.67	-0.000415832
1034.16	0.00275	1034.16	0.0042	1034.16	0.00213	1034.16	-0.000292243
1034.64	0.00301	1034.64	0.00412	1034.64	0.00203	1034.64	-7.16961e-05
1035.12	0.00331	1035.12	0.00403	1035.12	0.00204	1035.12	0.000255472
1035.6	0.0036	1035.6	0.00398	1035.6	0.00218	1035.6	0.000616897
1036.09	0.00381	1036.09	0.004	1036.09	0.00241	1036.09	0.000894513
1036.57	0.0039	1036.57	0.00407	1036.57	0.00267	1036.57	0.000990279
1037.05	0.00388	1037.05	0.00417	1037.05	0.00292	1037.05	0.000886644
1037.53	0.00377	1037.53	0.00426	1037.53	0.00313	1037.53	0.000664382
1038.01	0.00361	1038.01	0.00432	1038.01	0.00331	1038.01	0.000467077
1038.5	0.00346	1038.5	0.00434	1038.5	0.00348	1038.5	0.000431354
1038.98	0.00334	1038.98	0.0043	1038.98	0.00364	1038.98	0.00061474
1039.46	0.00327	1039.46	0.00421	1039.46	0.00379	1039.46	0.000963845
1039.94	0.00323	1039.94	0.00408	1039.94	0.00389	1039.94	0.00135
1040.42	0.00319	1040.42	0.00392	1040.42	0.00392	1040.42	0.00163
1040.91	0.00314	1040.91	0.00378	1040.91	0.00385	1040.91	0.00175
1041.39	0.00306	1041.39	0.0037	1041.39	0.00369	1041.39	0.00174
1041.87	0.00297	1041.87	0.0037	1041.87	0.00347	1041.87	0.0017
1042.35	0.0029	1042.35	0.00383	1042.35	0.00324	1042.35	0.00173
1042.84	0.00288	1042.84	0.00408	1042.84	0.00306	1042.84	0.00191
1043.32	0.00292	1043.32	0.00441	1043.32	0.00295	1043.32	0.00218
1043.8	0.003	1043.8	0.00478	1043.8	0.00291	1043.8	0.00244
1044.28	0.00311	1044.28	0.00512	1044.28	0.00293	1044.28	0.00258
1044.76	0.00321	1044.76	0.0054	1044.76	0.00298	1044.76	0.00255
1045.25	0.0033	1045.25	0.0056	1045.25	0.00306	1045.25	0.00236
1045.73	0.00337	1045.73	0.00574	1045.73	0.00317	1045.73	0.00212
1046.21	0.00341	1046.21	0.00584	1046.21	0.00332	1046.21	0.00193
1046.69	0.00341	1046.69	0.00592	1046.69	0.00351	1046.69	0.00186
1047.17	0.00338	1047.17	0.00601	1047.17	0.00372	1047.17	0.00189
1047.66	0.00329	1047.66	0.00609	1047.66	0.00396	1047.66	0.00194
1048.14	0.00313	1048.14	0.00618	1048.14	0.0042	1048.14	0.00195
1048.62	0.00293	1048.62	0.00626	1048.62	0.00445	1048.62	0.00189
1049.1	0.00271	1049.1	0.00636	1049.1	0.00472	1049.1	0.00179
1049.59	0.00251	1049.59	0.0065	1049.59	0.005	1049.59	0.00175
1050.07	0.00238	1050.07	0.0067	1050.07	0.0053	1050.07	0.00185
1050.55	0.00236	1050.55	0.00698	1050.55	0.00556	1050.55	0.00212
1051.03	0.00245	1051.03	0.00729	1051.03	0.00576	1051.03	0.00249
1051.51	0.00261	1051.51	0.00758	1051.51	0.00583	1051.51	0.00284
1052	0.00281	1052	0.00779	1052	0.00578	1052	0.00305
1052.48	0.00299	1052.48	0.00788	1052.48	0.00562	1052.48	0.00309
1052.96	0.00313	1052.96	0.00783	1052.96	0.00541	1052.96	0.003
1053.44	0.00321	1053.44	0.00769	1053.44	0.00525	1053.44	0.0029
1053.92	0.00326	1053.92	0.0075	1053.92	0.0052	1053.92	0.00289
1054.41	0.0033	1054.41	0.00737	1054.41	0.00527	1054.41	0.00304
1054.89	0.00337	1054.89	0.00734	1054.89	0.00546	1054.89	0.00333
1055.37	0.00347	1055.37	0.00745	1055.37	0.00568	1055.37	0.00366
1055.85	0.00359	1055.85	0.00768	1055.85	0.00587	1055.85	0.00392
1056.34	0.00372	1056.34	0.00799	1056.34	0.00596	1056.34	0.00405
1056.82	0.00383	1056.82	0.00832	1056.82	0.00596	1056.82	0.00405
1057.3	0.00393	1057.3	0.00863	1057.3	0.00588	1057.3	0.004
1057.78	0.004	1057.78	0.0089	1057.78	0.00576	1057.78	0.00397
1058.26	0.00405	1058.26	0.00912	1058.26	0.00564	1058.26	0.004
1058.75	0.0041	1058.75	0.00932	1058.75	0.00553	1058.75	0.00408
1059.23	0.00413	1059.23	0.0095	1059.23	0.00542	1059.23	0.00414
1059.71	0.00414	1059.71	0.00968	1059.71	0.00529	1059.71	0.00409
1060.19	0.00414	1060.19	0.00986	1060.19	0.00514	1060.19	0.00391
1060.67	0.00413	1060.67	0.01002	1060.67	0.00499	1060.67	0.00363
1061.16	0.00413	1061.16	0.01016	1061.16	0.00489	1061.16	0.00334
1061.64	0.00414	1061.64	0.01027	1061.64	0.00489	1061.64	0.00312
1062.12	0.00422	1062.12	0.01034	1062.12	0.00503	1062.12	0.00304
1062.6	0.00435	1062.6	0.01037	1062.6	0.00532	1062.6	0.00307
1063.09	0.00455	1063.09	0.01035	1063.09	0.00571	1063.09	0.00316
1063.57	0.0048	1063.57	0.01029	1063.57	0.00616	1063.57	0.00323
1064.05	0.00506	1064.05	0.01019	1064.05	0.00659	1064.05	0.00324
1064.53	0.0053	1064.53	0.01007	1064.53	0.00696	1064.53	0.00321
1065.01	0.00551	1065.01	0.00996	1065.01	0.00726	1065.01	0.00319
1065.49	0.00566	1065.49	0.00989	1065.49	0.00748	1065.49	0.00324
1065.98	0.00575	1065.98	0.00988	1065.98	0.00765	1065.98	0.00337
1066.46	0.00579	1066.46	0.00995	1066.46	0.00775	1066.46	0.00356
1066.94	0.00578	1066.94	0.01008	1066.94	0.00779	1066.94	0.00372
1067.42	0.00573	1067.42	0.01026	1067.42	0.00777	1067.42	0.00378
1067.91	0.00566	1067.91	0.01046	1067.91	0.00769	1067.91	0.00371
1068.39	0.00559	1068.39	0.01067	1068.39	0.00758	1068.39	0.00356
1068.87	0.00553	1068.87	0.01088	1068.87	0.00746	1068.87	0.0034
1069.35	0.00549	1069.35	0.01106	1069.35	0.00736	1069.35	0.00331
1069.83	0.00546	1069.83	0.01123	1069.83	0.00732	1069.83	0.00332
1070.32	0.00544	1070.32	0.01137	1070.32	0.00734	1070.32	0.00342
1070.8	0.00541	1070.8	0.01147	1070.8	0.0074	1070.8	0.00355
1071.28	0.00536	1071.28	0.01154	1071.28	0.00747	1071.28	0.00365
1071.76	0.00527	1071.76	0.01154	1071.76	0.00754	1071.76	0.00369
1072.24	0.00515	1072.24	0.01149	1072.24	0.00758	1072.24	0.0037
1072.73	0.00503	1072.73	0.01138	1072.73	0.0076	1072.73	0.00376
1073.21	0.00492	1073.21	0.01123	1073.21	0.0076	1073.21	0.0039
1073.69	0.00486	1073.69	0.01108	1073.69	0.00758	1073.69	0.00416
1074.17	0.00484	1074.17	0.01095	1074.17	0.00756	1074.17	0.00445
1074.66	0.00486	1074.66	0.01086	1074.66	0.0075	1074.66	0.00471
1075.14	0.0049	1075.14	0.01083	1075.14	0.00741	1075.14	0.00483
1075.62	0.00494	1075.62	0.01083	1075.62	0.00727	1075.62	0.0048
1076.1	0.00497	1076.1	0.01088	1076.1	0.00709	1076.1	0.00465
1076.58	0.00497	1076.58	0.01094	1076.58	0.00688	1076.58	0.00446
1077.07	0.00496	1077.07	0.01102	1077.07	0.00668	1077.07	0.00434
1077.55	0.00495	1077.55	0.01109	1077.55	0.00649	1077.55	0.00431
1078.03	0.00494	1078.03	0.01114	1078.03	0.0063	1078.03	0.00438
1078.51	0.00493	1078.51	0.01117	1078.51	0.00611	1078.51	0.00447
1078.99	0.0049	1078.99	0.01117	1078.99	0.00591	1078.99	0.00452
1079.48	0.00485	1079.48	0.01115	1079.48	0.00568	1079.48	0.00447
1079.96	0.00477	1079.96	0.01111	1079.96	0.00547	1079.96	0.00434
1080.44	0.00466	1080.44	0.01105	1080.44	0.00528	1080.44	0.0042
1080.92	0.00455	1080.92	0.01098	1080.92	0.00517	1080.92	0.0041
1081.41	0.00447	1081.41	0.01088	1081.41	0.00515	1081.41	0.00407
1081.89	0.00443	1081.89	0.01076	1081.89	0.00519	1081.89	0.0041
1082.37	0.00445	1082.37	0.0106	1082.37	0.00528	1082.37	0.00413
1082.85	0.00451	1082.85	0.0104	1082.85	0.00534	1082.85	0.00411
1083.33	0.00458	1083.33	0.01018	1083.33	0.00533	1083.33	0.00401
1083.82	0.00464	1083.82	0.00994	1083.82	0.00523	1083.82	0.00386
1084.3	0.00467	1084.3	0.00974	1084.3	0.00504	1084.3	0.00373
1084.78	0.00464	1084.78	0.00959	1084.78	0.00478	1084.78	0.00367
1085.26	0.00456	1085.26	0.00953	1085.26	0.00449	1085.26	0.0037
1085.74	0.00442	1085.74	0.00953	1085.74	0.0042	1085.74	0.00379
1086.23	0.00425	1086.23	0.00958	1086.23	0.00392	1086.23	0.00387
1086.71	0.00406	1086.71	0.00962	1086.71	0.00366	1086.71	0.00387
1087.19	0.00384	1087.19	0.00963	1087.19	0.00342	1087.19	0.00375
1087.67	0.00362	1087.67	0.00957	1087.67	0.00319	1087.67	0.00355
1088.15	0.00339	1088.15	0.00945	1088.15	0.00298	1088.15	0.00335
1088.64	0.00318	1088.64	0.00929	1088.64	0.00278	1088.64	0.00323
1089.12	0.003	1089.12	0.00913	1089.12	0.00259	1089.12	0.00322
1089.6	0.00285	1089.6	0.009	1089.6	0.0024	1089.6	0.00332
1090.08	0.00273	1090.08	0.00892	1090.08	0.00218	1090.08	0.00346
1090.57	0.00264	1090.57	0.00889	1090.57	0.00193	1090.57	0.00356
1091.05	0.00258	1091.05	0.0089	1091.05	0.00166	1091.05	0.00359
1091.53	0.00254	1091.53	0.00892	1091.53	0.00139	1091.53	0.00356
1092.01	0.00253	1092.01	0.00892	1092.01	0.00117	1092.01	0.00351
1092.49	0.00254	1092.49	0.00889	1092.49	0.00102	1092.49	0.00351
1092.98	0.00257	1092.98	0.0088	1092.98	0.000975866	1092.98	0.00358
1093.46	0.00261	1093.46	0.00866	1093.46	0.00101	1093.46	0.00371
1093.94	0.00264	1093.94	0.00846	1093.94	0.0011	1093.94	0.00382
1094.42	0.00265	1094.42	0.00821	1094.42	0.00118	1094.42	0.00384
1094.9	0.00262	1094.9	0.00794	1094.9	0.00122	1094.9	0.00375
1095.39	0.00255	1095.39	0.00768	1095.39	0.0012	1095.39	0.00356
1095.87	0.00244	1095.87	0.00746	1095.87	0.00112	1095.87	0.00331
1096.35	0.00233	1096.35	0.00732	1096.35	0.00101	1096.35	0.0031
1096.83	0.00223	1096.83	0.00727	1096.83	0.000884419	1096.83	0.00298
1097.32	0.00217	1097.32	0.0073	1097.32	0.000748214	1097.32	0.00295
1097.8	0.00216	1097.8	0.0074	1097.8	0.000600373	1097.8	0.003
1098.28	0.0022	1098.28	0.00751	1098.28	0.000435434	1098.28	0.00307
1098.76	0.00226	1098.76	0.00761	1098.76	0.000257031	1098.76	0.00313
1099.24	0.00236	1099.24	0.00766	1099.24	8.50303e-05	1099.24	0.00318
1099.73	0.00247	1099.73	0.00765	1099.73	-4.6087e-05	1099.73	0.00323
1100.21	0.00258	1100.21	0.0076	1100.21	-0.000100053	1100.21	0.00332
1100.69	0.00271	1100.69	0.00754	1100.69	-5.5761e-05	1100.69	0.00344
1101.17	0.00284	1101.17	0.00748	1101.17	8.0954e-05	1101.17	0.00357
1101.65	0.00297	1101.65	0.00744	1101.65	0.000276658	1101.65	0.00365
1102.14	0.00307	1102.14	0.00744	1102.14	0.000482534	1102.14	0.00365
1102.62	0.00313	1102.62	0.00745	1102.62	0.0006529	1102.62	0.00356
1103.1	0.00313	1103.1	0.00747	1103.1	0.000759798	1103.1	0.00342
1103.58	0.00308	1103.58	0.00748	1103.58	0.000799763	1103.58	0.00329
1104.07	0.00297	1104.07	0.00747	1104.07	0.000789274	1104.07	0.00323
1104.55	0.00284	1104.55	0.00744	1104.55	0.000753293	1104.55	0.00328
1105.03	0.00271	1105.03	0.00739	1105.03	0.000712203	1105.03	0.00341
1105.51	0.0026	1105.51	0.00732	1105.51	0.000673806	1105.51	0.00356
1105.99	0.00253	1105.99	0.00723	1105.99	0.000634019	1105.99	0.00368
1106.48	0.0025	1106.48	0.00713	1106.48	0.000583252	1106.48	0.00371
1106.96	0.00251	1106.96	0.00703	1106.96	0.000513351	1106.96	0.00367
1107.44	0.00256	1107.44	0.00695	1107.44	0.000423162	1107.44	0.0036
1107.92	0.00262	1107.92	0.00689	1107.92	0.00031701	1107.92	0.00355
1108.4	0.00267	1108.4	0.00686	1108.4	0.000201435	1108.4	0.00354
1108.89	0.00271	1108.89	0.00686	1108.89	8.08877e-05	1108.89	0.00356
1109.37	0.00271	1109.37	0.00689	1109.37	-4.16806e-05	1109.37	0.00359
1109.85	0.00269	1109.85	0.00693	1109.85	-0.00016342	1109.85	0.00358
1110.33	0.00264	1110.33	0.00696	1110.33	-0.00027582	1110.33	0.00353
1110.82	0.00259	1110.82	0.00697	1110.82	-0.000365977	1110.82	0.00345
1111.3	0.00256	1111.3	0.00697	1111.3	-0.000418844	1111.3	0.00339
1111.78	0.00257	1111.78	0.00697	1111.78	-0.000426127	1111.78	0.00341
1112.26	0.00262	1112.26	0.00697	1112.26	-0.000393918	1112.26	0.00352
1112.74	0.00271	1112.74	0.00701	1112.74	-0.000343828	1112.74	0.0037
1113.23	0.00284	1113.23	0.00707	1113.23	-0.000305852	1113.23	0.0039
1113.71	0.00298	1113.71	0.00715	1113.71	-0.000307044	1113.71	0.00404
1114.19	0.00311	1114.19	0.00726	1114.19	-0.000358594	1114.19	0.00411
1114.67	0.00323	1114.67	0.00738	1114.67	-0.000451415	1114.67	0.0041
1115.15	0.00332	1115.15	0.0075	1115.15	-0.000558678	1115.15	0.00406
1115.64	0.0034	1115.64	0.00763	1115.64	-0.000649306	1115.64	0.00403
1116.12	0.00348	1116.12	0.00775	1116.12	-0.000701047	1116.12	0.00405
1116.6	0.00357	1116.6	0.00787	1116.6	-0.000710905	1116.6	0.00411
1117.08	0.00367	1117.08	0.00797	1117.08	-0.000695721	1117.08	0.00417
1117.57	0.00377	1117.57	0.00806	1117.57	-0.000681662	1117.57	0.00422
1118.05	0.00387	1118.05	0.00812	1118.05	-0.000690759	1118.05	0.00422
1118.53	0.00396	1118.53	0.00814	1118.53	-0.000730653	1118.53	0.0042
1119.01	0.00402	1119.01	0.00815	1119.01	-0.000791249	1119.01	0.0042
1119.49	0.00406	1119.49	0.00815	1119.49	-0.000850513	1119.49	0.00426
1119.97	0.00407	1119.97	0.00817	1119.97	-0.000885995	1119.97	0.00437
1120.46	0.00406	1120.46	0.00822	1120.46	-0.000884903	1120.46	0.00451
1120.94	0.00403	1120.94	0.00833	1120.94	-0.000848661	1120.94	0.00463
1121.42	0.00397	1121.42	0.00848	1121.42	-0.000789363	1121.42	0.00467
1121.9	0.0039	1121.9	0.00869	1121.9	-0.000722615	1121.9	0.0046
1122.39	0.0038	1122.39	0.00892	1122.39	-0.000659694	1122.39	0.00446
1122.87	0.00371	1122.87	0.00917	1122.87	-0.000604209	1122.87	0.00429
1123.35	0.00362	1123.35	0.00941	1123.35	-0.000554111	1123.35	0.00416
1123.83	0.00356	1123.83	0.00962	1123.83	-0.000506721	1123.83	0.0041
1124.32	0.00353	1124.32	0.0098	1124.32	-0.000462603	1124.32	0.00412
1124.8	0.00353	1124.8	0.00994	1124.8	-0.000426027	1124.8	0.00419
1125.28	0.00357	1125.28	0.01006	1125.28	-0.000403054	1125.28	0.00425
1125.76	0.00362	1125.76	0.01015	1125.76	-0.000396069	1125.76	0.00429
1126.24	0.00369	1126.24	0.01025	1126.24	-0.000401631	1126.24	0.00429
1126.72	0.00376	1126.72	0.01034	1126.72	-0.000411562	1126.72	0.00429
1127.21	0.00383	1127.21	0.01045	1127.21	-0.000417553	1127.21	0.00432
1127.69	0.00389	1127.69	0.01057	1127.69	-0.000414806	1127.69	0.00439
1128.17	0.00394	1128.17	0.01068	1128.17	-0.000404776	1128.17	0.00448
1128.65	0.00398	1128.65	0.01077	1128.65	-0.000392196	1128.65	0.00457
1129.14	0.004	1129.14	0.01084	1129.14	-0.000381172	1129.14	0.00461
1129.62	0.004	1129.62	0.01087	1129.62	-0.000370215	1129.62	0.00461
1130.1	0.00398	1130.1	0.01088	1130.1	-0.000352436	1130.1	0.00457
1130.58	0.00395	1130.58	0.01087	1130.58	-0.000319096	1130.58	0.00454
1131.06	0.00392	1131.06	0.01085	1131.06	-0.000267045	1131.06	0.00457
1131.55	0.00391	1131.55	0.01083	1131.55	-0.00020419	1131.55	0.00467
1132.03	0.00392	1132.03	0.01082	1132.03	-0.000148614	1132.03	0.00483
1132.51	0.00395	1132.51	0.01082	1132.51	-0.000122844	1132.51	0.005
1132.99	0.004	1132.99	0.01082	1132.99	-0.000143844	1132.99	0.00513
1133.47	0.00405	1133.47	0.01083	1133.47	-0.000214755	1133.47	0.00519
1133.96	0.00409	1133.96	0.01083	1133.96	-0.000321745	1133.96	0.00518
1134.44	0.00411	1134.44	0.01083	1134.44	-0.000438871	1134.44	0.00514
1134.92	0.00411	1134.92	0.01083	1134.92	-0.000538558	1134.92	0.0051
1135.4	0.00408	1135.4	0.01083	1135.4	-0.000601331	1135.4	0.00509
1135.89	0.00405	1135.89	0.01082	1135.89	-0.000623135	1135.89	0.00511
1136.37	0.00402	1136.37	0.01079	1136.37	-0.000612647	1136.37	0.00513
1136.85	0.00399	1136.85	0.01075	1136.85	-0.000585614	1136.85	0.00512
1137.33	0.00397	1137.33	0.01069	1137.33	-0.000554906	1137.33	0.00509
1137.81	0.00396	1137.81	0.01061	1137.81	-0.000526909	1137.81	0.00503
1138.3	0.00396	1138.3	0.01052	1138.3	-0.000501227	1138.3	0.00499
1138.78	0.00396	1138.78	0.01044	1138.78	-0.000477266	1138.78	0.00501
1139.26	0.00395	1139.26	0.01036	1139.26	-0.00045873	1139.26	0.00508
1139.74	0.00394	1139.74	0.01029	1139.74	-0.000455288	1139.74	0.0052
1140.22	0.00392	1140.22	0.01022	1140.22	-0.000478225	1140.22	0.00533
1140.71	0.00389	1140.71	0.01015	1140.71	-0.00053366	1140.71	0.00541
1141.19	0.00386	1141.19	0.01007	1141.19	-0.000615195	1141.19	0.00543
1141.67	0.00383	1141.67	0.00998	1141.67	-0.000704091	1141.67	0.0054
1142.15	0.00381	1142.15	0.00989	1142.15	-0.000775638	1142.15	0.00536
1142.63	0.00382	1142.63	0.00979	1142.63	-0.000809472	1142.63	0.00535
1143.12	0.00385	1143.12	0.00972	1143.12	-0.000799815	1143.12	0.0054
1143.6	0.00388	1143.6	0.00966	1143.6	-0.000758405	1143.6	0.00549
1144.08	0.00391	1144.08	0.00963	1144.08	-0.000708656	1144.08	0.0056
1144.56	0.00392	1144.56	0.00959	1144.56	-0.000674317	1144.56	0.00569
1145.05	0.0039	1145.05	0.00956	1145.05	-0.000666973	1145.05	0.00573
1145.53	0.00385	1145.53	0.00952	1145.53	-0.000681761	1145.53	0.00573
1146.01	0.00377	1146.01	0.00946	1146.01	-0.000700617	1146.01	0.00571
1146.49	0.00369	1146.49	0.00939	1146.49	-0.000702999	1146.49	0.00571
1146.97	0.0036	1146.97	0.00932	1146.97	-0.000677592	1146.97	0.00572
1147.46	0.00353	1147.46	0.00926	1147.46	-0.000628429	1147.46	0.00574
1147.94	0.00348	1147.94	0.0092	1147.94	-0.000573503	1147.94	0.00574
1148.42	0.00343	1148.42	0.00916	1148.42	-0.000535083	1148.42	0.00568
1148.9	0.00339	1148.9	0.00913	1148.9	-0.000528696	1148.9	0.00556
1149.38	0.00334	1149.38	0.00911	1149.38	-0.000556825	1149.38	0.00541
1149.87	0.00329	1149.87	0.00909	1149.87	-0.000608842	1149.87	0.00526
1150.35	0.00325	1150.35	0.00908	1150.35	-0.00066962	1150.35	0.00516
1150.83	0.00322	1150.83	0.00907	1150.83	-0.000728536	1150.83	0.00514
1151.31	0.00322	1151.31	0.00906	1151.31	-0.00078513	1151.31	0.00518
1151.8	0.00324	1151.8	0.00905	1151.8	-0.000847768	1151.8	0.00524
1152.28	0.00329	1152.28	0.00902	1152.28	-0.000926367	1152.28	0.00528
1152.76	0.00334	1152.76	0.00898	1152.76	-0.00102	1152.76	0.00527
1153.24	0.00339	1153.24	0.00893	1153.24	-0.00112	1153.24	0.00521
1153.72	0.00344	1153.72	0.00887	1153.72	-0.00121	1153.72	0.00513
1154.21	0.00347	1154.21	0.00882	1154.21	-0.00125	1154.21	0.00505
1154.69	0.00348	1154.69	0.00879	1154.69	-0.00125	1154.69	0.00501
1155.17	0.00348	1155.17	0.00877	1155.17	-0.00121	1155.17	0.00501
1155.65	0.00346	1155.65	0.00877	1155.65	-0.00114	1155.65	0.00501
1156.13	0.00344	1156.13	0.00877	1156.13	-0.00108	1156.13	0.00498
1156.62	0.0034	1156.62	0.00877	1156.62	-0.00105	1156.62	0.00492
1157.1	0.00337	1157.1	0.00877	1157.1	-0.00105	1157.1	0.00483
1157.58	0.00334	1157.58	0.00876	1157.58	-0.00109	1157.58	0.00474
1158.06	0.00332	1158.06	0.00875	1158.06	-0.00113	1158.06	0.00467
1158.55	0.00333	1158.55	0.00876	1158.55	-0.00117	1158.55	0.00466
1159.03	0.00337	1159.03	0.00879	1159.03	-0.00119	1159.03	0.00468
1159.51	0.00344	1159.51	0.00883	1159.51	-0.00122	1159.51	0.0047
1159.99	0.00352	1159.99	0.00889	1159.99	-0.00126	1159.99	0.0047
1160.47	0.00362	1160.47	0.00894	1160.47	-0.00134	1160.47	0.00465
1160.96	0.0037	1160.96	0.00899	1160.96	-0.00144	1160.96	0.00458
1161.44	0.00377	1161.44	0.00902	1161.44	-0.00158	1161.44	0.0045
1161.92	0.00383	1161.92	0.00903	1161.92	-0.00174	1161.92	0.00446
1162.4	0.00385	1162.4	0.00904	1162.4	-0.0019	1162.4	0.00448
1162.88	0.00387	1162.88	0.00903	1162.88	-0.00207	1162.88	0.00453
1163.37	0.00386	1163.37	0.00901	1163.37	-0.00224	1163.37	0.00458
1163.85	0.00385	1163.85	0.00899	1163.85	-0.00243	1163.85	0.00459
1164.33	0.00384	1164.33	0.00895	1164.33	-0.00262	1164.33	0.00454
1164.81	0.00382	1164.81	0.0089	1164.81	-0.00282	1164.81	0.00442
1165.3	0.00381	1165.3	0.00884	1165.3	-0.00299	1165.3	0.00426
1165.78	0.0038	1165.78	0.00879	1165.78	-0.00312	1165.78	0.00411
1166.26	0.0038	1166.26	0.00874	1166.26	-0.0032	1166.26	0.004
1166.74	0.00381	1166.74	0.00871	1166.74	-0.00323	1166.74	0.00393
1167.22	0.00382	1167.22	0.00868	1167.22	-0.00322	1167.22	0.00388
1167.71	0.00383	1167.71	0.00866	1167.71	-0.00322	1167.71	0.00384
1168.19	0.00384	1168.19	0.00863	1168.19	-0.00324	1168.19	0.00377
1168.67	0.00385	1168.67	0.00859	1168.67	-0.00331	1168.67	0.00369
1169.15	0.00385	1169.15	0.00853	1169.15	-0.0034	1169.15	0.00361
1169.63	0.00384	1169.63	0.00846	1169.63	-0.00352	1169.63	0.00356
1170.12	0.00384	1170.12	0.0084	1170.12	-0.00365	1170.12	0.00356
1170.6	0.00383	1170.6	0.00833	1170.6	-0.00376	1170.6	0.0036
1171.08	0.00382	1171.08	0.00829	1171.08	-0.00386	1171.08	0.00367
1171.56	0.00381	1171.56	0.00826	1171.56	-0.00395	1171.56	0.00372
1172.05	0.00381	1172.05	0.00824	1172.05	-0.00403	1172.05	0.00375
1172.53	0.00382	1172.53	0.00824	1172.53	-0.00411	1172.53	0.00376
1173.01	0.00384	1173.01	0.00825	1173.01	-0.00416	1173.01	0.00379
1173.49	0.00389	1173.49	0.00827	1173.49	-0.00419	1173.49	0.00384
1173.97	0.00395	1173.97	0.00829	1173.97	-0.00417	1173.97	0.00395
1174.46	0.00402	1174.46	0.00831	1174.46	-0.00412	1174.46	0.00409
1174.94	0.00408	1174.94	0.00834	1174.94	-0.00405	1174.94	0.00424
1175.42	0.00413	1175.42	0.00835	1175.42	-0.00396	1175.42	0.00438
1175.9	0.00416	1175.9	0.00836	1175.9	-0.00386	1175.9	0.00449
1176.38	0.00417	1176.38	0.00837	1176.38	-0.00376	1176.38	0.00459
1176.87	0.00417	1176.87	0.00836	1176.87	-0.00364	1176.87	0.0047
1177.35	0.00417	1177.35	0.00834	1177.35	-0.0035	1177.35	0.00486
1177.83	0.00417	1177.83	0.00832	1177.83	-0.00331	1177.83	0.00508
1178.31	0.00417	1178.31	0.0083	1178.31	-0.00308	1178.31	0.00534
1178.8	0.00417	1178.8	0.00827	1178.8	-0.00282	1178.8	0.00561
1179.28	0.00418	1179.28	0.00825	1179.28	-0.00255	1179.28	0.00584
1179.76	0.00417	1179.76	0.00822	1179.76	-0.00228	1179.76	0.00602
1180.24	0.00416	1180.24	0.0082	1180.24	-0.00201	1180.24	0.00615
1180.72	0.00415	1180.72	0.0082	1180.72	-0.00174	1180.72	0.00627
1181.2	0.00415	1181.2	0.00821	1181.2	-0.00145	1181.2	0.0064
1181.69	0.00418	1181.69	0.00823	1181.69	-0.00115	1181.69	0.00658
1182.17	0.00422	1182.17	0.00827	1182.17	-0.000845453	1182.17	0.00681
1182.65	0.00428	1182.65	0.0083	1182.65	-0.000542033	1182.65	0.00707
1183.13	0.00434	1183.13	0.00832	1183.13	-0.000255819	1183.13	0.00733
1183.62	0.00439	1183.62	0.00832	1183.62	5.63282e-06	1183.62	0.00756
1184.1	0.00444	1184.1	0.00831	1184.1	0.000243836	1184.1	0.00775
1184.58	0.00449	1184.58	0.00828	1184.58	0.000468801	1184.58	0.00793
1185.06	0.00453	1185.06	0.00824	1185.06	0.000692689	1185.06	0.00811
1185.54	0.00457	1185.54	0.00822	1185.54	0.000922503	1185.54	0.00831
1186.03	0.00462	1186.03	0.00821	1186.03	0.00116	1186.03	0.00851
1186.51	0.00467	1186.51	0.00821	1186.51	0.00138	1186.51	0.0087
1186.99	0.00471	1186.99	0.00824	1186.99	0.00159	1186.99	0.00885
1187.47	0.00474	1187.47	0.00827	1187.47	0.00177	1187.47	0.00895
1187.95	0.00476	1187.95	0.00831	1187.95	0.00191	1187.95	0.00901
1188.44	0.00475	1188.44	0.00835	1188.44	0.00202	1188.44	0.00905
1188.92	0.00473	1188.92	0.00839	1188.92	0.0021	1188.92	0.00909
1189.4	0.00469	1189.4	0.00843	1189.4	0.00216	1189.4	0.00914
1189.88	0.00465	1189.88	0.00846	1189.88	0.00218	1189.88	0.00919
1190.37	0.00461	1190.37	0.00849	1190.37	0.00216	1190.37	0.00921
1190.85	0.00455	1190.85	0.0085	1190.85	0.00208	1190.85	0.00917
1191.33	0.0045	1191.33	0.0085	1191.33	0.00195	1191.33	0.00905
1191.81	0.00444	1191.81	0.00849	1191.81	0.00178	1191.81	0.00886
1192.29	0.0044	1192.29	0.00848	1192.29	0.00161	1192.29	0.00863
1192.78	0.00439	1192.78	0.00847	1192.78	0.00145	1192.78	0.00839
1193.26	0.00441	1193.26	0.00849	1193.26	0.00133	1193.26	0.00817
1193.74	0.00446	1193.74	0.00851	1193.74	0.00127	1193.74	0.00795
1194.22	0.00455	1194.22	0.00854	1194.22	0.00124	1194.22	0.00772
1194.7	0.00464	1194.7	0.00859	1194.7	0.00123	1194.7	0.00746
1195.19	0.00472	1195.19	0.00863	1195.19	0.00121	1195.19	0.00715
1195.67	0.00478	1195.67	0.00867	1195.67	0.00118	1195.67	0.0068
1196.15	0.0048	1196.15	0.00871	1196.15	0.00113	1196.15	0.00643
1196.63	0.00479	1196.63	0.00876	1196.63	0.00107	1196.63	0.00609
1197.12	0.00476	1197.12	0.00882	1197.12	0.00101	1197.12	0.00581
1197.6	0.00472	1197.6	0.00888	1197.6	0.000969457	1197.6	0.00557
1198.08	0.00468	1198.08	0.00896	1198.08	0.000935154	1198.08	0.00538
1198.56	0.00463	1198.56	0.00904	1198.56	0.0009062	1198.56	0.0052
1199.04	0.00459	1199.04	0.00912	1199.04	0.000875687	1199.04	0.00503
1199.53	0.00455	1199.53	0.00921	1199.53	0.000840628	1199.53	0.00485
1200.01	0.00453	1200.01	0.0093	1200.01	0.000803714	1200.01	0.00468
1200.49	0.00451	1200.49	0.00938	1200.49	0.000769988	1200.49	0.00454
1200.97	0.00453	1200.97	0.00946	1200.97	0.000742306	1200.97	0.00443
1201.45	0.00457	1201.45	0.00954	1201.45	0.000716584	1201.45	0.00436
1201.94	0.00465	1201.94	0.0096	1201.94	0.000682103	1201.94	0.00429
1202.42	0.00474	1202.42	0.00964	1202.42	0.000625192	1202.42	0.0042
1202.9	0.00483	1202.9	0.00966	1202.9	0.000536108	1202.9	0.00406
1203.38	0.00492	1203.38	0.00967	1203.38	0.000414539	1203.38	0.0039
1203.87	0.00499	1203.87	0.00967	1203.87	0.000270524	1203.87	0.00373
1204.35	0.00505	1204.35	0.00967	1204.35	0.000121321	1204.35	0.00358
1204.83	0.00508	1204.83	0.00968	1204.83	-1.54402e-05	1204.83	0.00348
1205.31	0.00511	1205.31	0.00968	1205.31	-0.000128309	1205.31	0.00342
1205.79	0.00514	1205.79	0.00968	1205.79	-0.000214589	1205.79	0.00338
1206.28	0.00517	1206.28	0.00967	1206.28	-0.000278535	1206.28	0.00334
1206.76	0.00519	1206.76	0.00966	1206.76	-0.000326182	1206.76	0.00328
1207.24	0.00522	1207.24	0.00966	1207.24	-0.000360912	1207.24	0.00319
1207.72	0.00524	1207.72	0.00968	1207.72	-0.000381801	1207.72	0.00309
1208.2	0.00526	1208.2	0.00973	1208.2	-0.000386204	1208.2	0.003
1208.69	0.00528	1208.69	0.00982	1208.69	-0.000373426	1208.69	0.00294
1209.17	0.00532	1209.17	0.00994	1209.17	-0.000348165	1209.17	0.00289
1209.65	0.00535	1209.65	0.01007	1209.65	-0.000319891	1209.65	0.00286
1210.13	0.00539	1210.13	0.0102	1210.13	-0.000298468	1210.13	0.00281
1210.62	0.00543	1210.62	0.01032	1210.62	-0.000288469	1210.62	0.00275
1211.1	0.00545	1211.1	0.01041	1211.1	-0.000285422	1211.1	0.00269
1211.58	0.00547	1211.58	0.01048	1211.58	-0.000275753	1211.58	0.00263
1212.06	0.00547	1212.06	0.01054	1212.06	-0.000242341	1212.06	0.00262
1212.54	0.00547	1212.54	0.01059	1212.54	-0.000171634	1212.54	0.00266
1213.03	0.00547	1213.03	0.01064	1213.03	-6.0366e-05	1213.03	0.00273
1213.51	0.00548	1213.51	0.01069	1213.51	8.35058e-05	1213.51	0.00282
1213.99	0.00548	1213.99	0.01073	1213.99	0.000243968	1213.99	0.00289
1214.47	0.00548	1214.47	0.01076	1214.47	0.000404921	1214.47	0.00294
1214.95	0.00547	1214.95	0.01077	1214.95	0.000555383	1214.95	0.00296
1215.44	0.00545	1215.44	0.01077	1215.44	0.000694183	1215.44	0.003
1215.92	0.00543	1215.92	0.01077	1215.92	0.000827582	1215.92	0.00306
1216.4	0.00542	1216.4	0.01077	1216.4	0.00096597	1216.4	0.00318
1216.88	0.00542	1216.88	0.01079	1216.88	0.00112	1216.88	0.00333
1217.37	0.00543	1217.37	0.01082	1217.37	0.00129	1217.37	0.0035
1217.85	0.00547	1217.85	0.01086	1217.85	0.00148	1217.85	0.00366
1218.33	0.00552	1218.33	0.0109	1218.33	0.0017	1218.33	0.00379
1218.81	0.00557	1218.81	0.01094	1218.81	0.00193	1218.81	0.0039
1219.29	0.00563	1219.29	0.01097	1219.29	0.00218	1219.29	0.004
1219.78	0.00569	1219.78	0.01099	1219.78	0.00244	1219.78	0.00412
1220.26	0.00574	1220.26	0.01101	1220.26	0.00271	1220.26	0.00427
1220.74	0.00578	1220.74	0.01103	1220.74	0.00298	1220.74	0.00445
1221.22	0.00582	1221.22	0.01106	1221.22	0.00324	1221.22	0.00464
1221.7	0.00585	1221.7	0.01109	1221.7	0.00347	1221.7	0.00482
1222.19	0.00586	1222.19	0.01113	1222.19	0.00367	1222.19	0.00499
1222.67	0.00587	1222.67	0.01118	1222.67	0.00384	1222.67	0.00515
1223.15	0.00586	1223.15	0.01123	1223.15	0.00399	1223.15	0.00533
1223.63	0.00586	1223.63	0.01129	1223.63	0.00413	1223.63	0.00554
1224.11	0.00585	1224.11	0.01135	1224.11	0.00428	1224.11	0.00581
1224.6	0.00584	1224.6	0.0114	1224.6	0.00444	1224.6	0.00611
1225.08	0.00584	1225.08	0.01144	1225.08	0.00462	1225.08	0.00642
1225.56	0.00583	1225.56	0.01148	1225.56	0.00481	1225.56	0.00672
1226.04	0.00583	1226.04	0.0115	1226.04	0.00501	1226.04	0.00699
1226.53	0.00582	1226.53	0.01153	1226.53	0.00522	1226.53	0.00725
1227.01	0.00579	1227.01	0.01156	1227.01	0.00543	1227.01	0.00751
1227.49	0.00577	1227.49	0.01161	1227.49	0.00564	1227.49	0.0078
1227.97	0.00575	1227.97	0.01169	1227.97	0.00584	1227.97	0.00814
1228.45	0.00575	1228.45	0.01178	1228.45	0.00603	1228.45	0.00851
1228.94	0.00576	1228.94	0.01188	1228.94	0.00618	1228.94	0.00888
1229.42	0.00579	1229.42	0.01198	1229.42	0.0063	1229.42	0.00923
1229.9	0.00583	1229.9	0.01207	1229.9	0.00639	1229.9	0.00953
1230.38	0.00589	1230.38	0.01215	1230.38	0.00644	1230.38	0.00979
1230.86	0.00596	1230.86	0.01221	1230.86	0.00648	1230.86	0.01003
1231.35	0.00603	1231.35	0.01226	1231.35	0.00651	1231.35	0.01028
1231.83	0.00611	1231.83	0.01232	1231.83	0.00655	1231.83	0.01056
1232.31	0.00619	1232.31	0.01238	1232.31	0.00659	1232.31	0.01088
1232.79	0.00626	1232.79	0.01246	1232.79	0.00663	1232.79	0.01122
1233.28	0.00633	1233.28	0.01255	1233.28	0.00667	1233.28	0.01155
1233.76	0.0064	1233.76	0.01265	1233.76	0.00669	1233.76	0.01186
1234.24	0.00645	1234.24	0.01274	1234.24	0.00672	1234.24	0.01213
1234.72	0.00651	1234.72	0.01283	1234.72	0.00674	1234.72	0.01238
1235.2	0.00656	1235.2	0.01292	1235.2	0.00678	1235.2	0.0126
1235.68	0.00661	1235.68	0.01299	1235.68	0.00683	1235.68	0.01282
1236.17	0.00667	1236.17	0.01304	1236.17	0.00689	1236.17	0.01303
1236.65	0.00674	1236.65	0.01309	1236.65	0.00696	1236.65	0.01322
1237.13	0.00682	1237.13	0.01311	1237.13	0.00703	1237.13	0.01338
1237.61	0.00689	1237.61	0.01313	1237.61	0.0071	1237.61	0.01351
1238.1	0.00697	1238.1	0.01313	1238.1	0.00717	1238.1	0.01363
1238.58	0.00705	1238.58	0.01315	1238.58	0.00725	1238.58	0.01376
1239.06	0.00713	1239.06	0.01316	1239.06	0.00735	1239.06	0.01391
1239.54	0.00721	1239.54	0.01319	1239.54	0.00747	1239.54	0.0141
1240.03	0.00728	1240.03	0.01322	1240.03	0.0076	1240.03	0.01432
1240.51	0.00736	1240.51	0.01324	1240.51	0.00774	1240.51	0.01454
1240.99	0.00743	1240.99	0.01324	1240.99	0.00787	1240.99	0.01474
1241.47	0.0075	1241.47	0.01321	1241.47	0.00798	1241.47	0.01491
1241.95	0.00755	1241.95	0.01315	1241.95	0.00806	1241.95	0.01505
1242.43	0.00758	1242.43	0.01308	1242.43	0.00813	1242.43	0.01517
1242.92	0.0076	1242.92	0.013	1242.92	0.00821	1242.92	0.0153
1243.4	0.0076	1243.4	0.01292	1243.4	0.00831	1243.4	0.01545
1243.88	0.0076	1243.88	0.01287	1243.88	0.00843	1243.88	0.01563
1244.36	0.00759	1244.36	0.01283	1244.36	0.00857	1244.36	0.01582
1244.85	0.00759	1244.85	0.01281	1244.85	0.00874	1244.85	0.01601
1245.33	0.00761	1245.33	0.0128	1245.33	0.00892	1245.33	0.01618
1245.81	0.00763	1245.81	0.01278	1245.81	0.0091	1245.81	0.01633
1246.29	0.00767	1246.29	0.01275	1246.29	0.00929	1246.29	0.01648
1246.77	0.00771	1246.77	0.01273	1246.77	0.00947	1246.77	0.01664
1247.26	0.00775	1247.26	0.0127	1247.26	0.00964	1247.26	0.01682
1247.74	0.00779	1247.74	0.01269	1247.74	0.00982	1247.74	0.01703
1248.22	0.00783	1248.22	0.01269	1248.22	0.00999	1248.22	0.01724
1248.7	0.00785	1248.7	0.01269	1248.7	0.01016	1248.7	0.01744
1249.18	0.00788	1249.18	0.0127	1249.18	0.01031	1249.18	0.01763
1249.67	0.00791	1249.67	0.01271	1249.67	0.01045	1249.67	0.01779
1250.15	0.00795	1250.15	0.0127	1250.15	0.01059	1250.15	0.01796
1250.63	0.00801	1250.63	0.01269	1250.63	0.01073	1250.63	0.01815
1251.11	0.00811	1251.11	0.01266	1251.11	0.01088	1251.11	0.01836
1251.6	0.00823	1251.6	0.01263	1251.6	0.01104	1251.6	0.01859
1252.08	0.00838	1252.08	0.01259	1252.08	0.01122	1252.08	0.01883
1252.56	0.00853	1252.56	0.01255	1252.56	0.01141	1252.56	0.01907
1253.04	0.00868	1253.04	0.01249	1253.04	0.01162	1253.04	0.01928
1253.52	0.0088	1253.52	0.01244	1253.52	0.01183	1253.52	0.01948
1254.01	0.00889	1254.01	0.01238	1254.01	0.01205	1254.01	0.01968
1254.49	0.00895	1254.49	0.01232	1254.49	0.01228	1254.49	0.0199
1254.97	0.009	1254.97	0.01227	1254.97	0.01251	1254.97	0.02014
1255.45	0.00903	1255.45	0.01224	1255.45	0.01273	1255.45	0.0204
1255.93	0.00907	1255.93	0.01222	1255.93	0.01293	1255.93	0.02066
1256.42	0.00911	1256.42	0.01221	1256.42	0.01311	1256.42	0.0209
1256.9	0.00918	1256.9	0.01221	1256.9	0.01325	1256.9	0.02112
1257.38	0.00926	1257.38	0.01223	1257.38	0.01336	1257.38	0.02131
1257.86	0.00935	1257.86	0.01225	1257.86	0.01345	1257.86	0.0215
1258.35	0.00946	1258.35	0.01228	1258.35	0.01354	1258.35	0.02171
1258.83	0.00958	1258.83	0.01232	1258.83	0.01365	1258.83	0.02195
1259.31	0.00969	1259.31	0.01237	1259.31	0.0138	1259.31	0.02222
1259.79	0.00981	1259.79	0.01242	1259.79	0.01402	1259.79	0.0225
1260.27	0.00993	1260.27	0.01247	1260.27	0.0143	1260.27	0.02278
1260.76	0.01004	1260.76	0.01251	1260.76	0.01463	1260.76	0.02304
1261.24	0.01015	1261.24	0.01254	1261.24	0.01501	1261.24	0.02329
1261.72	0.01026	1261.72	0.01257	1261.72	0.01541	1261.72	0.02353
1262.2	0.01038	1262.2	0.01258	1262.2	0.01582	1262.2	0.02378
1262.68	0.01049	1262.68	0.0126	1262.68	0.01621	1262.68	0.02403
1263.17	0.01062	1263.17	0.01262	1263.17	0.01656	1263.17	0.02429
1263.65	0.01074	1263.65	0.01265	1263.65	0.01688	1263.65	0.02452
1264.13	0.01087	1264.13	0.01266	1264.13	0.01716	1264.13	0.02473
1264.61	0.011	1264.61	0.01267	1264.61	0.01742	1264.61	0.02492
1265.1	0.01114	1265.1	0.01267	1265.1	0.01766	1265.1	0.02509
1265.58	0.01128	1265.58	0.01267	1265.58	0.01789	1265.58	0.02527
1266.06	0.01143	1266.06	0.01266	1266.06	0.01812	1266.06	0.02549
1266.54	0.01159	1266.54	0.01266	1266.54	0.01835	1266.54	0.02577
1267.02	0.01177	1267.02	0.01268	1267.02	0.01857	1267.02	0.02609
1267.51	0.01196	1267.51	0.01271	1267.51	0.01876	1267.51	0.02643
1267.99	0.01216	1267.99	0.01276	1267.99	0.01893	1267.99	0.02678
1268.47	0.01235	1268.47	0.01281	1268.47	0.01908	1268.47	0.0271
1268.95	0.01252	1268.95	0.01288	1268.95	0.01921	1268.95	0.0274
1269.43	0.01268	1269.43	0.01294	1269.43	0.01936	1269.43	0.02767
1269.92	0.01281	1269.92	0.01302	1269.92	0.01953	1269.92	0.02795
1270.4	0.01291	1270.4	0.0131	1270.4	0.01976	1270.4	0.02823
1270.88	0.013	1270.88	0.0132	1270.88	0.02005	1270.88	0.02852
1271.36	0.01307	1271.36	0.01332	1271.36	0.02041	1271.36	0.02882
1271.85	0.01313	1271.85	0.01344	1271.85	0.02083	1271.85	0.02911
1272.33	0.01319	1272.33	0.01357	1272.33	0.02128	1272.33	0.02938
1272.81	0.01325	1272.81	0.01369	1272.81	0.02174	1272.81	0.02964
1273.29	0.01332	1273.29	0.0138	1273.29	0.0222	1273.29	0.02988
1273.77	0.0134	1273.77	0.0139	1273.77	0.02263	1273.77	0.03012
1274.26	0.0135	1274.26	0.01398	1274.26	0.02303	1274.26	0.03037
1274.74	0.01363	1274.74	0.01405	1274.74	0.02339	1274.74	0.03062
1275.22	0.01377	1275.22	0.01409	1275.22	0.02373	1275.22	0.03087
1275.7	0.01392	1275.7	0.01412	1275.7	0.02404	1275.7	0.03111
1276.18	0.01407	1276.18	0.01414	1276.18	0.02434	1276.18	0.03134
1276.67	0.01422	1276.67	0.01414	1276.67	0.02463	1276.67	0.03158
1277.15	0.01435	1277.15	0.01415	1277.15	0.02493	1277.15	0.03184
1277.63	0.01447	1277.63	0.01416	1277.63	0.02522	1277.63	0.03213
1278.11	0.01458	1278.11	0.01419	1278.11	0.02552	1278.11	0.03245
1278.59	0.01469	1278.59	0.01424	1278.59	0.02582	1278.59	0.0328
1279.08	0.01481	1279.08	0.0143	1279.08	0.02614	1279.08	0.03315
1279.56	0.01493	1279.56	0.01436	1279.56	0.02646	1279.56	0.03349
1280.04	0.01506	1280.04	0.01444	1280.04	0.0268	1280.04	0.0338
1280.52	0.01519	1280.52	0.01451	1280.52	0.02715	1280.52	0.03409
1281.01	0.01531	1281.01	0.0146	1281.01	0.02751	1281.01	0.03435
1281.49	0.01541	1281.49	0.01469	1281.49	0.02787	1281.49	0.03462
1281.97	0.01551	1281.97	0.01479	1281.97	0.02823	1281.97	0.0349
1282.45	0.01561	1282.45	0.0149	1282.45	0.02858	1282.45	0.03519
1282.93	0.0157	1282.93	0.01502	1282.93	0.02892	1282.93	0.03548
1283.42	0.01582	1283.42	0.01514	1283.42	0.02924	1283.42	0.03578
1283.9	0.01595	1283.9	0.01526	1283.9	0.02956	1283.9	0.03607
1284.38	0.01609	1284.38	0.01535	1284.38	0.02987	1284.38	0.03635
1284.86	0.01625	1284.86	0.01542	1284.86	0.03016	1284.86	0.03662
1285.34	0.01641	1285.34	0.01548	1285.34	0.03044	1285.34	0.0369
1285.83	0.01656	1285.83	0.01554	1285.83	0.0307	1285.83	0.03718
1286.31	0.0167	1286.31	0.0156	1286.31	0.03095	1286.31	0.03747
1286.79	0.01684	1286.79	0.01568	1286.79	0.03121	1286.79	0.03774
1287.27	0.01696	1287.27	0.01578	1287.27	0.03148	1287.27	0.038
1287.76	0.01708	1287.76	0.01591	1287.76	0.03179	1287.76	0.03824
1288.24	0.0172	1288.24	0.01606	1288.24	0.03215	1288.24	0.03846
1288.72	0.01732	1288.72	0.01621	1288.72	0.03255	1288.72	0.0387
1289.2	0.01744	1289.2	0.01637	1289.2	0.03299	1289.2	0.03895
1289.68	0.01757	1289.68	0.01652	1289.68	0.03346	1289.68	0.03922
1290.16	0.01771	1290.16	0.01667	1290.16	0.03393	1290.16	0.03952
1290.65	0.01786	1290.65	0.01681	1290.65	0.03439	1290.65	0.03983
1291.13	0.01802	1291.13	0.01694	1291.13	0.03484	1291.13	0.04013
1291.61	0.01818	1291.61	0.01706	1291.61	0.03528	1291.61	0.04042
1292.09	0.01835	1292.09	0.01718	1292.09	0.03569	1292.09	0.04069
1292.58	0.01853	1292.58	0.01729	1292.58	0.03608	1292.58	0.04094
1293.06	0.01869	1293.06	0.0174	1293.06	0.03644	1293.06	0.04119
1293.54	0.01885	1293.54	0.01751	1293.54	0.03677	1293.54	0.04144
1294.02	0.019	1294.02	0.01761	1294.02	0.03707	1294.02	0.04171
1294.51	0.01913	1294.51	0.01771	1294.51	0.03734	1294.51	0.04199
1294.99	0.01925	1294.99	0.01781	1294.99	0.0376	1294.99	0.04228
1295.47	0.01935	1295.47	0.0179	1295.47	0.03786	1295.47	0.04257
1295.95	0.01945	1295.95	0.018	1295.95	0.03813	1295.95	0.04286
1296.43	0.01955	1296.43	0.0181	1296.43	0.0384	1296.43	0.04314
1296.91	0.01965	1296.91	0.01821	1296.91	0.03867	1296.91	0.04342
1297.4	0.01974	1297.4	0.01833	1297.4	0.03894	1297.4	0.04369
1297.88	0.01984	1297.88	0.01846	1297.88	0.03919	1297.88	0.04393
1298.36	0.01993	1298.36	0.01859	1298.36	0.03943	1298.36	0.04414
1298.84	0.02001	1298.84	0.01873	1298.84	0.03964	1298.84	0.04431
1299.33	0.02008	1299.33	0.01887	1299.33	0.03985	1299.33	0.04444
1299.81	0.02013	1299.81	0.01901	1299.81	0.04005	1299.81	0.04454
1300.29	0.02017	1300.29	0.01915	1300.29	0.04024	1300.29	0.04462
1300.77	0.0202	1300.77	0.01929	1300.77	0.04042	1300.77	0.0447
1301.25	0.02023	1301.25	0.01943	1301.25	0.04059	1301.25	0.04479
1301.74	0.02025	1301.74	0.01956	1301.74	0.04076	1301.74	0.0449
1302.22	0.02028	1302.22	0.01968	1302.22	0.04092	1302.22	0.04502
1302.7	0.02031	1302.7	0.01978	1302.7	0.04108	1302.7	0.04515
1303.18	0.02034	1303.18	0.01988	1303.18	0.04125	1303.18	0.04527
1303.66	0.02036	1303.66	0.01996	1303.66	0.04143	1303.66	0.04538
1304.15	0.02037	1304.15	0.02003	1304.15	0.04159	1304.15	0.04549
1304.63	0.02037	1304.63	0.0201	1304.63	0.04171	1304.63	0.04559
1305.11	0.02038	1305.11	0.02017	1305.11	0.0418	1305.11	0.04569
1305.59	0.02039	1305.59	0.02025	1305.59	0.04182	1305.59	0.04578
1306.08	0.02041	1306.08	0.02033	1306.08	0.0418	1306.08	0.04584
1306.56	0.02044	1306.56	0.02042	1306.56	0.04174	1306.56	0.04587
1307.04	0.02048	1307.04	0.0205	1307.04	0.04168	1307.04	0.04588
1307.52	0.02051	1307.52	0.02057	1307.52	0.04162	1307.52	0.04587
1308	0.02053	1308	0.02064	1308	0.04159	1308	0.04585
1308.49	0.02054	1308.49	0.0207	1308.49	0.04157	1308.49	0.04583
1308.97	0.02053	1308.97	0.02074	1308.97	0.04153	1308.97	0.04583
1309.45	0.02052	1309.45	0.02077	1309.45	0.04147	1309.45	0.04585
1309.93	0.0205	1309.93	0.02078	1309.93	0.04135	1309.93	0.04586
1310.41	0.02048	1310.41	0.02077	1310.41	0.04116	1310.41	0.04587
1310.9	0.02046	1310.9	0.02073	1310.9	0.04092	1310.9	0.04586
1311.38	0.02044	1311.38	0.02069	1311.38	0.04065	1311.38	0.04583
1311.86	0.02042	1311.86	0.02065	1311.86	0.04037	1311.86	0.04579
1312.34	0.02039	1312.34	0.02063	1312.34	0.04012	1312.34	0.04576
1312.83	0.02036	1312.83	0.02064	1312.83	0.03992	1312.83	0.04573
1313.31	0.02033	1313.31	0.02069	1313.31	0.03979	1313.31	0.0457
1313.79	0.0203	1313.79	0.02078	1313.79	0.0397	1313.79	0.04568
1314.27	0.02025	1314.27	0.02088	1314.27	0.03964	1314.27	0.04566
1314.75	0.0202	1314.75	0.02098	1314.75	0.03957	1314.75	0.04562
1315.24	0.02013	1315.24	0.02106	1315.24	0.03945	1315.24	0.04557
1315.72	0.02004	1315.72	0.02109	1315.72	0.03927	1315.72	0.04551
1316.2	0.01994	1316.2	0.0211	1316.2	0.039	1316.2	0.04543
1316.68	0.01984	1316.68	0.02107	1316.68	0.03867	1316.68	0.04535
1317.16	0.01975	1317.16	0.02103	1317.16	0.0383	1317.16	0.04527
1317.65	0.01969	1317.65	0.02098	1317.65	0.03794	1317.65	0.04518
1318.13	0.01964	1318.13	0.02096	1318.13	0.03765	1318.13	0.04508
1318.61	0.01962	1318.61	0.02095	1318.61	0.03747	1318.61	0.04498
1319.09	0.0196	1319.09	0.02098	1319.09	0.03742	1319.09	0.0449
1319.58	0.01958	1319.58	0.02103	1319.58	0.03751	1319.58	0.04485
1320.06	0.01955	1320.06	0.02112	1320.06	0.03769	1320.06	0.04482
1320.54	0.01951	1320.54	0.02122	1320.54	0.03792	1320.54	0.04482
1321.02	0.01947	1321.02	0.02133	1321.02	0.03814	1321.02	0.04485
1321.5	0.01943	1321.5	0.02144	1321.5	0.03833	1321.5	0.04487
1321.99	0.01941	1321.99	0.02154	1321.99	0.03844	1321.99	0.04488
1322.47	0.01939	1322.47	0.02162	1322.47	0.03848	1322.47	0.04487
1322.95	0.01938	1322.95	0.02168	1322.95	0.03846	1322.95	0.04484
1323.43	0.01937	1323.43	0.02171	1323.43	0.03839	1323.43	0.04479
1323.91	0.01936	1323.91	0.02173	1323.91	0.03829	1323.91	0.04474
1324.4	0.01934	1324.4	0.02174	1324.4	0.03818	1324.4	0.04468
1324.88	0.01931	1324.88	0.02174	1324.88	0.03807	1324.88	0.04461
1325.36	0.01927	1325.36	0.02174	1325.36	0.03794	1325.36	0.04454
1325.84	0.01922	1325.84	0.02172	1325.84	0.0378	1325.84	0.04446
1326.33	0.01916	1326.33	0.0217	1326.33	0.03763	1326.33	0.04436
1326.81	0.01909	1326.81	0.02167	1326.81	0.03743	1326.81	0.04425
1327.29	0.019	1327.29	0.02163	1327.29	0.0372	1327.29	0.04414
1327.77	0.01891	1327.77	0.02159	1327.77	0.03694	1327.77	0.04403
1328.25	0.01881	1328.25	0.02156	1328.25	0.03667	1328.25	0.04393
1328.73	0.01872	1328.73	0.02155	1328.73	0.03641	1328.73	0.04382
1329.22	0.01864	1329.22	0.02155	1329.22	0.03615	1329.22	0.04371
1329.7	0.01858	1329.7	0.02155	1329.7	0.03592	1329.7	0.04358
1330.18	0.01852	1330.18	0.02154	1330.18	0.03571	1330.18	0.04344
1330.66	0.01847	1330.66	0.02152	1330.66	0.03552	1330.66	0.0433
1331.15	0.01843	1331.15	0.02149	1331.15	0.03536	1331.15	0.04317
1331.63	0.01838	1331.63	0.02145	1331.63	0.03521	1331.63	0.04306
1332.11	0.01833	1332.11	0.02142	1332.11	0.03505	1332.11	0.04296
1332.59	0.01828	1332.59	0.02138	1332.59	0.03486	1332.59	0.04287
1333.08	0.01823	1333.08	0.02135	1333.08	0.03463	1333.08	0.04277
1333.56	0.01818	1333.56	0.0213	1333.56	0.03434	1333.56	0.04265
1334.04	0.01814	1334.04	0.02124	1334.04	0.03397	1334.04	0.04248
1334.52	0.0181	1334.52	0.02114	1334.52	0.03351	1334.52	0.04228
1335	0.01807	1335	0.021	1335	0.03295	1335	0.04206
1335.48	0.01804	1335.48	0.02084	1335.48	0.03229	1335.48	0.04182
1335.97	0.01802	1335.97	0.02064	1335.97	0.03152	1335.97	0.04157
1336.45	0.018	1336.45	0.02043	1336.45	0.03064	1336.45	0.04131
1336.93	0.01796	1336.93	0.02022	1336.93	0.02966	1336.93	0.04102
1337.41	0.01791	1337.41	0.02001	1337.41	0.02862	1337.41	0.04071
1337.9	0.01782	1337.9	0.01981	1337.9	0.02759	1337.9	0.04036
1338.38	0.01769	1338.38	0.01965	1338.38	0.02669	1338.38	0.04002
1338.86	0.01753	1338.86	0.01956	1338.86	0.02607	1338.86	0.03973
1339.34	0.01736	1339.34	0.01955	1339.34	0.02584	1339.34	0.03953
1339.82	0.0172	1339.82	0.01965	1339.82	0.02606	1339.82	0.03947
1340.31	0.01708	1340.31	0.01984	1340.31	0.02668	1340.31	0.03952
1340.79	0.017	1340.79	0.02009	1340.79	0.02754	1340.79	0.03965
1341.27	0.01697	1341.27	0.02035	1341.27	0.02847	1341.27	0.0398
1341.75	0.01698	1341.75	0.0206	1341.75	0.02935	1341.75	0.03994
1342.23	0.01699	1342.23	0.02079	1342.23	0.03007	1342.23	0.04005
1342.72	0.01702	1342.72	0.02093	1342.72	0.0306	1342.72	0.04012
1343.2	0.01704	1343.2	0.02101	1343.2	0.03095	1343.2	0.04017
1343.68	0.01706	1343.68	0.02106	1343.68	0.03115	1343.68	0.04022
1344.16	0.01708	1344.16	0.02109	1344.16	0.03124	1344.16	0.04026
1344.65	0.0171	1344.65	0.02112	1344.65	0.03126	1344.65	0.04031
1345.13	0.01713	1345.13	0.02115	1345.13	0.03124	1345.13	0.04034
1345.61	0.01715	1345.61	0.02117	1345.61	0.03119	1345.61	0.04034
1346.09	0.01717	1346.09	0.02118	1346.09	0.03111	1346.09	0.0403
1346.57	0.01718	1346.57	0.02118	1346.57	0.03101	1346.57	0.04022
1347.06	0.01718	1347.06	0.02116	1347.06	0.0309	1347.06	0.04012
1347.54	0.01717	1347.54	0.02112	1347.54	0.0308	1347.54	0.04001
1348.02	0.01716	1348.02	0.02108	1348.02	0.03072	1348.02	0.03992
1348.5	0.01715	1348.5	0.02106	1348.5	0.03068	1348.5	0.03986
1348.98	0.01714	1348.98	0.02105	1348.98	0.03069	1348.98	0.03983
1349.47	0.01712	1349.47	0.02106	1349.47	0.03075	1349.47	0.03984
1349.95	0.01708	1349.95	0.02108	1349.95	0.03084	1349.95	0.03988
1350.43	0.01703	1350.43	0.02111	1350.43	0.03094	1350.43	0.03994
1350.91	0.01697	1350.91	0.02113	1350.91	0.03101	1350.91	0.04002
1351.39	0.01691	1351.39	0.02115	1351.39	0.03105	1351.39	0.04009
1351.88	0.01686	1351.88	0.02117	1351.88	0.03104	1351.88	0.04014
1352.36	0.01683	1352.36	0.02117	1352.36	0.03099	1352.36	0.04015
1352.84	0.01683	1352.84	0.02117	1352.84	0.03091	1352.84	0.04012
1353.32	0.01686	1353.32	0.02115	1353.32	0.03083	1353.32	0.04006
1353.81	0.01691	1353.81	0.02112	1353.81	0.03077	1353.81	0.03999
1354.29	0.01697	1354.29	0.02109	1354.29	0.03076	1354.29	0.03994
1354.77	0.01705	1354.77	0.02106	1354.77	0.03081	1354.77	0.03994
1355.25	0.01714	1355.25	0.02105	1355.25	0.03093	1355.25	0.03999
1355.73	0.01723	1355.73	0.02107	1355.73	0.03111	1355.73	0.04009
1356.22	0.01733	1356.22	0.0211	1356.22	0.03131	1356.22	0.04022
1356.7	0.01742	1356.7	0.02115	1356.7	0.03151	1356.7	0.04034
1357.18	0.01751	1357.18	0.0212	1357.18	0.03168	1357.18	0.04045
1357.66	0.01757	1357.66	0.02124	1357.66	0.03178	1357.66	0.04052
1358.14	0.01762	1358.14	0.02126	1358.14	0.0318	1358.14	0.04056
1358.63	0.01765	1358.63	0.02124	1358.63	0.03171	1358.63	0.04057
1359.11	0.01768	1359.11	0.0212	1359.11	0.03149	1359.11	0.04054
1359.59	0.01772	1359.59	0.02115	1359.59	0.03113	1359.59	0.04048
1360.07	0.01779	1360.07	0.02107	1360.07	0.03064	1360.07	0.04038
1360.56	0.01789	1360.56	0.021	1360.56	0.03006	1360.56	0.04023
1361.04	0.01802	1361.04	0.02093	1361.04	0.02948	1361.04	0.04007
1361.52	0.01817	1361.52	0.02089	1361.52	0.02906	1361.52	0.03992
1362	0.0183	1362	0.0209	1362	0.02894	1362	0.03985
1362.48	0.0184	1362.48	0.02099	1362.48	0.02926	1362.48	0.0399
1362.97	0.01846	1362.97	0.02117	1362.97	0.03003	1362.97	0.0401
1363.45	0.01849	1363.45	0.02141	1363.45	0.03113	1363.45	0.04041
1363.93	0.01852	1363.93	0.0217	1363.93	0.03237	1363.93	0.04077
1364.41	0.01856	1364.41	0.02198	1364.41	0.03357	1364.41	0.04112
1364.89	0.01864	1364.89	0.02222	1364.89	0.03459	1364.89	0.04142
1365.38	0.01876	1365.38	0.02241	1365.38	0.03538	1365.38	0.04166
1365.86	0.01893	1365.86	0.02253	1365.86	0.03594	1365.86	0.04183
1366.34	0.01912	1366.34	0.02258	1366.34	0.0363	1366.34	0.04196
1366.82	0.01935	1366.82	0.02259	1366.82	0.03654	1366.82	0.04207
1367.31	0.01959	1367.31	0.02258	1367.31	0.03674	1367.31	0.04217
1367.79	0.01983	1367.79	0.02257	1367.79	0.03698	1367.79	0.04229
1368.27	0.02007	1368.27	0.0226	1368.27	0.03731	1368.27	0.04243
1368.75	0.02029	1368.75	0.02266	1368.75	0.03776	1368.75	0.0426
1369.23	0.02049	1369.23	0.02276	1369.23	0.03829	1369.23	0.04281
1369.72	0.02069	1369.72	0.02289	1369.72	0.03883	1369.72	0.04306
1370.2	0.02089	1370.2	0.02302	1370.2	0.03931	1370.2	0.04333
1370.68	0.0211	1370.68	0.02315	1370.68	0.03966	1370.68	0.04359
1371.16	0.02132	1371.16	0.02327	1371.16	0.03983	1371.16	0.04383
1371.64	0.02156	1371.64	0.02337	1371.64	0.03981	1371.64	0.044
1372.13	0.02182	1372.13	0.02345	1372.13	0.03964	1372.13	0.04411
1372.61	0.02208	1372.61	0.02351	1372.61	0.03941	1372.61	0.04417
1373.09	0.02233	1373.09	0.02357	1373.09	0.03924	1373.09	0.04421
1373.57	0.02257	1373.57	0.02365	1373.57	0.03931	1373.57	0.04428
1374.06	0.02277	1374.06	0.02377	1374.06	0.03971	1374.06	0.04445
1374.54	0.02295	1374.54	0.02394	1374.54	0.04048	1374.54	0.04472
1375.02	0.0231	1375.02	0.02417	1375.02	0.04153	1375.02	0.04508
1375.5	0.02325	1375.5	0.02444	1375.5	0.04271	1375.5	0.04548
1375.98	0.02341	1375.98	0.02472	1375.98	0.04385	1375.98	0.04588
1376.47	0.02359	1376.47	0.02499	1376.47	0.04489	1376.47	0.04624
1376.95	0.0238	1376.95	0.02524	1376.95	0.04578	1376.95	0.04657
1377.43	0.02404	1377.43	0.02547	1377.43	0.04655	1377.43	0.04688
1377.91	0.0243	1377.91	0.02568	1377.91	0.04724	1377.91	0.04718
1378.39	0.02458	1378.39	0.02588	1378.39	0.0479	1378.39	0.04748
1378.88	0.02488	1378.88	0.0261	1378.88	0.04859	1378.88	0.0478
1379.36	0.0252	1379.36	0.02632	1379.36	0.04933	1379.36	0.04811
1379.84	0.02551	1379.84	0.02656	1379.84	0.0501	1379.84	0.04842
1380.32	0.02581	1380.32	0.0268	1380.32	0.05088	1380.32	0.04871
1380.81	0.0261	1380.81	0.02703	1380.81	0.05164	1380.81	0.04899
1381.29	0.02635	1381.29	0.02723	1381.29	0.05235	1381.29	0.04927
1381.77	0.02657	1381.77	0.02739	1381.77	0.05298	1381.77	0.04955
1382.25	0.02676	1382.25	0.02751	1382.25	0.0535	1382.25	0.04983
1382.73	0.02694	1382.73	0.02761	1382.73	0.05391	1382.73	0.05011
1383.21	0.02712	1383.21	0.02768	1383.21	0.05418	1383.21	0.05036
1383.7	0.02731	1383.7	0.02773	1383.7	0.0543	1383.7	0.05056
1384.18	0.02751	1384.18	0.02778	1384.18	0.05426	1384.18	0.0507
1384.66	0.02772	1384.66	0.02781	1384.66	0.05404	1384.66	0.0508
1385.14	0.02792	1385.14	0.02782	1385.14	0.05367	1385.14	0.05085
1385.63	0.02811	1385.63	0.02781	1385.63	0.05321	1385.63	0.0509
1386.11	0.02825	1386.11	0.0278	1386.11	0.05276	1386.11	0.05097
1386.59	0.02835	1386.59	0.02781	1386.59	0.05248	1386.59	0.05108
1387.07	0.02841	1387.07	0.02787	1387.07	0.05249	1387.07	0.05124
1387.56	0.02844	1387.56	0.02799	1387.56	0.05286	1387.56	0.05145
1388.04	0.02847	1388.04	0.02816	1388.04	0.05353	1388.04	0.05169
1388.52	0.02853	1388.52	0.02836	1388.52	0.05437	1388.52	0.05193
1389	0.0286	1389	0.02856	1389	0.05523	1389	0.05216
1389.48	0.0287	1389.48	0.02873	1389.48	0.05598	1389.48	0.05237
1389.96	0.02882	1389.96	0.02886	1389.96	0.05657	1389.96	0.05257
1390.45	0.02896	1390.45	0.02896	1390.45	0.05694	1390.45	0.05274
1390.93	0.02912	1390.93	0.02904	1390.93	0.0571	1390.93	0.05288
1391.41	0.0293	1391.41	0.02909	1391.41	0.05704	1391.41	0.05298
1391.89	0.0295	1391.89	0.02913	1391.89	0.05676	1391.89	0.05302
1392.38	0.02969	1392.38	0.02915	1392.38	0.05625	1392.38	0.053
1392.86	0.02986	1392.86	0.02914	1392.86	0.05551	1392.86	0.05293
1393.34	0.02999	1393.34	0.0291	1393.34	0.05458	1393.34	0.05281
1393.82	0.03005	1393.82	0.02902	1393.82	0.05356	1393.82	0.05267
1394.3	0.03004	1394.3	0.02893	1394.3	0.05261	1394.3	0.05254
1394.79	0.02997	1394.79	0.02884	1394.79	0.05189	1394.79	0.05243
1395.27	0.02987	1395.27	0.02878	1395.27	0.0515	1395.27	0.05237
1395.75	0.02976	1395.75	0.02878	1395.75	0.05142	1395.75	0.05234
1396.23	0.02968	1396.23	0.02881	1396.23	0.05153	1396.23	0.05233
1396.71	0.02961	1396.71	0.02886	1396.71	0.05169	1396.71	0.05233
1397.2	0.02955	1397.2	0.02891	1397.2	0.05181	1397.2	0.05234
1397.68	0.02948	1397.68	0.02896	1397.68	0.05189	1397.68	0.05237
1398.16	0.02939	1398.16	0.029	1398.16	0.05201	1398.16	0.05244
1398.64	0.02929	1398.64	0.02904	1398.64	0.05228	1398.64	0.05255
1399.13	0.02918	1399.13	0.02911	1399.13	0.05281	1399.13	0.05271
1399.61	0.0291	1399.61	0.02922	1399.61	0.0536	1399.61	0.05291
1400.09	0.02904	1400.09	0.02935	1400.09	0.05455	1400.09	0.05312
1400.57	0.02901	1400.57	0.02948	1400.57	0.05548	1400.57	0.05331
1401.05	0.029	1401.05	0.02961	1401.05	0.05625	1401.05	0.05348
1401.54	0.02901	1401.54	0.02971	1401.54	0.05675	1401.54	0.0536
1402.02	0.02903	1402.02	0.02977	1402.02	0.05695	1402.02	0.05368
1402.5	0.02906	1402.5	0.02981	1402.5	0.05689	1402.5	0.05371
1402.98	0.0291	1402.98	0.02981	1402.98	0.05662	1402.98	0.05372
1403.46	0.02916	1403.46	0.02979	1403.46	0.05628	1403.46	0.0537
1403.95	0.02923	1403.95	0.02975	1403.95	0.05598	1403.95	0.05368
1404.43	0.02929	1404.43	0.02973	1404.43	0.05585	1404.43	0.05368
1404.91	0.02933	1404.91	0.02972	1404.91	0.05593	1404.91	0.05372
1405.39	0.02934	1405.39	0.02975	1405.39	0.05622	1405.39	0.05381
1405.88	0.02931	1405.88	0.02982	1405.88	0.05665	1405.88	0.05394
1406.36	0.02924	1406.36	0.02991	1406.36	0.05713	1406.36	0.0541
1406.84	0.02915	1406.84	0.03002	1406.84	0.05759	1406.84	0.05427
1407.32	0.02906	1407.32	0.03012	1407.32	0.05796	1407.32	0.05443
1407.8	0.02896	1407.8	0.03019	1407.8	0.05822	1407.8	0.05456
1408.29	0.02886	1408.29	0.03023	1408.29	0.05835	1408.29	0.05466
1408.77	0.02878	1408.77	0.03023	1408.77	0.05834	1408.77	0.05473
1409.25	0.02872	1409.25	0.03019	1409.25	0.05823	1409.25	0.05478
1409.73	0.0287	1409.73	0.03013	1409.73	0.05807	1409.73	0.05481
1410.21	0.02871	1410.21	0.03009	1410.21	0.05792	1410.21	0.05485
1410.7	0.02877	1410.7	0.03008	1410.7	0.05785	1410.7	0.05492
1411.18	0.02886	1411.18	0.03013	1411.18	0.05791	1411.18	0.05501
1411.66	0.02896	1411.66	0.03023	1411.66	0.05807	1411.66	0.05511
1412.14	0.02906	1412.14	0.03036	1412.14	0.05829	1412.14	0.05521
1412.62	0.02912	1412.62	0.03049	1412.62	0.05846	1412.62	0.05529
1413.11	0.02915	1413.11	0.0306	1413.11	0.05852	1413.11	0.05531
1413.59	0.02915	1413.59	0.03067	1413.59	0.05839	1413.59	0.05529
1414.07	0.02911	1414.07	0.03069	1414.07	0.05803	1414.07	0.05521
1414.55	0.02907	1414.55	0.03066	1414.55	0.05746	1414.55	0.05509
1415.04	0.02904	1415.04	0.03059	1415.04	0.05669	1415.04	0.05493
1415.52	0.02902	1415.52	0.0305	1415.52	0.05572	1415.52	0.05475
1416	0.02902	1416	0.03039	1416	0.05457	1416	0.05455
1416.48	0.02902	1416.48	0.03028	1416.48	0.05327	1416.48	0.05431
1416.96	0.02902	1416.96	0.03019	1416.96	0.05185	1416.96	0.05404
1417.45	0.02899	1417.45	0.03015	1417.45	0.05044	1417.45	0.05375
1417.93	0.02892	1417.93	0.03019	1417.93	0.04927	1417.93	0.05346
1418.41	0.0288	1418.41	0.03033	1418.41	0.04859	1418.41	0.05324
1418.89	0.02863	1418.89	0.03056	1418.89	0.04861	1418.89	0.05312
1419.38	0.02843	1419.38	0.03083	1419.38	0.04924	1419.38	0.05313
1419.86	0.02823	1419.86	0.0311	1419.86	0.05019	1419.86	0.05323
1420.34	0.02807	1420.34	0.03132	1420.34	0.05114	1420.34	0.05335
1420.82	0.02793	1420.82	0.03147	1420.82	0.05184	1420.82	0.05343
1421.3	0.02783	1421.3	0.03157	1421.3	0.0522	1421.3	0.05344
1421.79	0.02775	1421.79	0.0316	1421.79	0.05224	1421.79	0.05338
1422.27	0.02766	1422.27	0.03158	1422.27	0.05203	1422.27	0.05326
1422.75	0.02755	1422.75	0.0315	1422.75	0.05168	1422.75	0.05309
1423.23	0.02739	1423.23	0.03136	1423.23	0.05134	1423.23	0.05292
1423.71	0.02717	1423.71	0.03117	1423.71	0.05112	1423.71	0.05279
1424.2	0.02689	1424.2	0.03094	1424.2	0.05107	1424.2	0.0527
1424.68	0.02658	1424.68	0.03073	1424.68	0.05117	1424.68	0.05266
1425.16	0.02629	1425.16	0.03055	1425.16	0.05132	1425.16	0.05266
1425.64	0.02604	1425.64	0.03041	1425.64	0.05141	1425.64	0.05265
1426.12	0.02584	1426.12	0.03031	1426.12	0.05132	1426.12	0.05263
1426.61	0.02568	1426.61	0.03022	1426.61	0.05102	1426.61	0.05257
1427.09	0.02556	1427.09	0.03014	1427.09	0.05046	1427.09	0.05247
1427.57	0.02543	1427.57	0.03002	1427.57	0.04965	1427.57	0.05233
1428.05	0.0253	1428.05	0.02988	1428.05	0.04865	1428.05	0.05216
1428.54	0.02515	1428.54	0.02971	1428.54	0.04755	1428.54	0.05195
1429.02	0.02497	1429.02	0.02951	1429.02	0.04647	1429.02	0.05174
1429.5	0.02478	1429.5	0.0293	1429.5	0.04553	1429.5	0.05151
1429.98	0.02459	1429.98	0.0291	1429.98	0.04481	1429.98	0.0513
1430.46	0.02438	1430.46	0.02889	1430.46	0.04431	1430.46	0.05111
1430.95	0.02416	1430.95	0.02868	1430.95	0.04399	1430.95	0.05095
1431.43	0.02392	1431.43	0.02846	1431.43	0.04376	1431.43	0.0508
1431.91	0.02367	1431.91	0.02823	1431.91	0.04352	1431.91	0.05067
1432.39	0.0234	1432.39	0.028	1432.39	0.04319	1432.39	0.05053
1432.87	0.02314	1432.87	0.02779	1432.87	0.04271	1432.87	0.05038
1433.36	0.0229	1433.36	0.02759	1433.36	0.04206	1433.36	0.05019
1433.84	0.02269	1433.84	0.02741	1433.84	0.0412	1433.84	0.04997
1434.32	0.02249	1434.32	0.02723	1434.32	0.04012	1434.32	0.0497
1434.8	0.02228	1434.8	0.02702	1434.8	0.03882	1434.8	0.04939
1435.29	0.022	1435.29	0.02677	1435.29	0.03739	1435.29	0.04905
1435.77	0.02163	1435.77	0.02647	1435.77	0.03599	1435.77	0.04871
1436.25	0.02117	1436.25	0.02617	1436.25	0.03489	1436.25	0.04842
1436.73	0.02065	1436.73	0.02592	1436.73	0.03432	1436.73	0.04822
1437.21	0.02016	1437.21	0.02579	1437.21	0.03432	1437.21	0.04811
1437.7	0.01976	1437.7	0.02576	1437.7	0.03472	1437.7	0.04808
1438.18	0.01946	1438.18	0.02581	1438.18	0.03528	1438.18	0.04809
1438.66	0.01925	1438.66	0.02586	1438.66	0.03581	1438.66	0.04812
1439.14	0.01908	1439.14	0.0259	1439.14	0.0362	1439.14	0.04815
1439.62	0.01893	1439.62	0.0259	1439.62	0.0364	1439.62	0.04817
1440.11	0.01878	1440.11	0.02584	1440.11	0.03641	1440.11	0.04817
1440.59	0.01863	1440.59	0.02574	1440.59	0.03626	1440.59	0.04813
1441.07	0.01846	1441.07	0.0256	1441.07	0.03599	1441.07	0.04805
1441.55	0.01829	1441.55	0.02543	1441.55	0.03566	1441.55	0.04793
1442.04	0.01811	1442.04	0.02524	1442.04	0.03529	1442.04	0.04777
1442.52	0.01794	1442.52	0.02502	1442.52	0.03491	1442.52	0.04759
1443	0.01777	1443	0.02478	1443	0.03453	1443	0.04739
1443.48	0.01761	1443.48	0.02452	1443.48	0.0341	1443.48	0.04719
1443.96	0.01745	1443.96	0.02425	1443.96	0.03359	1443.96	0.04698
1444.44	0.0173	1444.44	0.02398	1444.44	0.03297	1444.44	0.04675
1444.93	0.01716	1444.93	0.02373	1444.93	0.03221	1444.93	0.04648
1445.41	0.01702	1445.41	0.02349	1445.41	0.03131	1445.41	0.04617
1445.89	0.01687	1445.89	0.02328	1445.89	0.03029	1445.89	0.04582
1446.37	0.01668	1446.37	0.02309	1446.37	0.02922	1446.37	0.04543
1446.86	0.01646	1446.86	0.02291	1446.86	0.0282	1446.86	0.04505
1447.34	0.01622	1447.34	0.02274	1447.34	0.02734	1447.34	0.0447
1447.82	0.01596	1447.82	0.02257	1447.82	0.02675	1447.82	0.04443
1448.3	0.01574	1448.3	0.02241	1448.3	0.02646	1448.3	0.04423
1448.78	0.01557	1448.78	0.02227	1448.78	0.02641	1448.78	0.0441
1449.27	0.01546	1449.27	0.02214	1449.27	0.02648	1449.27	0.04399
1449.75	0.01541	1449.75	0.022	1449.75	0.02655	1449.75	0.04387
1450.23	0.01539	1450.23	0.02182	1450.23	0.02652	1450.23	0.04372
1450.71	0.01538	1450.71	0.0216	1450.71	0.02635	1450.71	0.04354
1451.19	0.01536	1451.19	0.02133	1451.19	0.02599	1451.19	0.04333
1451.68	0.01532	1451.68	0.02103	1451.68	0.02547	1451.68	0.0431
1452.16	0.01528	1452.16	0.02074	1452.16	0.02478	1452.16	0.04286
1452.64	0.01525	1452.64	0.02048	1452.64	0.02394	1452.64	0.04262
1453.12	0.01525	1453.12	0.02028	1453.12	0.02295	1453.12	0.04237
1453.61	0.01528	1453.61	0.02014	1453.61	0.02177	1453.61	0.0421
1454.09	0.01535	1454.09	0.02007	1454.09	0.02031	1454.09	0.04181
1454.57	0.01546	1454.57	0.02003	1454.57	0.01846	1454.57	0.04147
1455.05	0.0156	1455.05	0.02002	1455.05	0.01612	1455.05	0.04106
1455.53	0.01573	1455.53	0.02	1455.53	0.01325	1455.53	0.04056
1456.02	0.01582	1456.02	0.01999	1456.02	0.01007	1456.02	0.03999
1456.5	0.01582	1456.5	0.02002	1456.5	0.00722	1456.5	0.03938
1456.98	0.01569	1456.98	0.02011	1456.98	0.00567	1456.98	0.03887
1457.46	0.01542	1457.46	0.02027	1457.46	0.006	1457.46	0.03857
1457.94	0.01509	1457.94	0.02043	1457.94	0.00793	1457.94	0.03853
1458.43	0.01474	1458.43	0.02057	1458.43	0.0106	1458.43	0.03868
1458.91	0.01441	1458.91	0.02065	1458.91	0.01332	1458.91	0.03895
1459.39	0.01412	1459.39	0.02071	1459.39	0.01572	1459.39	0.03926
1459.87	0.01388	1459.87	0.02076	1459.87	0.01769	1459.87	0.03956
1460.36	0.01371	1460.36	0.0208	1460.36	0.0192	1460.36	0.03982
1460.84	0.01359	1460.84	0.02086	1460.84	0.02025	1460.84	0.04001
1461.32	0.01354	1461.32	0.02092	1461.32	0.02086	1461.32	0.04013
1461.8	0.01356	1461.8	0.02097	1461.8	0.02106	1461.8	0.04016
1462.28	0.01362	1462.28	0.021	1462.28	0.02086	1462.28	0.04013
1462.77	0.01371	1462.77	0.02099	1462.77	0.02034	1462.77	0.04003
1463.25	0.01383	1463.25	0.02093	1463.25	0.01959	1463.25	0.03992
1463.73	0.01393	1463.73	0.02083	1463.73	0.0188	1463.73	0.03981
1464.21	0.01399	1464.21	0.0207	1464.21	0.01819	1464.21	0.03974
1464.69	0.01401	1464.69	0.02058	1464.69	0.01796	1464.69	0.03972
1465.18	0.01397	1465.18	0.02051	1465.18	0.01815	1465.18	0.03976
1465.66	0.0139	1465.66	0.02048	1465.66	0.01867	1465.66	0.03984
1466.14	0.01383	1466.14	0.02049	1466.14	0.01933	1466.14	0.03993
1466.62	0.01376	1466.62	0.02051	1466.62	0.01996	1466.62	0.04002
1467.11	0.01372	1467.11	0.02052	1467.11	0.02044	1467.11	0.04012
1467.59	0.0137	1467.59	0.0205	1467.59	0.02071	1467.59	0.04022
1468.07	0.01372	1468.07	0.02046	1468.07	0.02073	1468.07	0.04029
1468.55	0.01376	1468.55	0.02041	1468.55	0.02048	1468.55	0.04034
1469.03	0.01384	1469.03	0.02033	1469.03	0.01993	1469.03	0.04033
1469.52	0.01393	1469.52	0.02024	1469.52	0.01903	1469.52	0.04025
1470	0.01405	1470	0.02012	1470	0.01774	1470	0.04009
1470.48	0.01417	1470.48	0.01996	1470.48	0.01607	1470.48	0.03983
1470.96	0.01429	1470.96	0.01978	1470.96	0.01406	1470.96	0.03948
1471.44	0.01441	1471.44	0.0196	1471.44	0.01194	1471.44	0.03908
1471.93	0.01451	1471.93	0.01948	1471.93	0.01012	1471.93	0.03868
1472.41	0.01457	1472.41	0.01951	1472.41	0.00906	1472.41	0.03835
1472.89	0.01459	1472.89	0.0197	1472.89	0.00898	1472.89	0.03814
1473.37	0.01458	1473.37	0.02002	1473.37	0.00974	1473.37	0.03805
1473.86	0.01453	1473.86	0.02037	1473.86	0.01092	1473.86	0.03805
1474.34	0.01445	1474.34	0.02069	1474.34	0.01221	1474.34	0.0381
1474.82	0.01434	1474.82	0.02093	1474.82	0.01343	1474.82	0.03819
1475.3	0.01421	1475.3	0.0211	1475.3	0.01456	1475.3	0.03833
1475.78	0.01406	1475.78	0.02119	1475.78	0.01565	1475.78	0.03851
1476.27	0.01391	1476.27	0.02122	1476.27	0.01672	1476.27	0.03873
1476.75	0.01377	1476.75	0.02121	1476.75	0.01774	1476.75	0.03897
1477.23	0.01366	1477.23	0.02118	1477.23	0.01865	1477.23	0.03922
1477.71	0.0136	1477.71	0.02114	1477.71	0.01939	1477.71	0.03945
1478.19	0.01358	1478.19	0.02109	1478.19	0.01991	1478.19	0.03964
1478.68	0.0136	1478.68	0.02104	1478.68	0.0202	1478.68	0.03981
1479.16	0.01366	1479.16	0.02099	1479.16	0.02029	1479.16	0.03996
1479.64	0.01375	1479.64	0.02095	1479.64	0.02025	1479.64	0.0401
1480.12	0.01385	1480.12	0.02092	1480.12	0.02018	1480.12	0.04024
1480.61	0.01396	1480.61	0.02092	1480.61	0.02018	1480.61	0.04038
1481.09	0.01405	1481.09	0.02095	1481.09	0.02032	1481.09	0.04055
1481.57	0.01414	1481.57	0.02101	1481.57	0.02061	1481.57	0.04072
1482.05	0.01421	1482.05	0.02108	1482.05	0.021	1482.05	0.04091
1482.53	0.01426	1482.53	0.02113	1482.53	0.0214	1482.53	0.04109
1483.02	0.01432	1483.02	0.02116	1483.02	0.0217	1483.02	0.04126
1483.5	0.01437	1483.5	0.02115	1483.5	0.02181	1483.5	0.04141
1483.98	0.01443	1483.98	0.02107	1483.98	0.02166	1483.98	0.04152
1484.46	0.01448	1484.46	0.02094	1484.46	0.02123	1484.46	0.0416
1484.94	0.01453	1484.94	0.02075	1484.94	0.0205	1484.94	0.04163
1485.43	0.01456	1485.43	0.02051	1485.43	0.01949	1485.43	0.04161
1485.91	0.01457	1485.91	0.02022	1485.91	0.01824	1485.91	0.04155
1486.39	0.01456	1486.39	0.01992	1486.39	0.01679	1486.39	0.04145
1486.87	0.01455	1486.87	0.01963	1486.87	0.01521	1486.87	0.04131
1487.35	0.01456	1487.35	0.0194	1487.35	0.01356	1487.35	0.04114
1487.84	0.01459	1487.84	0.01926	1487.84	0.01195	1487.84	0.04095
1488.32	0.01464	1488.32	0.01926	1488.32	0.01057	1488.32	0.04079
1488.8	0.01472	1488.8	0.01942	1488.8	0.00967	1488.8	0.04068
1489.28	0.0148	1489.28	0.01975	1489.28	0.00956	1489.28	0.04068
1489.77	0.01486	1489.77	0.0202	1489.77	0.01041	1489.77	0.04085
1490.25	0.01489	1490.25	0.0207	1490.25	0.01212	1490.25	0.04116
1490.73	0.01491	1490.73	0.02117	1490.73	0.01432	1490.73	0.04158
1491.21	0.01493	1491.21	0.02156	1491.21	0.01656	1491.21	0.04202
1491.69	0.01497	1491.69	0.02187	1491.69	0.01852	1491.69	0.04243
1492.18	0.01504	1492.18	0.0221	1492.18	0.02001	1492.18	0.04277
1492.66	0.01514	1492.66	0.02227	1492.66	0.02099	1492.66	0.04305
1493.14	0.01526	1493.14	0.02237	1493.14	0.02146	1493.14	0.04325
1493.62	0.01541	1493.62	0.02243	1493.62	0.02145	1493.62	0.04339
1494.1	0.01556	1494.1	0.02243	1494.1	0.021	1494.1	0.04349
1494.59	0.01571	1494.59	0.02239	1494.59	0.02017	1494.59	0.04354
1495.07	0.01583	1495.07	0.02232	1495.07	0.01905	1495.07	0.04357
1495.55	0.01591	1495.55	0.02223	1495.55	0.0178	1495.55	0.0436
1496.03	0.01593	1496.03	0.02216	1496.03	0.01665	1496.03	0.04365
1496.52	0.0159	1496.52	0.02214	1496.52	0.01582	1496.52	0.04374
1497	0.01582	1497	0.02219	1497	0.01548	1497	0.04389
1497.48	0.01572	1497.48	0.02228	1497.48	0.01565	1497.48	0.04411
1497.96	0.01564	1497.96	0.02239	1497.96	0.01624	1497.96	0.04438
1498.44	0.01558	1498.44	0.0225	1498.44	0.0171	1498.44	0.04468
1498.92	0.01554	1498.92	0.02257	1498.92	0.01809	1498.92	0.045
1499.41	0.01553	1499.41	0.0226	1499.41	0.0191	1499.41	0.04531
1499.89	0.01555	1499.89	0.0226	1499.89	0.02005	1499.89	0.04562
1500.37	0.01558	1500.37	0.02258	1500.37	0.02088	1500.37	0.0459
1500.85	0.01563	1500.85	0.02256	1500.85	0.02155	1500.85	0.04618
1501.34	0.01572	1501.34	0.02255	1501.34	0.02203	1501.34	0.04644
1501.82	0.01585	1501.82	0.02256	1501.82	0.02231	1501.82	0.04669
1502.3	0.01604	1502.3	0.0226	1502.3	0.02236	1502.3	0.04694
1502.78	0.01629	1502.78	0.02267	1502.78	0.02218	1502.78	0.04718
1503.27	0.01661	1503.27	0.02275	1503.27	0.02171	1503.27	0.04739
1503.75	0.01701	1503.75	0.02283	1503.75	0.02088	1503.75	0.04756
1504.23	0.01749	1504.23	0.02291	1504.23	0.01956	1504.23	0.04766
1504.71	0.01806	1504.71	0.02295	1504.71	0.01755	1504.71	0.04765
1505.19	0.0187	1505.19	0.02292	1505.19	0.01462	1505.19	0.04744
1505.67	0.01934	1505.67	0.02281	1505.67	0.0107	1505.67	0.04697
1506.16	0.01978	1506.16	0.02264	1506.16	0.00628	1506.16	0.04624
1506.64	0.01979	1506.64	0.02251	1506.64	0.00287	1506.64	0.04544
1507.12	0.01929	1507.12	0.02257	1507.12	0.0021	1507.12	0.04495
1507.6	0.01852	1507.6	0.02281	1507.6	0.00399	1507.6	0.04498
1508.09	0.01781	1508.09	0.02311	1508.09	0.00715	1508.09	0.04539
1508.57	0.01726	1508.57	0.02338	1508.57	0.01039	1508.57	0.04597
1509.05	0.01689	1509.05	0.02361	1509.05	0.01323	1509.05	0.04658
1509.53	0.01665	1509.53	0.02379	1509.53	0.0156	1509.53	0.04716
1510.01	0.01651	1510.01	0.02394	1510.01	0.0176	1510.01	0.0477
1510.5	0.01644	1510.5	0.02408	1510.5	0.01933	1510.5	0.04819
1510.98	0.01642	1510.98	0.02421	1510.98	0.02084	1510.98	0.04866
1511.46	0.01646	1511.46	0.02432	1511.46	0.02215	1511.46	0.04909
1511.94	0.01654	1511.94	0.02441	1511.94	0.02322	1511.94	0.0495
1512.42	0.01667	1512.42	0.02447	1512.42	0.02402	1512.42	0.04988
1512.91	0.01683	1512.91	0.02449	1512.91	0.02449	1512.91	0.05021
1513.39	0.01703	1513.39	0.02449	1513.39	0.02459	1513.39	0.05048
1513.87	0.01728	1513.87	0.02448	1513.87	0.02432	1513.87	0.05069
1514.35	0.01756	1514.35	0.02446	1514.35	0.02367	1514.35	0.05083
1514.84	0.01788	1514.84	0.02447	1514.84	0.02268	1514.84	0.05092
1515.32	0.01822	1515.32	0.02452	1515.32	0.02147	1515.32	0.05101
1515.8	0.01853	1515.8	0.02462	1515.8	0.02026	1515.8	0.05114
1516.28	0.01879	1516.28	0.02476	1516.28	0.01931	1516.28	0.05136
1516.76	0.01894	1516.76	0.02492	1516.76	0.01888	1516.76	0.05169
1517.25	0.019	1517.25	0.02507	1517.25	0.01896	1517.25	0.05209
1517.73	0.01901	1517.73	0.02519	1517.73	0.01936	1517.73	0.05249
1518.21	0.019	1518.21	0.02526	1518.21	0.01975	1518.21	0.0528
1518.69	0.01902	1518.69	0.02529	1518.69	0.01983	1518.69	0.053
1519.17	0.01906	1519.17	0.02527	1519.17	0.01943	1519.17	0.05307
1519.66	0.01913	1519.66	0.02521	1519.66	0.01848	1519.66	0.05303
1520.14	0.01918	1520.14	0.0251	1520.14	0.01707	1520.14	0.05292
1520.62	0.01919	1520.62	0.02496	1520.62	0.01559	1520.62	0.0528
1521.1	0.01915	1521.1	0.02485	1521.1	0.01461	1521.1	0.05273
1521.59	0.01908	1521.59	0.02488	1521.59	0.01466	1521.59	0.05275
1522.07	0.01903	1522.07	0.02508	1522.07	0.01575	1522.07	0.05286
1522.55	0.01903	1522.55	0.02541	1522.55	0.01739	1522.55	0.05298
1523.03	0.01909	1523.03	0.02579	1523.03	0.01905	1523.03	0.05309
1523.51	0.01918	1523.51	0.02618	1523.51	0.02043	1523.51	0.05316
1524	0.01929	1524	0.02652	1524	0.02144	1524	0.05322
1524.48	0.01938	1524.48	0.0268	1524.48	0.02216	1524.48	0.05328
1524.96	0.01946	1524.96	0.027	1524.96	0.0227	1524.96	0.05337
1525.44	0.01952	1525.44	0.0271	1525.44	0.02324	1525.44	0.0535
1525.92	0.01955	1525.92	0.02713	1525.92	0.0239	1525.92	0.05368
1526.41	0.01957	1526.41	0.02711	1526.41	0.02475	1526.41	0.0539
1526.89	0.01957	1526.89	0.02705	1526.89	0.02581	1526.89	0.05416
1527.37	0.01955	1527.37	0.02698	1527.37	0.02699	1527.37	0.05444
1527.85	0.0195	1527.85	0.02691	1527.85	0.0282	1527.85	0.05475
1528.34	0.01943	1528.34	0.02683	1528.34	0.02935	1528.34	0.05507
1528.82	0.01935	1528.82	0.02676	1528.82	0.03033	1528.82	0.0554
1529.3	0.01928	1529.3	0.02669	1529.3	0.03107	1529.3	0.05569
1529.78	0.01926	1529.78	0.02663	1529.78	0.03149	1529.78	0.05593
1530.26	0.01928	1530.26	0.02658	1530.26	0.03155	1530.26	0.05609
1530.75	0.01938	1530.75	0.02654	1530.75	0.0312	1530.75	0.05616
1531.23	0.01955	1531.23	0.02648	1531.23	0.03047	1531.23	0.05615
1531.71	0.01977	1531.71	0.02638	1531.71	0.02941	1531.71	0.05608
1532.19	0.02001	1532.19	0.02621	1532.19	0.02821	1532.19	0.05599
1532.67	0.02024	1532.67	0.02599	1532.67	0.02724	1532.67	0.05595
1533.16	0.0204	1533.16	0.02574	1533.16	0.02688	1533.16	0.056
1533.64	0.02049	1533.64	0.02556	1533.64	0.02735	1533.64	0.05615
1534.12	0.02054	1534.12	0.02551	1534.12	0.02846	1534.12	0.05637
1534.6	0.02059	1534.6	0.02558	1534.6	0.02977	1534.6	0.0566
1535.09	0.02069	1535.09	0.02574	1535.09	0.0309	1535.09	0.0568
1535.57	0.02083	1535.57	0.02591	1535.57	0.03164	1535.57	0.05697
1536.05	0.02103	1536.05	0.02607	1536.05	0.0319	1536.05	0.05712
1536.53	0.02129	1536.53	0.02617	1536.53	0.03166	1536.53	0.05725
1537.01	0.02159	1537.01	0.02619	1537.01	0.03086	1537.01	0.05737
1537.49	0.02196	1537.49	0.02612	1537.49	0.02942	1537.49	0.05744
1537.98	0.02238	1537.98	0.02594	1537.98	0.0272	1537.98	0.05743
1538.46	0.02288	1538.46	0.02566	1538.46	0.02408	1538.46	0.05727
1538.94	0.02342	1538.94	0.02532	1538.94	0.02011	1538.94	0.05689
1539.42	0.02393	1539.42	0.02503	1539.42	0.01585	1539.42	0.05628
1539.91	0.02426	1539.91	0.02493	1539.91	0.01248	1539.91	0.05562
1540.39	0.0243	1540.39	0.02507	1540.39	0.01114	1540.39	0.05513
1540.87	0.02409	1540.87	0.02537	1540.87	0.01191	1540.87	0.05496
1541.35	0.02374	1541.35	0.02567	1541.35	0.0139	1541.35	0.05502
1541.83	0.02335	1541.83	0.02589	1541.83	0.01621	1541.83	0.05515
1542.32	0.02297	1542.32	0.02601	1542.32	0.01835	1542.32	0.05525
1542.8	0.0226	1542.8	0.02604	1542.8	0.02027	1542.8	0.0553
1543.28	0.02225	1543.28	0.02601	1543.28	0.02214	1543.28	0.05535
1543.76	0.0219	1543.76	0.02592	1543.76	0.02418	1543.76	0.05548
1544.24	0.02158	1544.24	0.0258	1544.24	0.02653	1544.24	0.05575
1544.73	0.02132	1544.73	0.02568	1544.73	0.02912	1544.73	0.05617
1545.21	0.02114	1545.21	0.02557	1545.21	0.03173	1545.21	0.05669
1545.69	0.02107	1545.69	0.02549	1545.69	0.03408	1545.69	0.05721
1546.17	0.02109	1546.17	0.02542	1546.17	0.03597	1546.17	0.05767
1546.66	0.02118	1546.66	0.02535	1546.66	0.03727	1546.66	0.05803
1547.14	0.02131	1547.14	0.02524	1547.14	0.038	1547.14	0.05826
1547.62	0.02146	1547.62	0.02508	1547.62	0.03821	1547.62	0.0584
1548.1	0.02161	1548.1	0.02484	1548.1	0.03803	1548.1	0.05847
1548.58	0.02175	1548.58	0.02453	1548.58	0.03762	1548.58	0.05851
1549.07	0.02186	1549.07	0.02421	1549.07	0.0372	1549.07	0.05858
1549.55	0.02197	1549.55	0.02395	1549.55	0.03698	1549.55	0.0587
1550.03	0.02209	1550.03	0.0238	1550.03	0.03706	1550.03	0.05889
1550.51	0.02224	1550.51	0.0238	1550.51	0.0374	1550.51	0.05912
1550.99	0.02243	1550.99	0.02391	1550.99	0.03785	1550.99	0.05936
1551.48	0.02266	1551.48	0.02406	1551.48	0.03823	1551.48	0.0596
1551.96	0.02291	1551.96	0.02418	1551.96	0.03839	1551.96	0.05982
1552.44	0.02317	1552.44	0.02422	1552.44	0.03828	1552.44	0.06001
1552.92	0.02343	1552.92	0.02415	1552.92	0.03788	1552.92	0.06018
1553.41	0.02367	1553.41	0.02396	1553.41	0.03727	1553.41	0.06033
1553.89	0.02387	1553.89	0.02368	1553.89	0.03656	1553.89	0.06045
1554.37	0.02403	1554.37	0.02336	1554.37	0.03586	1554.37	0.06054
1554.85	0.02419	1554.85	0.02308	1554.85	0.03524	1554.85	0.0606
1555.33	0.02435	1555.33	0.02287	1555.33	0.03467	1555.33	0.06064
1555.82	0.02454	1555.82	0.02276	1555.82	0.03403	1555.82	0.06066
1556.3	0.02479	1556.3	0.02273	1556.3	0.03316	1556.3	0.06063
1556.78	0.0251	1556.78	0.02278	1556.78	0.03182	1556.78	0.06052
1557.26	0.02545	1557.26	0.02295	1557.26	0.02983	1557.26	0.06026
1557.74	0.02577	1557.74	0.02332	1557.74	0.02719	1557.74	0.05977
1558.23	0.02586	1558.23	0.02399	1558.23	0.02472	1558.23	0.05905
1558.71	0.02555	1558.71	0.02489	1558.71	0.02428	1558.71	0.05841
1559.19	0.02492	1559.19	0.02563	1559.19	0.02702	1559.19	0.0583
1559.67	0.02435	1559.67	0.02595	1559.67	0.03146	1559.67	0.05878
1560.15	0.02402	1560.15	0.02599	1560.15	0.03564	1560.15	0.05953
1560.64	0.02391	1560.64	0.02593	1560.64	0.03884	1560.64	0.06027
1561.12	0.02392	1561.12	0.02586	1561.12	0.04112	1561.12	0.06092
1561.6	0.024	1561.6	0.0258	1561.6	0.04271	1561.6	0.06144
1562.08	0.0241	1562.08	0.02574	1562.08	0.04379	1562.08	0.06186
1562.57	0.02421	1562.57	0.02566	1562.57	0.04451	1562.57	0.06218
1563.05	0.0243	1563.05	0.02555	1563.05	0.04497	1563.05	0.06243
1563.53	0.02436	1563.53	0.02538	1563.53	0.04526	1563.53	0.06262
1564.01	0.02438	1564.01	0.02517	1564.01	0.0455	1564.01	0.06278
1564.49	0.02438	1564.49	0.02493	1564.49	0.04574	1564.49	0.06293
1564.98	0.02436	1564.98	0.02471	1564.98	0.04603	1564.98	0.06309
1565.46	0.02436	1565.46	0.02455	1565.46	0.04633	1565.46	0.06325
1565.94	0.02439	1565.94	0.02447	1565.94	0.04655	1565.94	0.06342
1566.42	0.02447	1566.42	0.02447	1566.42	0.04658	1566.42	0.06357
1566.9	0.0246	1566.9	0.02452	1566.9	0.04635	1566.9	0.06369
1567.39	0.02475	1567.39	0.02459	1567.39	0.04581	1567.39	0.06377
1567.87	0.02491	1567.87	0.02465	1567.87	0.04501	1567.87	0.06381
1568.35	0.02502	1568.35	0.02465	1568.35	0.04411	1568.35	0.06381
1568.83	0.02505	1568.83	0.02457	1568.83	0.0434	1568.83	0.06379
1569.32	0.02496	1569.32	0.02444	1569.32	0.04322	1569.32	0.06377
1569.8	0.02476	1569.8	0.02428	1569.8	0.04371	1569.8	0.0638
1570.28	0.02453	1570.28	0.02415	1570.28	0.04474	1570.28	0.06387
1570.76	0.02433	1570.76	0.02406	1570.76	0.04597	1570.76	0.06398
1571.24	0.02419	1571.24	0.02402	1571.24	0.0471	1571.24	0.06411
1571.73	0.02413	1571.73	0.02401	1571.73	0.04793	1571.73	0.06423
1572.21	0.02413	1572.21	0.02402	1572.21	0.0484	1572.21	0.06433
1572.69	0.02419	1572.69	0.02405	1572.69	0.0485	1572.69	0.06441
1573.17	0.02428	1573.17	0.0241	1573.17	0.04823	1573.17	0.06443
1573.65	0.0244	1573.65	0.02417	1573.65	0.0476	1573.65	0.06439
1574.14	0.02453	1574.14	0.02424	1574.14	0.04662	1574.14	0.06427
1574.62	0.02465	1574.62	0.02431	1574.62	0.04535	1574.62	0.06406
1575.1	0.02471	1575.1	0.02435	1575.1	0.04397	1575.1	0.06375
1575.58	0.02468	1575.58	0.02434	1575.58	0.04284	1575.58	0.06339
1576.07	0.02454	1576.07	0.02429	1576.07	0.04235	1576.07	0.06308
1576.55	0.02429	1576.55	0.02423	1576.55	0.04272	1576.55	0.06289
1577.03	0.024	1577.03	0.02421	1577.03	0.0438	1577.03	0.06285
1577.51	0.02371	1577.51	0.02423	1577.51	0.04522	1577.51	0.06292
1577.99	0.02346	1577.99	0.02428	1577.99	0.04666	1577.99	0.06304
1578.48	0.02324	1578.48	0.02434	1578.48	0.0479	1578.48	0.06316
1578.96	0.02304	1578.96	0.02437	1578.96	0.04888	1578.96	0.06324
1579.44	0.02287	1579.44	0.02436	1579.44	0.04958	1579.44	0.06327
1579.92	0.02273	1579.92	0.02429	1579.92	0.05003	1579.92	0.06323
1580.4	0.02261	1580.4	0.02416	1580.4	0.05026	1580.4	0.06314
1580.89	0.02252	1580.89	0.02399	1580.89	0.05032	1580.89	0.06299
1581.37	0.02247	1581.37	0.02379	1581.37	0.05028	1581.37	0.06281
1581.85	0.02244	1581.85	0.0236	1581.85	0.05018	1581.85	0.0626
1582.33	0.02244	1582.33	0.02343	1582.33	0.05006	1582.33	0.06238
1582.82	0.02245	1582.82	0.0233	1582.82	0.04994	1582.82	0.06214
1583.3	0.02245	1583.3	0.02321	1583.3	0.04983	1583.3	0.0619
1583.78	0.02244	1583.78	0.02316	1583.78	0.04972	1583.78	0.06165
1584.26	0.02243	1584.26	0.02313	1584.26	0.04959	1584.26	0.06139
1584.74	0.02239	1584.74	0.02313	1584.74	0.04944	1584.74	0.06112
1585.23	0.02235	1585.23	0.02315	1585.23	0.04924	1585.23	0.06086
1585.71	0.0223	1585.71	0.02317	1585.71	0.04899	1585.71	0.06059
1586.19	0.02224	1586.19	0.02319	1586.19	0.04866	1586.19	0.06033
1586.67	0.02217	1586.67	0.02319	1586.67	0.04826	1586.67	0.06007
1587.15	0.02209	1587.15	0.02317	1587.15	0.04779	1587.15	0.0598
1587.64	0.022	1587.64	0.02312	1587.64	0.04726	1587.64	0.05953
1588.12	0.0219	1588.12	0.02304	1588.12	0.04671	1588.12	0.05924
1588.6	0.0218	1588.6	0.02293	1588.6	0.04618	1588.6	0.05895
1589.08	0.02171	1589.08	0.02282	1589.08	0.0457	1589.08	0.05866
1589.57	0.02162	1589.57	0.02273	1589.57	0.04529	1589.57	0.05839
1590.05	0.02155	1590.05	0.02265	1590.05	0.04495	1590.05	0.05814
1590.53	0.02149	1590.53	0.0226	1590.53	0.04467	1590.53	0.05791
1591.01	0.02145	1591.01	0.02258	1591.01	0.04442	1591.01	0.05771
1591.49	0.02143	1591.49	0.02259	1591.49	0.04416	1591.49	0.05752
1591.97	0.02142	1591.97	0.0226	1591.97	0.04386	1591.97	0.05735
1592.46	0.02142	1592.46	0.02263	1592.46	0.04352	1592.46	0.05719
1592.94	0.02142	1592.94	0.02267	1592.94	0.04314	1592.94	0.05705
1593.42	0.02143	1593.42	0.0227	1593.42	0.04275	1593.42	0.05694
1593.9	0.02144	1593.9	0.02273	1593.9	0.04238	1593.9	0.05684
1594.39	0.02142	1594.39	0.02275	1594.39	0.04208	1594.39	0.05677
1594.87	0.02139	1594.87	0.02274	1594.87	0.04189	1594.87	0.0567
1595.35	0.02132	1595.35	0.02273	1595.35	0.0418	1595.35	0.05664
1595.83	0.02124	1595.83	0.0227	1595.83	0.04182	1595.83	0.05659
1596.32	0.02113	1596.32	0.02267	1596.32	0.0419	1596.32	0.05654
1596.8	0.02101	1596.8	0.02266	1596.8	0.04201	1596.8	0.05649
1597.28	0.0209	1597.28	0.02268	1597.28	0.04208	1597.28	0.05644
1597.76	0.02081	1597.76	0.02273	1597.76	0.04208	1597.76	0.05638
1598.24	0.02073	1598.24	0.0228	1598.24	0.04198	1598.24	0.0563
1598.72	0.02068	1598.72	0.02287	1598.72	0.04177	1598.72	0.0562
1599.21	0.02066	1599.21	0.02294	1599.21	0.04146	1599.21	0.05608
1599.69	0.02066	1599.69	0.023	1599.69	0.0411	1599.69	0.05593
1600.17	0.02069	1600.17	0.02303	1600.17	0.04071	1600.17	0.05576
1600.65	0.02073	1600.65	0.02302	1600.65	0.04033	1600.65	0.05558
1601.14	0.02077	1601.14	0.02299	1601.14	0.04001	1601.14	0.0554
1601.62	0.02081	1601.62	0.02294	1601.62	0.03977	1601.62	0.05524
1602.1	0.02085	1602.1	0.02286	1602.1	0.03961	1602.1	0.05511
1602.58	0.02087	1602.58	0.02279	1602.58	0.03955	1602.58	0.055
1603.06	0.02086	1603.06	0.02272	1603.06	0.03956	1603.06	0.05492
1603.55	0.02085	1603.55	0.02267	1603.55	0.03961	1603.55	0.05486
1604.03	0.02081	1604.03	0.02265	1604.03	0.03965	1604.03	0.05482
1604.51	0.02076	1604.51	0.02265	1604.51	0.03962	1604.51	0.05478
1604.99	0.02071	1604.99	0.02267	1604.99	0.03949	1604.99	0.05474
1605.47	0.02065	1605.47	0.02272	1605.47	0.03923	1605.47	0.05469
1605.96	0.02059	1605.96	0.02277	1605.96	0.03883	1605.96	0.05462
1606.44	0.02054	1606.44	0.02283	1606.44	0.03836	1606.44	0.05453
1606.92	0.0205	1606.92	0.02289	1606.92	0.03787	1606.92	0.05442
1607.4	0.0205	1607.4	0.02296	1607.4	0.03746	1607.4	0.05431
1607.89	0.02052	1607.89	0.02303	1607.89	0.03721	1607.89	0.05421
1608.37	0.02058	1608.37	0.02312	1608.37	0.03718	1608.37	0.05412
1608.85	0.02067	1608.85	0.02321	1608.85	0.03736	1608.85	0.05404
1609.33	0.02076	1609.33	0.02329	1609.33	0.03771	1609.33	0.05398
1609.81	0.02086	1609.81	0.02338	1609.81	0.03816	1609.81	0.05394
1610.3	0.02094	1610.3	0.02344	1610.3	0.03865	1610.3	0.05391
1610.78	0.02099	1610.78	0.02349	1610.78	0.03911	1610.78	0.05388
1611.26	0.02103	1611.26	0.02353	1611.26	0.03948	1611.26	0.05387
1611.74	0.02105	1611.74	0.02357	1611.74	0.03971	1611.74	0.05387
1612.22	0.02106	1612.22	0.02362	1612.22	0.03977	1612.22	0.05388
[truncated: 4,953 more rows]

## Sheet: Fig. 4a
Fig. 4a
Ru/Ti-S-AR		Ru/Ti-S-R		Ru/Ti-AR		Ru/Ti-R
Wavenumber (cm-1)	Intensity (a.u.)	Wavenumber (cm-1)	Intensity (a.u.)	Wavenumber (cm-1)	Intensity (a.u.)	Wavenumber (cm-1)	Intensity (a.u.)
748.74	0.00435	649.904	0.00398	649.904	-0.00207	649.904	0.000749409
749.222	0.00451	650.386	0.00375	650.386	-0.00172	650.386	0.000472085
749.704	0.00474	650.868	0.0032	650.868	-0.00136	650.868	0.000240885
750.186	0.00499	651.35	0.00233	651.35	-0.000887714	651.35	7.85016e-05
750.668	0.00515	651.832	0.00123	651.832	-0.000256647	651.832	-1.67324e-05
751.15	0.00515	652.315	1.99472e-05	652.315	0.000525227	652.315	-6.98409e-05
751.632	0.00493	652.797	-0.00113	652.797	0.00138	652.797	-0.000118902
752.114	0.00452	653.279	-0.00208	653.279	0.00216	653.279	-0.000186968
752.597	0.00399	653.761	-0.00273	653.761	0.00272	653.761	-0.000266084
753.079	0.00348	654.243	-0.00306	654.243	0.00295	654.243	-0.000305455
753.561	0.00309	654.725	-0.00311	654.725	0.00281	654.725	-0.000227836
754.043	0.00287	655.207	-0.00295	655.207	0.00234	655.207	4.4667e-05
754.525	0.00283	655.689	-0.00267	655.689	0.00165	655.689	0.00055462
755.007	0.00293	656.172	-0.00234	656.172	0.000917057	656.172	0.00129
755.489	0.00311	656.654	-0.00204	656.654	0.000314125	656.654	0.00215
755.971	0.00333	657.136	-0.00179	657.136	-1.93499e-05	657.136	0.00303
756.454	0.00358	657.618	-0.0016	657.618	-1.20606e-05	657.618	0.00375
756.936	0.00386	658.1	-0.00148	658.1	0.000321884	658.1	0.00419
757.418	0.00414	658.582	-0.0014	658.582	0.000898364	658.582	0.00427
757.9	0.0044	659.064	-0.00134	659.064	0.00159	659.064	0.00399
758.382	0.00459	659.547	-0.00129	659.547	0.00225	659.547	0.0034
758.864	0.00468	660.029	-0.00121	660.029	0.00277	660.029	0.00261
759.346	0.00465	660.511	-0.00108	660.511	0.00309	660.511	0.00176
759.828	0.00456	660.993	-0.000905933	660.993	0.00321	660.993	0.00098822
760.311	0.00448	661.475	-0.000679908	661.475	0.00316	661.475	0.000398686
760.793	0.0045	661.957	-0.000434601	661.957	0.003	661.957	5.70606e-05
761.275	0.00465	662.439	-0.000213463	662.439	0.00278	662.439	-2.87925e-05
761.757	0.0049	662.921	-6.71906e-05	662.921	0.00252	662.921	9.87838e-05
762.239	0.00519	663.404	-3.59821e-05	663.404	0.00225	663.404	0.00036151
762.721	0.00541	663.886	-0.000136027	663.886	0.00197	663.886	0.000670355
763.203	0.00551	664.368	-0.000354688	664.368	0.00169	664.368	0.000945714
763.685	0.00546	664.85	-0.00065053	664.85	0.00145	664.85	0.00114
764.168	0.0053	665.332	-0.000961677	665.332	0.00129	665.332	0.00123
764.65	0.00511	665.814	-0.00121	665.814	0.00127	665.814	0.00124
765.132	0.00494	666.296	-0.00132	666.296	0.00146	666.296	0.00121
765.614	0.00482	666.778	-0.00121	666.778	0.00187	666.778	0.00119
766.096	0.00475	667.26	-0.000830208	667.26	0.00247	667.26	0.00125
766.578	0.00468	667.743	-0.000223134	667.743	0.00313	667.743	0.0014
767.06	0.0046	668.225	0.000447474	668.225	0.00365	668.225	0.00161
767.542	0.00451	668.707	0.00097125	668.707	0.00388	668.707	0.0018
768.024	0.00445	669.189	0.00122	669.189	0.00384	669.189	0.00191
768.507	0.00446	669.671	0.0012	669.671	0.00365	669.671	0.00192
768.989	0.00456	670.153	0.000982043	670.153	0.00344	670.153	0.00184
769.471	0.0047	670.635	0.000657214	670.635	0.00326	670.635	0.00172
769.953	0.00483	671.117	0.000283389	671.117	0.00312	671.117	0.00155
770.435	0.00488	671.6	-9.88276e-05	671.6	0.00299	671.6	0.00136
770.917	0.0048	672.082	-0.000463232	672.082	0.0028	672.082	0.00113
771.399	0.00463	672.564	-0.000785295	672.564	0.00251	672.564	0.00085756
771.881	0.00444	673.046	-0.00104	673.046	0.0021	673.046	0.000531696
772.364	0.00432	673.528	-0.00121	673.528	0.00159	673.528	0.000169978
772.846	0.00435	674.01	-0.00127	674.01	0.00102	674.01	-0.000193029
773.328	0.00454	674.492	-0.00121	674.492	0.000448203	674.492	-0.000507549
773.81	0.00482	674.975	-0.00105	674.975	-7.88519e-05	674.975	-0.000718712
774.292	0.00513	675.457	-0.000806595	675.457	-0.000535712	675.457	-0.000785593
774.774	0.00538	675.939	-0.00052777	675.939	-0.000912976	675.939	-0.000694266
775.256	0.00553	676.421	-0.000269561	676.421	-0.00121	676.421	-0.000466476
775.739	0.0056	676.903	-8.63056e-05	676.903	-0.00143	676.903	-0.0001612
776.221	0.00563	677.385	-1.18618e-05	677.385	-0.00155	677.385	0.000147074
776.703	0.00565	677.867	-5.10897e-05	677.867	-0.00156	677.867	0.000383862
777.185	0.00567	678.349	-0.000175045	678.349	-0.00146	678.349	0.000500115
777.667	0.00566	678.832	-0.00033234	678.832	-0.00124	678.832	0.000479117
778.149	0.00559	679.314	-0.000459392	679.314	-0.000925276	679.314	0.000340254
778.631	0.00542	679.796	-0.000499473	679.796	-0.000549512	679.796	0.00012901
779.113	0.00518	680.278	-0.000415468	680.278	-0.000151363	680.278	-9.63431e-05
779.596	0.00493	680.76	-0.000200812	680.76	0.000238564	680.76	-0.000285124
780.078	0.00476	681.242	0.000121022	681.242	0.000601966	681.242	-0.000405901
780.56	0.00472	681.724	0.000505655	681.724	0.00093283	681.724	-0.000453964
781.042	0.00484	682.206	0.000899161	682.206	0.00123	682.206	-0.000445987
781.524	0.00507	682.688	0.00125	682.688	0.00147	682.688	-0.000410304
782.006	0.00534	683.171	0.00151	683.171	0.00165	683.171	-0.000371936
782.488	0.00558	683.653	0.00164	683.653	0.00174	683.653	-0.000345186
782.97	0.00573	684.135	0.00163	684.135	0.00173	684.135	-0.000326248
783.452	0.00581	684.617	0.00149	684.617	0.00162	684.617	-0.000303137
783.935	0.00584	685.099	0.00125	685.099	0.00147	685.099	-0.00025615
784.417	0.00584	685.581	0.00093625	685.581	0.00129	685.581	-0.000176138
784.899	0.00582	686.063	0.000607341	686.063	0.00113	686.063	-6.69256e-05
785.381	0.00577	686.545	0.000305404	686.545	0.000990146	686.545	4.98033e-05
785.863	0.00567	687.028	6.32575e-05	687.028	0.00085683	687.028	0.000141373
786.345	0.00551	687.51	-0.000105022	687.51	0.000692888	687.51	0.000172994
786.827	0.00533	687.992	-0.000207601	687.992	0.000465816	687.992	0.000120691
787.309	0.00517	688.474	-0.000269859	688.474	0.000169514	688.474	-2.04101e-05
787.792	0.0051	688.956	-0.000325255	688.956	-0.000169017	688.956	-0.000229128
788.274	0.00513	689.438	-0.000401863	689.438	-0.000493251	689.438	-0.000468759
788.756	0.00526	689.92	-0.000511057	689.92	-0.00074104	689.92	-0.000695655
789.238	0.00545	690.403	-0.000645998	690.403	-0.000865427	690.403	-0.000872669
789.72	0.00564	690.885	-0.000784733	690.885	-0.000854316	690.885	-0.000978935
790.202	0.00581	691.367	-0.000901866	691.367	-0.000730984	691.367	-0.00101
790.684	0.00598	691.849	-0.000979959	691.849	-0.000545441	691.849	-0.000994935
791.167	0.0062	692.331	-0.00102	692.331	-0.00035098	692.331	-0.000954966
791.649	0.00649	692.813	-0.00103	692.813	-0.000188624	692.813	-0.000925309
792.131	0.00685	693.295	-0.00103	693.295	-7.3982e-05	693.295	-0.000929971
792.613	0.00723	693.777	-0.00103	693.777	-3.6116e-06	693.777	-0.00097672
793.095	0.00754	694.26	-0.00105	694.26	3.67472e-05	694.26	-0.00105
793.577	0.00769	694.742	-0.00105	694.742	5.71931e-05	694.742	-0.00114
794.059	0.00767	695.224	-0.00101	695.224	6.11698e-05	695.224	-0.00119
794.541	0.00752	695.706	-0.000907917	695.706	4.77488e-05	695.706	-0.00119
795.024	0.00734	696.188	-0.000736244	696.188	2.283e-05	696.188	-0.00111
795.506	0.00724	696.67	-0.000511917	696.67	5.56655e-06	696.67	-0.000952387
795.988	0.00727	697.152	-0.000273932	697.152	2.95234e-05	697.152	-0.0007375
796.47	0.00744	697.634	-6.97747e-05	697.634	0.000129209	697.634	-0.000499275
796.952	0.00764	698.116	6.03081e-05	698.116	0.00032384	698.116	-0.00027721
797.434	0.0078	698.599	9.76901e-05	698.599	0.000601733	698.599	-0.000105188
797.916	0.00785	699.081	5.1659e-05	699.081	0.000915696	699.081	-1.49103e-06
798.398	0.00778	699.563	-4.41986e-05	699.563	0.00119	699.563	3.8868e-05
798.88	0.00767	700.045	-0.000145235	700.045	0.00136	700.045	4.13864e-05
799.363	0.00761	700.527	-0.000211907	700.527	0.00137	700.527	4.91737e-05
799.845	0.00768	701.009	-0.000223399	701.009	0.00122	701.009	0.00010644
800.327	0.00788	701.491	-0.000180477	701.491	0.000949067	701.491	0.000247317
800.809	0.00815	701.973	-0.000102803	701.973	0.000622604	701.973	0.000482335
801.291	0.00839	702.456	-1.72956e-05	702.456	0.000323045	702.456	0.000793058
801.773	0.00855	702.938	5.23549e-05	702.938	0.00011562	702.938	0.00113
802.255	0.0086	703.42	9.2487e-05	703.42	3.33341e-05	703.42	0.00144
802.737	0.0086	703.902	0.000101601	703.902	7.13766e-05	703.902	0.00164
803.22	0.00862	704.384	8.52954e-05	704.384	0.000193579	704.384	0.00169
803.702	0.00873	704.866	4.91074e-05	704.866	0.000348445	704.866	0.00156
804.184	0.00893	705.348	-6.46109e-06	705.348	0.000482302	705.348	0.00127
804.666	0.00918	705.83	-8.71669e-05	705.83	0.000552928	705.83	0.000869943
805.148	0.00938	706.313	-0.000199487	706.313	0.000533255	706.313	0.000412947
805.63	0.00949	706.795	-0.000344755	706.795	0.000415965	706.795	-2.87925e-05
806.112	0.00949	707.277	-0.000512083	707.277	0.000210949	707.277	-0.000397625
806.595	0.00945	707.759	-0.000678717	707.759	-5.39057e-05	707.759	-0.000660522
807.077	0.00944	708.241	-0.000813143	708.241	-0.000338233	708.241	-0.000809902
807.559	0.00953	708.723	-0.000885069	708.723	-0.00059554	708.723	-0.000859507
808.041	0.00975	709.205	-0.000872966	709.205	-0.000782914	709.205	-0.000830241
808.523	0.01004	709.687	-0.000772231	709.687	-0.000868271	709.687	-0.000739022
809.005	0.01035	710.17	-0.000595441	710.17	-0.000841551	710.17	-0.000591934
809.487	0.0106	710.652	-0.000370579	710.652	-0.000714345	710.652	-0.000386138
809.969	0.0108	711.134	-0.00013341	711.134	-0.000518967	711.134	-0.000118902
810.452	0.01098	711.616	8.04238e-05	711.616	-0.000295521	711.616	0.000197524
810.934	0.0112	712.098	0.000245659	712.098	-7.9912e-05	712.098	0.000533388
811.416	0.01151	712.58	0.000351628	712.58	0.000108064	712.58	0.000838803
811.898	0.01189	713.062	0.000404987	713.062	0.000266048	713.062	0.00106
812.38	0.01229	713.544	0.000425915	713.544	0.000405783	713.544	0.00114
812.862	0.01262	714.027	0.000442897	714.027	0.000539326	714.027	0.00108
813.344	0.01281	714.509	0.00048469	714.509	0.000668364	714.509	0.000878974
813.826	0.01284	714.991	0.000572138	714.991	0.000778718	714.991	0.000611256
814.308	0.01275	715.473	0.00070988	715.473	0.00084199	715.473	0.000348511
814.791	0.01259	715.955	0.000883191	715.955	0.000823034	715.955	0.000162056
815.273	0.01242	716.437	0.00106	716.437	0.000694548	716.437	9.10619e-05
815.755	0.01224	716.919	0.00119	716.919	0.000445981	716.919	0.000134015
816.237	0.01203	717.401	0.00124	717.401	9.02334e-05	717.401	0.00025166
816.719	0.01174	717.884	0.00117	717.884	-0.000337439	717.884	0.000385188
817.201	0.01139	718.366	0.000964741	718.366	-0.00078298	718.366	0.000478719
817.683	0.01103	718.848	0.000655123	718.848	-0.00118	718.848	0.000499684
818.165	0.01078	719.33	0.000289025	719.33	-0.00148	719.33	0.000444555
818.648	0.01077	719.812	-6.69256e-05	719.812	-0.00163	719.812	0.000336441
819.13	0.01105	720.294	-0.000349424	720.294	-0.00162	720.294	0.000206574
819.612	0.01161	720.776	-0.000516683	720.776	-0.00146	720.776	7.81702e-05
820.094	0.01233	721.258	-0.000561789	721.258	-0.00118	721.258	-4.1515e-05
820.576	0.01306	721.74	-0.000511719	721.74	-0.000826901	721.74	-0.000159743
821.058	0.01368	722.223	-0.000419341	722.223	-0.00046823	722.223	-0.000284098
821.54	0.01412	722.705	-0.000344921	722.705	-0.000148515	722.705	-0.000408913
822.023	0.01441	723.187	-0.0003382	723.187	0.000106406	723.187	-0.000508674
822.505	0.01462	723.669	-0.000422552	723.669	0.000297182	723.669	-0.000540941
822.987	0.01482	724.151	-0.000590875	724.151	0.000449796	724.151	-0.000461776
823.469	0.01506	724.633	-0.000808248	724.633	0.000601368	724.633	-0.000242573
823.951	0.01531	725.115	-0.00103	725.115	0.000784859	725.115	0.000113565
824.433	0.01552	725.597	-0.00119	725.597	0.00101	725.597	0.000569616
824.915	0.01566	726.08	-0.00127	726.08	0.00125	726.08	0.00106
825.397	0.01571	726.562	-0.00125	726.562	0.00146	726.562	0.00151
825.88	0.01572	727.044	-0.00114	727.044	0.00157	727.044	0.00184
826.362	0.01576	727.526	-0.000968388	727.526	0.00151	727.526	0.00202
826.844	0.0159	728.008	-0.000757214	728.008	0.00125	728.008	0.00201
827.326	0.01614	728.49	-0.000533594	728.49	0.000813506	728.49	0.00184
827.808	0.01645	728.972	-0.000308766	728.972	0.000248411	728.972	0.00153
828.29	0.01676	729.455	-8.20653e-05	729.455	-0.000347007	729.455	0.00111
828.772	0.01702	729.937	0.00015304	729.937	-0.0008687	729.937	0.000643874
829.254	0.01722	730.419	0.000401074	730.419	-0.00123	730.419	0.000186485
829.736	0.01741	730.901	0.000656716	730.901	-0.0014	730.901	-0.000205018
830.219	0.01765	731.383	0.000903577	731.383	-0.00138	731.383	-0.000481767
830.701	0.01797	731.865	0.00112	731.865	-0.00122	731.865	-0.000614963
831.183	0.01835	732.347	0.00127	732.347	-0.00101	732.347	-0.000604077
831.665	0.01874	732.829	0.00133	732.829	-0.000815789	732.829	-0.000478424
832.147	0.01907	733.312	0.00131	733.312	-0.000688344	733.312	-0.000291581
832.629	0.01932	733.794	0.00121	733.794	-0.000648843	733.794	-0.000106645
833.111	0.01952	734.276	0.00106	734.276	-0.000683746	734.276	2.11732e-05
833.593	0.01975	734.758	0.000898563	734.758	-0.000753973	734.758	6.08715e-05
834.076	0.02008	735.24	0.00076096	735.24	-0.000812415	735.24	1.53082e-05
834.558	0.02053	735.722	0.000675631	735.722	-0.000817905	735.722	-8.55105e-05
835.04	0.02105	736.204	0.00065436	736.204	-0.000749474	736.204	-0.000197467
835.522	0.02155	736.686	0.000690864	736.686	-0.000609537	736.686	-0.000279363
836.004	0.02193	737.168	0.000764113	737.168	-0.000421327	737.168	-0.000305984
836.486	0.02214	737.651	0.000844778	737.651	-0.000220219	737.651	-0.000272541
836.968	0.02222	738.133	0.000901153	738.133	-4.33372e-05	738.133	-0.000189121
837.451	0.02226	738.615	0.000906764	738.615	8.17825e-05	738.615	-7.22593e-05
837.933	0.02237	739.097	0.000845276	739.097	0.000140909	739.097	6.78638e-05
838.415	0.0226	739.579	0.000714029	739.579	0.00013428	739.579	0.000228055
838.897	0.02295	740.061	0.000524497	740.061	7.13766e-05	740.061	0.000411654
839.379	0.02335	740.543	0.000300696	740.543	-3.29671e-05	740.543	0.000618556
839.861	0.02369	741.025	7.68778e-05	741.025	-0.000164513	741.025	0.000838139
840.343	0.02388	741.508	-0.000109627	741.508	-0.000308567	741.508	0.00105
840.825	0.02391	741.99	-0.000225617	741.99	-0.000451945	741.99	0.00121
841.308	0.02383	742.472	-0.000251911	742.472	-0.000580352	742.472	0.00129
841.79	0.02373	742.954	-0.000189121	742.954	-0.000681099	742.954	0.00128
842.272	0.02369	743.436	-5.76163e-05	743.436	-0.000743884	743.436	0.00117
842.754	0.02373	743.918	0.000108362	743.918	-0.00076684	743.918	0.000970221
843.236	0.02384	744.4	0.000271088	744.4	-0.000757214	744.4	0.000719704
843.718	0.02396	744.883	0.000400079	744.883	-0.000732539	744.883	0.000453544
844.2	0.02408	745.365	0.000480544	745.365	-0.000715735	745.365	0.000208397
844.682	0.0242	745.847	0.000516204	745.847	-0.000729231	745.847	1.65342e-05
845.164	0.02438	746.329	0.000523303	746.329	-0.000784865	746.329	-9.88607e-05
845.647	0.02469	746.811	0.000519952	746.811	-0.000881001	746.811	-0.000123241
846.129	0.02514	747.293	0.000513815	747.293	-0.001	747.293	-5.23486e-05
846.611	0.02567	747.775	0.00049557	747.775	-0.00112	747.775	0.000108627
847.093	0.02618	748.257	0.000441072	748.257	-0.00121	748.257	0.000342476
847.575	0.02656	748.74	0.000321221	748.74	-0.00125	748.74	0.000623234
848.057	0.02673	749.222	0.000116515	749.222	-0.00124	749.222	0.000917091
848.539	0.02671	749.704	-0.000169845	749.704	-0.00116	749.704	0.00119
849.021	0.02659	750.186	-0.000507052	750.186	-0.00103	750.186	0.00141
849.504	0.02647	750.668	-0.000842808	750.668	-0.000849157	750.668	0.00156
849.986	0.02646	751.15	-0.00112	751.15	-0.000629091	751.15	0.00163
850.468	0.02658	751.632	-0.00128	751.632	-0.000372399	751.632	0.00163
850.95	0.02678	752.114	-0.00132	752.114	-8.57424e-05	752.114	0.00154
851.432	0.02699	752.597	-0.00122	752.597	0.000216751	752.597	0.00139
851.914	0.02715	753.079	-0.00103	753.079	0.000513417	753.079	0.00116
852.396	0.02727	753.561	-0.000777291	753.561	0.000776859	753.561	0.000889466
852.879	0.02738	754.043	-0.000516782	754.043	0.000983471	754.043	0.00058458
853.361	0.02754	754.525	-0.000277608	754.525	0.00112	754.525	0.00027994
853.843	0.02777	755.007	-7.5539e-05	755.007	0.00118	755.007	8.4824e-06
854.325	0.02805	755.489	8.97694e-05	755.489	0.00119	755.489	-0.000201044
854.807	0.02827	755.971	0.000225569	755.971	0.00115	755.971	-0.000332605
855.289	0.02836	756.454	0.000341481	756.454	0.00107	756.454	-0.00038637
855.771	0.02827	756.936	0.000443825	756.936	0.000973641	756.936	-0.000377763
856.253	0.02802	757.418	0.000536274	757.418	0.00083618	757.418	-0.000329459
856.736	0.02772	757.9	0.000620812	757.9	0.000646296	757.9	-0.000262607
857.218	0.02747	758.382	0.000698563	758.382	0.000389665	758.382	-0.000184749
857.7	0.02734	758.864	0.000768959	758.864	6.35889e-05	758.864	-8.96515e-05
858.182	0.02731	759.346	0.000826719	759.346	-0.00031999	759.346	3.96964e-05
858.664	0.02732	759.828	0.000859585	759.828	-0.000732671	759.828	0.000220397
859.146	0.02726	760.311	0.000848198	760.311	-0.00114	760.311	0.000458154
859.628	0.0271	760.793	0.000772046	760.793	-0.00149	760.793	0.00073912
860.11	0.02687	761.275	0.000618788	761.275	-0.00175	761.275	0.00103
860.592	0.02666	761.757	0.000391921	761.757	-0.00191	761.757	0.00129
861.075	0.02656	762.239	0.000116648	762.239	-0.00197	762.239	0.00147
861.557	0.02663	762.721	-0.000166367	762.721	-0.00193	762.721	0.00153
862.039	0.02677	763.203	-0.000409112	763.203	-0.00183	763.203	0.00148
862.521	0.02686	763.685	-0.00057347	763.685	-0.00169	763.685	0.00132
863.003	0.02673	764.168	-0.000641399	764.168	-0.00154	764.168	0.00108
863.485	0.0263	764.65	-0.000622672	764.65	-0.00138	764.65	0.000781008
863.967	0.02564	765.132	-0.000550074	765.132	-0.00124	765.132	0.000467276
864.449	0.0249	765.614	-0.000468064	765.614	-0.00111	765.614	0.000162818
864.932	0.02429	766.096	-0.000414442	766.096	-0.001	766.096	-0.000112111
865.414	0.02395	766.578	-0.000406431	766.578	-0.00091172	766.578	-0.000345749
865.896	0.0239	767.06	-0.000434303	767.06	-0.00083163	767.06	-0.000530384
866.378	0.024	767.542	-0.000466376	767.542	-0.000760588	767.542	-0.000659264
866.86	0.02405	768.024	-0.00046214	768.024	-0.000699922	768.024	-0.000725692
867.342	0.02389	768.507	-0.000389912	768.507	-0.000653971	768.507	-0.000724567
867.824	0.02344	768.989	-0.000241182	768.989	-0.000628727	768.989	-0.000653144
868.307	0.02278	769.471	-3.72742e-05	769.471	-0.000628694	769.471	-0.000517113
868.789	0.02203	769.953	0.000176243	769.953	-0.000654302	769.953	-0.000327738
869.271	0.02133	770.435	0.000344698	770.435	-0.000699559	770.435	-0.00010373
869.753	0.02071	770.917	0.000422631	770.917	-0.000753973	770.917	0.000134578
870.235	0.02011	771.399	0.000388405	771.399	-0.000804048	771.399	0.000367048
870.717	0.0194	771.881	0.000253185	771.881	-0.000838508	771.881	0.000578773
871.199	0.0185	772.364	5.75908e-05	772.364	-0.000850347	772.364	0.000759566
871.681	0.01741	772.846	-0.000138511	772.846	-0.000837847	772.846	0.000905735
872.163	0.01625	773.328	-0.00027529	773.328	-0.000802692	773.328	0.00101
872.646	0.0152	773.81	-0.000309858	773.81	-0.00074706	773.81	0.00108
873.128	0.01439	774.292	-0.000229923	774.292	-0.000667237	774.292	0.00111
873.61	0.01386	774.774	-5.59598e-05	774.774	-0.000555634	774.774	0.00108
874.092	0.01351	775.256	0.000164707	775.256	-0.00039938	775.256	0.00097922
874.574	0.01318	775.739	0.000372155	775.739	-0.000188657	775.739	0.000815432
875.056	0.01272	776.221	0.000509934	776.221	7.72092e-05	776.221	0.000596159
875.538	0.01211	776.703	0.000540487	776.703	0.000383033	776.703	0.000347981
876.02	0.01142	777.185	0.000453477	777.185	0.000697369	777.185	0.000105445
876.503	0.01079	777.667	0.000267242	777.667	0.000975899	777.667	-9.74363e-05
876.985	0.01031	778.149	1.97483e-05	778.149	0.00117	778.149	-0.000240983
877.467	0.00996	778.631	-0.000243003	778.631	0.00125	778.631	-0.000325221
877.949	0.00959	779.113	-0.000478821	779.113	0.00119	779.113	-0.00036899
878.431	0.00905	779.596	-0.000656915	779.596	0.000995459	779.596	-0.000399645
878.913	0.00822	780.078	-0.000761481	780.078	0.000705798	780.078	-0.00043983
879.395	0.00716	780.56	-0.000790719	780.56	0.000370729	780.56	-0.000494774
879.877	0.00607	781.042	-0.000754337	781.042	4.71523e-05	781.042	-0.000550802
880.36	0.00521	781.524	-0.000670248	781.524	-0.000219888	781.524	-0.000578698
880.842	0.00478	782.006	-0.000561524	782.006	-0.000406894	782.006	-0.000552225
881.324	0.00479	782.488	-0.000456082	782.488	-0.000518702	782.488	-0.000461908
881.806	0.00509	782.97	-0.000385013	782.97	-0.00057936	782.97	-0.000325056
882.288	0.00541	783.452	-0.000379054	783.452	-0.000622771	783.452	-0.00018157
882.77	0.00553	783.935	-0.000463629	783.935	-0.000674417	783.935	-8.05414e-05
883.252	0.00538	784.417	-0.000650034	784.417	-0.000743157	784.417	-5.72519e-05
883.734	0.005	784.899	-0.000928615	784.899	-0.000813341	784.899	-0.000117345
884.217	0.00452	785.381	-0.00127	785.381	-0.000854646	785.381	-0.000228035
884.699	0.004	785.863	-0.00162	785.863	-0.00083196	785.863	-0.000332141
885.181	0.00337	786.345	-0.00192	786.345	-0.000724567	786.345	-0.000368294
885.663	0.00243	786.827	-0.00212	786.827	-0.000533693	786.827	-0.000296515
886.145	0.000946776	787.309	-0.00219	787.309	-0.000288899	787.309	-0.000112707
886.627	-0.00115	787.792	-0.00212	787.792	-3.88314e-05	787.792	0.00014767
887.109	-0.00371	788.274	-0.00193	788.274	0.000162951	788.274	0.000424655
887.591	-0.00634	788.756	-0.00166	788.756	0.000276492	788.756	0.000654227
888.073	-0.0085	789.238	-0.00137	789.238	0.000288528	789.238	0.000795182
888.556	-0.00975	789.72	-0.0011	789.72	0.000216419	789.72	0.000838836
889.038	-0.00993	790.202	-0.000897832	790.202	9.90489e-05	790.202	0.000808494
889.52	-0.00921	790.684	-0.000776365	790.684	-1.58047e-05	790.684	0.000745327
890.002	-0.00802	791.167	-0.000743024	791.167	-8.92871e-05	791.167	0.000691196
890.484	-0.00682	791.649	-0.000790422	791.649	-0.000102074	791.649	0.000673043
890.966	-0.00598	792.131	-0.000902131	792.131	-5.89746e-05	792.131	0.000699127
891.448	-0.00562	792.613	-0.00105	792.613	1.51757e-05	792.613	0.000758072
891.931	-0.00569	793.095	-0.00122	793.095	8.59251e-05	793.095	0.00083037
892.413	-0.00605	793.577	-0.00137	793.577	0.000121718	793.577	0.000893782
892.895	-0.00661	794.059	-0.00148	794.059	0.000103457	794.059	0.000930804
893.377	-0.00736	794.541	-0.00152	794.541	2.88276e-05	794.541	0.000926952
893.859	-0.00838	795.024	-0.00148	795.024	-8.84258e-05	795.024	0.000871305
894.341	-0.0097	795.506	-0.00136	795.506	-0.000221544	795.506	0.000756379
894.823	-0.01121	795.988	-0.00117	795.988	-0.000339425	795.988	0.000582025
895.305	-0.0127	796.47	-0.000940055	796.47	-0.000414442	796.47	0.000359487
895.788	-0.01388	796.952	-0.000700485	796.952	-0.00043043	796.952	0.00011562
896.27	-0.01453	797.434	-0.000484977	797.434	-0.000387495	797.434	-0.000110091
896.752	-0.01466	797.916	-0.000316315	797.916	-0.000306084	797.916	-0.000274031
897.234	-0.01448	798.398	-0.000204025	798.398	-0.000222571	798.398	-0.000338465
897.716	-0.01431	798.88	-0.000143645	798.88	-0.000184981	798.88	-0.00028433
898.198	-0.01442	799.363	-0.000119829	799.363	-0.000239592	799.363	-0.000118272
898.68	-0.01489	799.845	-0.000111449	799.845	-0.000418315	799.845	0.000128579
899.162	-0.01563	800.327	-9.92914e-05	800.327	-0.000724005	800.327	0.000408039
899.645	-0.01639	800.809	-7.15305e-05	800.809	-0.00113	800.809	0.000672479
900.127	-0.01699	801.291	-2.80968e-05	801.291	-0.00156	801.291	0.000886046
900.609	-0.01738	801.773	1.98146e-05	801.773	-0.00196	801.773	0.00103
901.091	-0.01769	802.255	5.17916e-05	802.255	-0.00224	802.255	0.00112
901.573	-0.01811	802.737	4.63901e-05	802.737	-0.00233	802.737	0.00116
902.055	-0.01875	803.22	-1.31872e-05	803.22	-0.00222	803.22	0.00117
902.537	-0.01954	803.702	-0.00013023	803.702	-0.00191	803.702	0.00117
903.019	-0.02019	804.184	-0.000292475	804.184	-0.00144	804.184	0.00115
903.502	-0.02036	804.666	-0.000475048	804.666	-0.000905536	804.666	0.00109
903.984	-0.01985	805.148	-0.00064699	805.148	-0.000361541	805.148	0.000966269
904.466	-0.01872	805.63	-0.000780963	805.63	0.000122547	805.63	0.000755583
904.948	-0.0173	806.112	-0.000862087	806.112	0.000500248	806.112	0.000443295
905.43	-0.01608	806.595	-0.000890029	806.595	0.000743203	806.595	3.8139e-05
905.912	-0.01541	807.077	-0.000879844	807.077	0.000840595	807.077	-0.0004251
906.394	-0.01545	807.559	-0.000854117	807.559	0.000795747	807.559	-0.000883977
906.876	-0.01602	808.041	-0.000835433	808.041	0.000625557	808.041	-0.00127
907.359	-0.0168	808.523	-0.000838376	808.523	0.000357597	808.523	-0.0015
907.841	-0.01743	809.005	-0.000867411	809.005	3.06832e-05	809.005	-0.00154
908.323	-0.01773	809.487	-0.000915588	809.487	-0.000311348	809.487	-0.00139
908.805	-0.01772	809.969	-0.000970405	809.969	-0.000622408	809.969	-0.00108
909.287	-0.0176	810.452	-0.00102	810.452	-0.00086374	810.452	-0.000689105
909.769	-0.01756	810.934	-0.00104	810.934	-0.00101	810.934	-0.000289065
910.251	-0.01762	811.416	-0.00104	811.416	-0.00106	811.416	4.2977e-05
910.733	-0.01769	811.898	-0.000996654	811.898	-0.00103	811.898	0.000265021
911.216	-0.01757	812.38	-0.000908843	812.38	-0.000955528	812.38	0.000379153
911.698	-0.01712	812.862	-0.000778217	812.862	-0.00086708	812.862	0.000421736
912.18	-0.01644	813.344	-0.000616981	813.344	-0.00078933	813.344	0.000445484
912.662	-0.01578	813.826	-0.000451978	813.826	-0.000724302	813.826	0.000495968
913.144	-0.0155	814.308	-0.000323003	814.308	-0.000654302	814.308	0.000593438
913.626	-0.01582	814.791	-0.000274859	814.791	-0.00054607	814.791	0.000725114
914.108	-0.01676	815.273	-0.000342901	815.273	-0.000367003	815.273	0.000853377
914.591	-0.01805	815.755	-0.000535513	815.755	-9.62437e-05	815.755	0.000930871
915.073	-0.01927	816.237	-0.000823957	816.237	0.000262468	816.237	0.000922337
915.555	-0.01999	816.719	-0.00115	816.719	0.000682368	816.719	0.000816062
916.037	-0.02001	817.201	-0.00142	817.201	0.00112	817.201	0.000627183
916.519	-0.0194	817.683	-0.00158	817.683	0.00153	817.683	0.000390495
917.001	-0.0184	818.165	-0.00157	818.165	0.00188	818.165	0.000151515
917.483	-0.01734	818.648	-0.00141	818.648	0.00215	818.648	-4.40992e-05
917.965	-0.01642	819.13	-0.00113	819.13	0.00234	819.13	-0.000157093
918.447	-0.01571	819.612	-0.000812018	819.612	0.00245	819.612	-0.000160505
918.93	-0.01519	820.094	-0.000537698	820.094	0.00249	820.094	-3.81025e-05
919.412	-0.0148	820.576	-0.000359554	820.576	0.00243	820.576	0.000208629
919.894	-0.01458	821.058	-0.000294594	821.058	0.00227	821.058	0.000559995
920.376	-0.01468	821.54	-0.000323003	821.54	0.00196	821.54	0.000972811
920.858	-0.01522	822.023	-0.00039938	822.023	0.00148	822.023	0.00139
921.34	-0.01628	822.505	-0.000473393	822.505	0.000858523	822.505	0.00173
921.822	-0.01775	822.987	-0.000504372	822.987	0.00014018	822.987	0.00193
922.304	-0.01938	823.469	-0.000473559	823.469	-0.000579724	823.469	0.00196
922.787	-0.02083	823.951	-0.00038253	823.951	-0.0012	823.951	0.00183
923.269	-0.02183	824.433	-0.000246017	824.433	-0.00163	824.433	0.00157
923.751	-0.02229	824.915	-8.02764e-05	824.915	-0.00183	824.915	0.00127
924.233	-0.0223	825.397	0.000102794	825.397	-0.00182	825.397	0.00101
924.715	-0.02204	825.88	0.000297646	825.88	-0.00165	825.88	0.000838371
925.197	-0.02168	826.362	0.000501873	826.362	-0.00143	826.362	0.000805174
925.679	-0.02126	826.844	0.000711009	826.844	-0.00123	826.844	0.000906731
926.161	-0.0207	827.326	0.000916128	827.326	-0.00111	827.326	0.00111
926.644	-0.01991	827.808	0.0011	827.808	-0.00109	827.808	0.00137
927.126	-0.0189	828.29	0.00126	828.29	-0.00113	828.29	0.00164
927.608	-0.01783	828.772	0.00137	828.772	-0.00116	828.772	0.00186
928.09	-0.01696	829.254	0.00142	829.254	-0.00114	829.254	0.00202
928.572	-0.01654	829.736	0.00141	829.736	-0.00103	829.736	0.0021
929.054	-0.01663	830.219	0.00132	830.219	-0.00084585	830.219	0.00209
929.536	-0.01709	830.701	0.00115	830.701	-0.000614103	830.701	0.00201
930.018	-0.01757	831.183	0.000909686	831.183	-0.000370777	831.183	0.00191
930.5	-0.01767	831.665	0.000604288	831.665	-0.00012821	831.665	0.00184
930.983	-0.01712	832.147	0.000248643	832.147	0.00013428	832.147	0.00182
931.465	-0.01592	832.629	-0.000143944	832.629	0.000457391	832.629	0.00188
931.947	-0.01428	833.111	-0.000566388	833.111	0.000881132	833.111	0.00199
932.429	-0.01256	833.593	-0.00102	833.593	0.00141	833.593	0.0021
932.911	-0.01102	834.076	-0.00149	834.076	0.00202	834.076	0.00216
933.393	-0.00979	834.558	-0.00199	834.558	0.00261	834.558	0.00212
933.875	-0.00878	835.04	-0.00248	835.04	0.00308	835.04	0.00196
934.357	-0.00785	835.522	-0.00294	835.522	0.00334	835.522	0.00169
934.84	-0.00688	836.004	-0.00331	836.004	0.0033	836.004	0.00139
935.322	-0.00589	836.486	-0.00352	836.486	0.00295	836.486	0.00111
935.804	-0.00501	836.968	-0.00354	836.968	0.00233	836.968	0.000908458
936.286	-0.00442	837.45	-0.00334	837.45	0.00151	837.45	0.000811614
936.768	-0.00417	837.933	-0.00297	837.933	0.000588661	837.933	0.000798568
937.25	-0.0042	838.415	-0.00248	838.415	-0.000317441	838.415	0.000823133
937.732	-0.00428	838.897	-0.00197	838.897	-0.00112	838.897	0.000829806
938.215	-0.0042	839.379	-0.00153	839.379	-0.00175	839.379	0.00078134
938.697	-0.00381	839.861	-0.0012	839.861	-0.00219	839.861	0.0006678
939.179	-0.00322	840.343	-0.000961181	840.343	-0.00246	840.343	0.000507446
939.661	-0.00268	840.825	-0.000778945	840.825	-0.00256	840.825	0.000329809
940.143	-0.00247	841.307	-0.00058707	841.307	-0.00255	841.307	0.000162586
940.625	-0.00277	841.79	-0.000344391	841.79	-0.00243	841.79	1.94501e-05
941.107	-0.00355	842.272	-5.6788e-05	842.272	-0.00224	842.272	-9.61775e-05
941.589	-0.00453	842.754	0.000219502	842.754	-0.00198	842.754	-0.00018157
942.072	-0.00537	843.236	0.000396365	843.236	-0.00168	843.236	-0.000218265
942.554	-0.00575	843.718	0.00039003	843.718	-0.00134	843.718	-0.000170309
943.036	-0.00556	844.2	0.000154498	844.2	-0.001	844.2	8.64807e-06
943.518	-0.00492	844.682	-0.000295819	844.682	-0.000686723	844.682	0.000352689
944	-0.0041	845.164	-0.000887152	845.164	-0.000428411	845.164	0.000860747
944.482	-0.00337	845.647	-0.0015	845.647	-0.000254693	845.647	0.00148
944.964	-0.00288	846.129	-0.00203	846.129	-0.000178258	846.129	0.00212
945.446	-0.00264	846.611	-0.00238	846.611	-0.000187697	846.611	0.00266
945.928	-0.00253	847.093	-0.00252	847.093	-0.000249693	847.093	0.00301
946.411	-0.00242	847.575	-0.00246	847.575	-0.000314494	847.575	0.00314
946.893	-0.00229	848.057	-0.00228	848.057	-0.000333995	848.057	0.00305
947.375	-0.00217	848.539	-0.00202	848.539	-0.000272806	848.539	0.0028
947.857	-0.00217	849.021	-0.00176	849.021	-0.000126256	849.021	0.00248
948.339	-0.00234	849.504	-0.00154	849.504	7.67452e-05	849.504	0.00213
948.821	-0.00264	849.986	-0.00137	849.986	0.000277089	849.986	0.00179
949.303	-0.00292	850.468	-0.00127	850.468	0.000402367	850.468	0.00148
949.785	-0.003	850.95	-0.00123	850.95	0.000384989	850.95	0.00119
950.268	-0.00275	851.432	-0.00123	851.432	0.00018569	851.432	0.000930705
950.75	-0.00218	851.914	-0.00124	851.914	-0.000197633	851.914	0.000717315
951.232	-0.00142	852.396	-0.00123	852.396	-0.000723475	852.396	0.000594898
951.714	-0.000673358	852.878	-0.00116	852.878	-0.00131	852.878	0.000602994
952.196	-4.71141e-05	853.361	-0.00101	853.361	-0.00186	853.361	0.000754819
952.678	0.000448303	853.843	-0.000780169	853.843	-0.00227	853.843	0.00103
953.16	0.000915862	854.325	-0.000507648	854.325	-0.00245	854.325	0.00135
953.643	0.00149	854.807	-0.000257475	854.807	-0.00235	854.807	0.00164
954.125	0.00226	855.289	-0.00010426	855.289	-0.00201	855.289	0.00183
954.607	0.00315	855.771	-0.000105122	855.771	-0.00148	855.771	0.00189
955.089	0.004	856.253	-0.000282641	856.253	-0.000864236	856.253	0.00183
955.571	0.0046	856.736	-0.000609901	856.736	-0.000292243	856.736	0.0017
956.053	0.00484	857.218	-0.00102	857.218	0.000121056	857.218	0.00155
956.535	0.00472	857.7	-0.00141	857.7	0.00029118	857.7	0.00143
957.017	0.00436	858.182	-0.00171	858.182	0.000188507	858.182	0.00137
957.5	0.00397	858.664	-0.00184	858.664	-0.000158253	858.664	0.00134
957.982	0.00371	859.146	-0.00179	859.146	-0.000668528	859.146	0.00133
958.464	0.00362	859.628	-0.00159	859.628	-0.00124	859.628	0.00129
958.946	0.00363	860.11	-0.00126	860.11	-0.00175	860.11	0.00122
959.428	0.00363	860.592	-0.000870089	860.592	-0.0021	860.592	0.00111
959.91	0.00354	861.075	-0.000463364	861.075	-0.00223	861.075	0.000996622
960.392	0.00337	861.557	-8.08064e-05	861.557	-0.00211	861.557	0.000901153
960.874	0.00323	862.039	0.000243836	862.039	-0.00173	862.039	0.00085258
961.356	0.00325	862.521	0.000483761	862.521	-0.00114	862.521	0.000867553
961.839	0.00349	863.003	0.000617892	863.003	-0.000374154	863.003	0.000945116
962.321	0.00392	863.485	0.000633654	863.485	0.000487642	863.485	0.00107
962.803	0.00438	863.967	0.000530634	863.967	0.00137	863.967	0.00123
963.285	0.00473	864.449	0.000327488	864.449	0.0022	864.449	0.00139
963.767	0.00492	864.932	6.10703e-05	864.932	0.00288	864.932	0.00151
964.249	0.005	865.414	-0.000219623	865.414	0.00337	865.414	0.00158
964.731	0.00519	865.896	-0.000468197	865.896	0.00364	865.896	0.00157
965.213	0.00569	866.378	-0.000655261	866.378	0.00369	866.378	0.00149
965.696	0.00664	866.86	-0.000779309	866.86	0.00359	866.86	0.00134
966.178	0.00801	867.342	-0.000861657	867.342	0.00337	867.342	0.00117
966.66	0.00961	867.824	-0.000938799	867.824	0.00309	867.824	0.000980648
967.142	0.01115	868.307	-0.00105	868.307	0.00274	868.307	0.000803548
967.624	0.01242	868.789	-0.0012	868.789	0.00233	868.789	0.000634682
968.106	0.01332	869.271	-0.00141	869.271	0.00182	869.271	0.000464191
968.588	0.01388	869.753	-0.00166	869.753	0.00123	869.753	0.000277487
969.071	0.01426	870.235	-0.00192	870.235	0.000600904	870.235	7.83359e-05
969.553	0.01461	870.717	-0.00216	870.717	5.06954e-06	870.717	-0.00010701
970.035	0.015	871.199	-0.00235	871.199	-0.000453037	871.199	-0.000230949
970.517	0.01543	871.681	-0.00248	871.681	-0.000683216	871.681	-0.000242937
970.999	0.0158	872.163	-0.00252	872.163	-0.000648479	872.163	-0.000111813
971.481	0.01605	872.646	-0.00247	872.646	-0.000389548	872.646	0.000146842
971.963	0.01616	873.128	-0.00231	873.128	-3.07142e-05	873.128	0.000465484
972.445	0.01618	873.61	-0.00205	873.61	0.000253384	873.61	0.000735834
972.928	0.01622	874.092	-0.00171	874.092	0.000292739	874.092	0.000852547
973.41	0.01634	874.574	-0.00134	874.574	-1.3154e-05	874.574	0.000744331
973.892	0.01655	875.056	-0.000981249	875.056	-0.000664492	875.056	0.000400344
974.374	0.01678	875.538	-0.000689899	875.538	-0.00155	875.538	-0.00013351
974.856	0.01695	876.02	-0.000505828	876.02	-0.00248	876.02	-0.000775538
975.338	0.01696	876.503	-0.000446616	876.503	-0.00322	876.503	-0.00144
975.82	0.01684	876.985	-0.000498679	876.985	-0.00357	876.985	-0.00207
976.302	0.01664	877.467	-0.000619827	877.467	-0.00341	877.467	-0.00265
976.784	0.01648	877.949	-0.000752121	877.949	-0.00273	877.949	-0.00316
977.267	0.01644	878.431	-0.000842345	878.431	-0.00162	878.431	-0.00361
977.749	0.01652	878.913	-0.000854415	878.913	-0.000237506	878.913	-0.00396
978.231	0.01666	879.395	-0.000781062	879.395	0.00126	879.395	-0.00413
978.713	0.0168	879.877	-0.000638851	879.877	0.00272	879.877	-0.00399
979.195	0.01688	880.36	-0.00046343	880.36	0.00399	880.36	-0.00346
979.677	0.01695	880.842	-0.0002938	880.842	0.00501	880.842	-0.0025
980.159	0.0171	881.324	-0.00016226	881.324	0.00569	881.324	-0.00119
980.641	0.01742	881.806	-8.4848e-05	881.806	0.00604	881.806	0.000310809
981.124	0.01797	882.288	-6.25526e-05	882.288	0.00605	882.288	0.00181
981.606	0.01867	882.77	-8.60737e-05	882.77	0.00573	882.77	0.00311
982.088	0.01938	883.252	-0.000147786	883.252	0.00508	883.252	0.00408
982.57	0.01994	883.734	-0.000242474	883.734	0.00413	883.734	0.00463
983.052	0.02024	884.217	-0.000371605	884.217	0.00292	884.217	0.00476
983.534	0.02028	884.699	-0.000536606	884.699	0.00153	884.699	0.00448
984.016	0.02018	885.181	-0.000735516	885.181	9.58674e-05	885.181	0.00388
984.499	0.02008	885.663	-0.000955891	885.663	-0.00126	885.663	0.00301
984.981	0.02014	886.145	-0.00118	886.145	-0.0024	886.145	0.00196
985.463	0.02044	886.627	-0.00137	886.627	-0.00322	886.627	0.000812909
985.945	0.02096	887.109	-0.00149	887.109	-0.00367	887.109	-0.000327506
986.427	0.02162	887.591	-0.0015	887.591	-0.00372	887.591	-0.00133
986.909	0.02237	888.073	-0.00136	888.073	-0.0034	888.073	-0.00207
987.391	0.02317	888.556	-0.00104	888.556	-0.00278	888.556	-0.00244
987.873	0.02403	889.038	-0.000545607	889.038	-0.00198	889.038	-0.0024
988.356	0.02498	889.52	9.75244e-05	889.52	-0.00111	889.52	-0.002
988.838	0.026	890.002	0.000830238	890.002	-0.000272442	890.002	-0.00135
989.32	0.02701	890.484	0.00157	890.484	0.000454041	890.484	-0.000590577
989.802	0.02789	890.966	0.00221	890.966	0.00101	890.966	0.000148035
990.284	0.02855	891.448	0.00265	891.448	0.00133	891.448	0.000781872
990.766	0.02895	891.931	0.00281	891.931	0.00138	891.931	0.00127
991.248	0.02912	892.413	0.00267	892.413	0.00113	892.413	0.00159
991.73	0.0292	892.895	0.00229	892.895	0.000607075	892.895	0.00175
992.212	0.02932	893.377	0.00177	893.377	-0.000124798	893.377	0.00176
992.695	0.02959	893.859	0.00125	893.859	-0.000930334	893.859	0.0016
993.177	0.03003	894.341	0.000839732	894.341	-0.00165	894.341	0.00126
993.659	0.03058	894.823	0.000581029	894.823	-0.00211	894.823	0.000764246
994.141	0.03114	895.305	0.000453743	895.305	-0.00221	895.305	0.000144953
994.623	0.03162	895.788	0.000377461	895.788	-0.00191	895.788	-0.00050639
995.105	0.03201	896.27	0.00025461	896.27	-0.00134	896.27	-0.00107
995.587	0.03234	896.752	1.89862e-05	896.752	-0.000697905	896.752	-0.00143
996.069	0.03266	897.234	-0.000324857	897.234	-0.000239626	897.234	-0.00152
996.552	0.03303	897.716	-0.000699327	897.716	-0.000180377	897.716	-0.00133
997.034	0.03343	898.198	-0.000975695	898.198	-0.000629653	898.198	-0.000942667
997.516	0.03384	898.68	-0.00103	898.68	-0.00155	898.68	-0.00045691
997.998	0.03422	899.162	-0.000778581	899.162	-0.00278	899.162	-1.01389e-05
998.48	0.03459	899.644	-0.000240255	899.644	-0.00405	899.644	0.000266048
998.962	0.03501	900.127	0.00048333	900.127	-0.00508	900.127	0.000279277
999.444	0.03555	900.609	0.00123	900.609	-0.00564	900.609	-6.92496e-06
999.927	0.03629	901.091	0.00185	901.091	-0.00563	901.091	-0.000557288
1000.41	0.03721	901.573	0.00225	901.573	-0.00508	901.573	-0.00128
1000.89	0.0382	902.055	0.00243	902.055	-0.00407	902.055	-0.00205
1001.37	0.03913	902.537	0.00243	902.537	-0.00274	902.537	-0.00272
1001.86	0.03986	903.019	0.00233	903.019	-0.00121	903.019	-0.00314
1002.34	0.04033	903.501	0.00219	903.501	0.000394308	903.501	-0.00322
1002.82	0.04061	903.984	0.00202	903.984	0.00195	903.984	-0.00291
1003.3	0.04083	904.466	0.0018	904.466	0.00336	904.466	-0.00227
1003.78	0.04115	904.948	0.00148	904.948	0.0045	904.948	-0.00144
1004.27	0.04168	905.43	0.00102	905.43	0.00529	905.43	-0.000587367
1004.75	0.04242	905.912	0.000435235	905.912	0.00568	905.912	0.000121718
1005.23	0.04325	906.394	-0.000235453	906.394	0.00567	906.394	0.00057373
1005.71	0.04404	906.876	-0.000918432	906.876	0.0053	906.876	0.000730457
1006.19	0.04463	907.359	-0.00155	907.359	0.00466	907.359	0.000636706
1006.68	0.045	907.841	-0.00208	907.841	0.00389	907.841	0.000414837
1007.16	0.04518	908.323	-0.00252	908.323	0.00311	908.323	0.00022348
1007.64	0.04527	908.805	-0.0029	908.805	0.00242	908.805	0.000214961
1008.12	0.04539	909.287	-0.00326	909.287	0.00185	909.287	0.000478885
1008.61	0.04562	909.769	-0.00362	909.769	0.00138	909.769	0.00103
1009.09	0.04596	910.251	-0.00395	910.251	0.00101	910.251	0.00179
1009.57	0.04639	910.733	-0.00421	910.733	0.000726408	910.733	0.00263
1010.05	0.04686	911.216	-0.00434	911.216	0.00054626	911.216	0.00337
1010.53	0.04738	911.698	-0.00436	911.698	0.000502669	911.698	0.00382
1011.01	0.04794	912.18	-0.00429	912.18	0.000608535	912.18	0.00386
1011.5	0.04859	912.662	-0.00423	912.662	0.00082725	912.662	0.00345
1011.98	0.04931	913.144	-0.00423	913.144	0.00108	913.144	0.00261
1012.46	0.05008	913.626	-0.00433	913.626	0.00124	913.626	0.00146
1012.94	0.05081	914.108	-0.00448	914.108	0.00122	914.108	0.000134976
1013.43	0.05144	914.59	-0.00456	914.59	0.000956473	914.59	-0.0012
1013.91	0.05189	915.072	-0.00443	915.072	0.000495073	915.072	-0.00238
1014.39	0.05216	915.555	-0.00399	915.555	-4.98639e-05	915.555	-0.00326
1014.87	0.0523	916.037	-0.0032	916.037	-0.000511884	916.037	-0.00376
1015.35	0.05234	916.519	-0.00209	916.519	-0.000742396	916.519	-0.00387
1015.84	0.05232	917.001	-0.000782715	917.001	-0.000659264	917.001	-0.00365
1016.32	0.05226	917.483	0.000573531	917.483	-0.000267574	917.483	-0.00319
1016.8	0.05215	917.965	0.00184	917.965	0.000353717	917.965	-0.00259
1017.28	0.05196	918.447	0.00289	918.447	0.00108	918.447	-0.00191
1017.76	0.05173	918.929	0.00364	918.929	0.00179	918.929	-0.00122
1018.25	0.05153	919.412	0.00405	919.412	0.00237	919.412	-0.000524295
1018.73	0.05144	919.894	0.00412	919.894	0.00277	919.894	0.000163249
1019.21	0.05155	920.376	0.00392	920.376	0.00297	920.376	0.000845509
1019.69	0.05189	920.858	0.00352	920.858	0.00295	920.858	0.0015
1020.18	0.05244	921.34	0.00301	921.34	0.00273	921.34	0.00207
1020.66	0.0531	921.822	0.00246	921.822	0.00231	921.822	0.00247
1021.14	0.05379	922.304	0.00192	922.304	0.00171	922.304	0.00257
1021.62	0.05445	922.787	0.0014	922.787	0.00101	922.787	0.00226
1022.1	0.05506	923.269	0.000846671	923.269	0.000344167	923.269	0.00151
1022.59	0.05566	923.751	0.000219801	923.751	-0.000146892	923.751	0.000393944
1023.07	0.05628	924.233	-0.000542496	924.233	-0.00032893	924.233	-0.000912182
1023.55	0.05692	924.715	-0.00147	924.715	-0.000143082	924.715	-0.00215
1024.03	0.05754	925.197	-0.00254	925.197	0.000370232	925.197	-0.00304
1024.52	0.05805	925.679	-0.00368	925.679	0.00108	925.679	-0.00339
1025	0.05839	926.161	-0.00474	926.161	0.00177	926.161	-0.00309
1025.48	0.05854	926.644	-0.00558	926.644	0.00222	926.644	-0.00222
1025.96	0.05855	927.126	-0.00606	927.126	0.00227	927.126	-0.000984555
1026.44	0.05852	927.608	-0.00614	927.608	0.00185	927.608	0.000285113
1026.92	0.05856	928.09	-0.00587	928.09	0.00102	928.09	0.00129
1027.41	0.05873	928.572	-0.00534	928.572	-6.45403e-05	928.572	0.00183
1027.89	0.05904	929.054	-0.0047	929.054	-0.00122	929.054	0.00187
1028.37	0.0594	929.536	-0.00406	929.536	-0.00225	929.536	0.00153
1028.85	0.05974	930.018	-0.00349	930.018	-0.00303	930.018	0.00105
1029.34	0.05999	930.5	-0.00302	930.5	-0.00344	930.5	0.000701617
1029.82	0.06012	930.983	-0.00263	930.983	-0.00348	930.983	0.000691096
1030.3	0.06019	931.465	-0.00227	931.465	-0.00317	931.465	0.00111
1030.78	0.06026	931.947	-0.00189	931.947	-0.00261	931.947	0.0019
1031.27	0.06039	932.429	-0.00144	932.429	-0.0019	932.429	0.0029
1031.75	0.06061	932.911	-0.000903883	932.911	-0.00113	932.911	0.0039
1032.23	0.06087	933.393	-0.000274296	933.393	-0.000424107	933.393	0.00472
1032.71	0.06115	933.875	0.000419713	933.875	0.000135639	933.875	0.00521
1033.19	0.06143	934.357	0.00112	934.357	0.00046502	934.357	0.00534
1033.67	0.06173	934.84	0.00177	934.84	0.000504892	934.84	0.00513
1034.16	0.06208	935.322	0.00228	935.322	0.000238233	935.322	0.00469
1034.64	0.06255	935.804	0.0026	935.804	-0.000307673	935.804	0.00414
1035.12	0.06314	936.286	0.00273	936.286	-0.00106	936.286	0.00361
1035.6	0.06383	936.768	0.00266	936.768	-0.0019	936.768	0.0032
1036.09	0.06453	937.25	0.00246	937.25	-0.00269	937.25	0.00297
1036.57	0.06517	937.732	0.00218	937.732	-0.00331	937.732	0.00292
1037.05	0.06566	938.215	0.00188	938.215	-0.00362	938.215	0.00305
1037.53	0.06602	938.697	0.00161	938.697	-0.00358	938.697	0.00326
1038.01	0.06628	939.179	0.0014	939.179	-0.00323	939.179	0.00344
1038.5	0.0665	939.661	0.00124	939.661	-0.00267	939.661	0.00347
1038.98	0.06671	940.143	0.0011	940.143	-0.00207	940.143	0.00325
1039.46	0.06692	940.625	0.000964575	940.625	-0.00161	940.625	0.00273
1039.94	0.06708	941.107	0.000798502	941.107	-0.00143	941.107	0.00196
1040.42	0.06716	941.589	0.000593206	941.589	-0.00159	941.589	0.00105
1040.91	0.06715	942.072	0.000349042	942.072	-0.00208	942.072	0.00014187
1041.39	0.06707	942.554	7.87999e-05	942.554	-0.00278	942.554	-0.000578168
1041.87	0.06702	943.036	-0.000203925	943.036	-0.00355	943.036	-0.001
1042.35	0.06708	943.518	-0.000485904	943.518	-0.00425	943.518	-0.0011
1042.84	0.06732	944	-0.000760853	944	-0.0048	944	-0.000940617
1043.32	0.06774	944.482	-0.00102	944.482	-0.00517	944.482	-0.000629157
1043.8	0.06829	944.964	-0.00127	944.964	-0.00538	944.964	-0.000274859
1044.28	0.06887	945.446	-0.00148	945.446	-0.00547	945.446	6.0043e-05
1044.76	0.0694	945.928	-0.00167	945.928	-0.00547	945.928	0.00037116
1045.25	0.06981	946.411	-0.0018	946.411	-0.00539	946.411	0.000704803
1045.73	0.07011	946.893	-0.00187	946.893	-0.00519	946.893	0.00111
1046.21	0.07031	947.375	-0.00184	947.375	-0.00486	947.375	0.00161
1046.69	0.07045	947.857	-0.00168	947.857	-0.00438	947.857	0.00215
1047.17	0.07055	948.339	-0.00137	948.339	-0.00378	948.339	0.00264
1047.66	0.07064	948.821	-0.000885532	948.821	-0.00312	948.821	0.00292
1048.14	0.07072	949.303	-0.000237374	949.303	-0.00248	949.303	0.00287
1048.62	0.07081	949.785	0.000510929	949.785	-0.00194	949.785	0.00243
1049.1	0.07096	950.268	0.00125	950.268	-0.00156	950.268	0.00165
1049.59	0.07123	950.75	0.00185	950.75	-0.00134	950.75	0.000652966
1050.07	0.07165	951.232	0.00221	951.232	-0.00126	951.232	-0.000351542
1050.55	0.07222	951.714	0.00225	951.714	-0.00124	951.714	-0.00118
1051.03	0.07289	952.196	0.002	952.196	-0.00124	952.196	-0.00169
1051.51	0.07356	952.678	0.00153	952.678	-0.00119	952.678	-0.00183
1052	0.07414	953.16	0.000978157	953.16	-0.00107	953.16	-0.00162
1052.48	0.07455	953.643	0.000474009	953.643	-0.000900048	953.643	-0.00112
1052.96	0.07478	954.125	0.000125397	954.125	-0.000689105	954.125	-0.000474849
1053.44	0.07485	954.607	-1.89523e-05	954.607	-0.000473823	954.607	0.000206076
1053.92	0.07484	955.089	2.78004e-05	955.089	-0.000290654	955.089	0.000820345
1054.41	0.07479	955.571	0.00021085	955.571	-0.000172164	955.571	0.0013
1054.89	0.07475	956.053	0.000463726	956.053	-0.00014613	956.053	0.00163
1055.37	0.07471	956.535	0.000731486	956.535	-0.00022681	956.535	0.0018
1055.85	0.07465	957.017	0.000982508	957.017	-0.000414375	957.017	0.00182
1056.34	0.07456	957.5	0.0012	957.5	-0.000683018	957.5	0.0017
1056.82	0.07446	957.982	0.00137	957.982	-0.000985811	957.982	0.00148
1057.3	0.07438	958.464	0.00146	958.464	-0.00126	958.464	0.00117
1057.78	0.07436	958.946	0.00144	958.946	-0.00147	958.946	0.000815332
1058.26	0.07445	959.428	0.00128	959.428	-0.00158	959.428	0.000438883
1058.75	0.07465	959.91	0.00093625	959.91	-0.00162	959.91	7.91313e-05
1059.23	0.07492	960.392	0.000434936	960.392	-0.00165	960.392	-0.000231313
1059.71	0.07523	960.874	-0.000178158	960.874	-0.00172	960.874	-0.000462338
1060.19	0.07555	961.356	-0.000821973	961.356	-0.0019	961.356	-0.000595011
1060.67	0.07586	961.839	-0.0014	961.839	-0.0022	961.839	-0.000623731
1061.16	0.07618	962.321	-0.00184	962.321	-0.0026	962.321	-0.000566885
1061.64	0.07654	962.803	-0.0021	962.803	-0.00304	962.803	-0.000454328
1062.12	0.07694	963.285	-0.00218	963.285	-0.00341	963.285	-0.000320189
1062.6	0.07738	963.767	-0.00211	963.767	-0.00366	963.767	-0.000186438
1063.09	0.0778	964.249	-0.00193	964.249	-0.00371	964.249	-5.10897e-05
1063.57	0.07816	964.731	-0.00169	964.731	-0.00355	964.731	0.000116515
1064.05	0.07844	965.213	-0.00141	965.213	-0.00321	965.213	0.000361842
1064.53	0.07863	965.696	-0.00112	965.696	-0.00274	965.696	0.000732714
1065.01	0.07879	966.178	-0.000839765	966.178	-0.00221	966.178	0.00125
1065.49	0.07894	966.66	-0.000604673	966.66	-0.00169	966.66	0.00188
1065.98	0.07914	967.142	-0.000440062	967.142	-0.00123	967.142	0.00257
1066.46	0.07939	967.624	-0.000369221	967.624	-0.000871809	967.624	0.00322
1066.94	0.07969	968.106	-0.000402094	968.106	-0.000605533	968.106	0.00372
1067.42	0.07999	968.588	-0.000529524	968.588	-0.000422088	968.588	0.004
1067.91	0.08028	969.071	-0.000722814	969.071	-0.000293766	969.071	0.00402
1068.39	0.08055	969.553	-0.000939162	969.553	-0.000188558	969.553	0.00382
1068.87	0.08079	970.035	-0.00113	970.035	-7.92494e-05	970.035	0.00345
1069.35	0.08101	970.517	-0.00127	970.517	4.20823e-05	970.517	0.00302
1069.84	0.08122	970.999	-0.00131	970.999	0.000161757	970.999	0.00261
1070.32	0.08139	971.481	-0.00126	971.481	0.000242576	971.481	0.00225
1070.8	0.08152	971.963	-0.00109	971.963	0.000240123	971.963	0.00194
1071.28	0.08159	972.445	-0.000831531	972.445	0.000116515	972.445	0.00165
1071.76	0.08161	972.928	-0.00048319	972.928	-0.00013563	972.928	0.00133
1072.24	0.08162	973.41	-7.61354e-05	973.41	-0.000483786	973.41	0.000965007
1072.73	0.08166	973.892	0.000351098	973.892	-0.000855407	973.892	0.000573266
1073.21	0.08174	974.374	0.000754521	974.374	-0.00116	974.374	0.000185822
1073.69	0.08189	974.856	0.00109	974.856	-0.00132	974.856	-0.000153947
1074.17	0.08207	975.338	0.00133	975.338	-0.0013	975.338	-0.000413349
1074.66	0.08224	975.82	0.00147	975.82	-0.00109	975.82	-0.000580551
1075.14	0.08235	976.302	0.00148	976.302	-0.000746266	976.302	-0.000666047
1075.62	0.0824	976.784	0.0014	976.784	-0.000352337	976.784	-0.000699327
1076.1	0.08243	977.267	0.00122	977.267	5.96413e-07	977.267	-0.000714809
1076.58	0.08249	977.749	0.000958432	977.749	0.000237139	977.749	-0.000745505
1077.07	0.08262	978.231	0.000626354	978.231	0.000313495	978.231	-0.000810729
1077.55	0.08284	978.713	0.00023442	978.713	0.000223547	978.713	-0.000917936
1078.03	0.08311	979.195	-0.000194155	979.195	-9.47623e-06	979.195	-0.00106
1078.51	0.08339	979.677	-0.000620422	979.677	-0.000344656	979.677	-0.00123
1078.99	0.08361	980.159	-0.000987728	980.159	-0.000732671	980.159	-0.00142
1079.48	0.08373	980.641	-0.00123	980.641	-0.00112	980.641	-0.00159
1079.96	0.08379	981.124	-0.0013	981.124	-0.00147	981.124	-0.00173
1080.44	0.08383	981.606	-0.00118	981.606	-0.00173	981.606	-0.00183
1080.92	0.08393	982.088	-0.000883779	982.088	-0.0019	982.088	-0.00188
1081.41	0.08414	982.57	-0.000466376	982.57	-0.00196	982.57	-0.00188
1081.89	0.08445	983.052	-7.02436e-06	983.052	-0.00192	983.052	-0.00183
1082.37	0.08482	983.534	0.000412516	983.534	-0.00181	983.534	-0.00173
1082.85	0.08521	984.016	0.000723089	984.016	-0.00165	984.016	-0.00159
1083.33	0.08555	984.499	0.000875787	984.499	-0.00145	984.499	-0.00139
1083.82	0.08583	984.981	0.000849393	984.981	-0.00124	984.981	-0.00112
1084.3	0.08607	985.463	0.000647093	985.463	-0.00104	985.463	-0.000780235
1084.78	0.0863	985.945	0.000293269	985.945	-0.0008646	985.945	-0.000378292
1085.26	0.08655	986.427	-0.000172064	986.427	-0.000730091	986.427	4.65558e-05
1085.74	0.08682	986.909	-0.000695324	986.909	-0.000659397	986.909	0.000435633
1086.23	0.08709	987.391	-0.00121	987.391	-0.000662176	987.391	0.000717414
1086.71	0.08732	987.873	-0.00165	987.873	-0.000732836	987.873	0.000830868
1087.19	0.08748	988.356	-0.00193	988.356	-0.000839434	988.356	0.000745526
1087.67	0.08757	988.838	-0.00201	988.838	-0.000929541	988.838	0.00048197
1088.15	0.08762	989.32	-0.00188	989.32	-0.000941477	989.32	0.000107931
1088.64	0.08767	989.802	-0.00158	989.802	-0.00083034	989.802	-0.000274727
1089.12	0.08775	990.284	-0.00118	990.284	-0.000583761	990.284	-0.000565329
1089.6	0.08788	990.766	-0.000768493	990.766	-0.000232638	990.766	-0.000691652
1090.08	0.08803	991.248	-0.000439632	991.248	0.000158144	991.248	-0.000629819
1090.57	0.08817	991.73	-0.000242209	991.73	0.00050937	991.73	-0.00040706
1091.05	0.08825	992.212	-0.000185147	992.212	0.000755815	992.212	-9.17716e-05
1091.53	0.08827	992.695	-0.000234062	992.695	0.000867719	992.695	0.000230906
1092.01	0.08824	993.177	-0.000329658	993.177	0.000860647	993.177	0.000480477
1092.49	0.08822	993.659	-0.000412323	993.659	0.000779448	993.659	0.000607473
1092.98	0.08825	994.141	-0.000448436	994.141	0.000675665	994.141	0.00059523
1093.46	0.08837	994.623	-0.000441121	994.623	0.000581494	994.623	0.000457657
1093.94	0.08858	995.105	-0.00042712	995.105	0.000501409	995.105	0.000224608
1094.42	0.08888	995.587	-0.000459856	995.587	0.000418851	995.587	-6.5236e-05
1094.9	0.08925	996.069	-0.00058568	996.069	0.000318999	996.069	-0.000372234
1095.39	0.08965	996.552	-0.000821576	996.552	0.000211215	996.552	-0.000656684
1095.87	0.09007	997.034	-0.00114	997.034	0.000141638	997.034	-0.000883316
1096.35	0.0905	997.516	-0.0015	997.516	0.000179889	997.516	-0.00102
1096.83	0.0909	997.998	-0.0018	997.998	0.000395237	997.998	-0.00104
1097.32	0.09128	998.48	-0.00198	998.48	0.000819482	998.48	-0.000934567
1097.8	0.09159	998.962	-0.00199	998.962	0.00142	998.962	-0.000710045
1098.28	0.09184	999.444	-0.00184	999.444	0.00211	999.444	-0.000391335
1098.76	0.09204	999.927	-0.00157	999.927	0.00274	999.927	-2.27956e-05
1099.24	0.09223	1000.41	-0.00124	1000.41	0.00315	1000.41	0.000339823
1099.73	0.09244	1000.89	-0.000949808	1000.89	0.00322	1000.89	0.000638764
1100.21	0.0927	1001.37	-0.000751194	1001.37	0.00289	1001.37	0.000831366
1100.69	0.09301	1001.86	-0.000683779	1001.86	0.00218	1001.86	0.000893118
1101.17	0.09334	1002.34	-0.00074276	1002.34	0.00119	1002.34	0.000823167
1101.65	0.09364	1002.82	-0.000894989	1002.82	6.04407e-05	1002.82	0.000640456
1102.14	0.09386	1003.3	-0.00109	1003.3	-0.00106	1003.3	0.000381076
1102.62	0.09397	1003.78	-0.00129	1003.78	-0.00202	1003.78	8.97694e-05
1103.1	0.09397	1004.27	-0.00145	1004.27	-0.00269	1004.27	-0.000184517
1103.58	0.09391	1004.75	-0.00158	1004.75	-0.00297	1004.75	-0.000403882
1104.07	0.09384	1005.23	-0.00167	1005.23	-0.00284	1005.23	-0.000542695
1104.55	0.0938	1005.71	-0.00173	1005.71	-0.00234	1005.71	-0.000595937
1105.03	0.0938	1006.19	-0.00178	1006.19	-0.00155	1006.19	-0.000574098
1105.51	0.09383	1006.68	-0.00181	1006.68	-0.000609768	1006.68	-0.000496263
1105.99	0.09386	1007.16	-0.00181	1007.16	0.000330406	1007.16	-0.000381868
1106.48	0.09385	1007.64	-0.00176	1007.64	0.00112	1007.64	-0.000243732
1106.96	0.09381	1008.12	-0.00167	1008.12	0.00165	1008.12	-8.58418e-05
1107.44	0.09376	1008.61	-0.00154	1008.61	0.00187	1008.61	9.03328e-05
1107.92	0.09374	1009.09	-0.0014	1009.09	0.00181	1009.09	0.000282195
1108.4	0.09379	1009.57	-0.00128	1009.57	0.00154	1009.57	0.000474606
1108.89	0.09393	1010.05	-0.00119	1010.05	0.0012	1010.05	0.000638366
1109.37	0.09418	1010.53	-0.00114	1010.53	0.000871404	1010.53	0.000733876
1109.85	0.09449	1011.01	-0.00111	1011.01	0.000651008	1011.01	0.00072299
1110.33	0.09483	1011.5	-0.0011	1011.5	0.000573432	1011.5	0.000584546
1110.82	0.09518	1011.98	-0.00107	1011.98	0.000634251	1011.98	0.00032888
1111.3	0.0955	1012.46	-0.00104	1012.46	0.000795016	1012.46	-5.23515e-06
1111.78	0.09579	1012.94	-0.000989943	1012.94	0.000998847	1012.94	-0.000356873
1112.26	0.09604	1013.43	-0.00094227	1013.43	0.00119	1013.43	-0.000667502
1112.74	0.09623	1013.91	-0.00089684	1013.91	0.00131	1013.91	-0.000897998
1113.23	0.09636	1014.39	-0.000845916	1014.39	0.00134	1014.39	-0.00104
1113.71	0.09645	1014.87	-0.000769585	1014.87	0.00125	1014.87	-0.00111
1114.19	0.0965	1015.35	-0.000644244	1015.35	0.00105	1015.35	-0.00115
1114.67	0.09656	1015.84	-0.000452773	1015.84	0.00077759	1015.84	-0.0012
1115.15	0.09665	1016.32	-0.000199289	1016.32	0.000470228	1016.32	-0.00126
1115.64	0.09682	1016.8	8.86426e-05	1016.8	0.000183701	1016.8	-0.00133
1116.12	0.09707	1017.28	0.000363434	1017.28	-3.78374e-05	1017.28	-0.0014
1116.6	0.09737	1017.76	0.00057018	1017.76	-0.000172097	1017.76	-0.00142
1117.08	0.09769	1018.25	0.00065947	1018.25	-0.000220451	1018.25	-0.00137
1117.57	0.09796	1018.73	0.000604023	1018.73	-0.000208231	1018.73	-0.00124
1118.05	0.09818	1019.21	0.00040376	1019.21	-0.000169613	1019.21	-0.00106
1118.53	0.09832	1019.69	8.88414e-05	1019.69	-0.000136855	1019.69	-0.000832225
1119.01	0.09841	1020.18	-0.000288568	1020.18	-0.00012715	1020.18	-0.000588757
1119.49	0.09849	1020.66	-0.000666973	1020.66	-0.000141791	1020.66	-0.000341709
1119.97	0.09859	1021.14	-0.000990505	1021.14	-0.000168785	1021.14	-9.67075e-05
1120.46	0.09872	1021.62	-0.00122	1021.62	-0.000197633	1021.62	0.000146013
1120.94	0.09887	1022.1	-0.00133	1022.1	-0.00022416	1022.1	0.000380313
1121.42	0.09901	1022.59	-0.00132	1022.59	-0.000256448	1022.59	0.000592244
1121.9	0.09914	1023.07	-0.00123	1023.07	-0.000308766	1023.07	0.000760163
1122.39	0.09925	1023.55	-0.0011	1023.55	-0.000391369	1023.55	0.000865461
1122.87	0.09936	1024.03	-0.000967264	1024.03	-0.000501989	1024.03	0.000900887
1123.35	0.09949	1024.52	-0.00088454	1024.52	-0.000624889	1024.52	0.000878775
1123.83	0.09968	1025	-0.000875347	1025	-0.000735251	1025	0.000824992
1124.32	0.0999	1025.48	-0.000938435	1025.48	-0.000811489	1025.48	0.000769092
1124.8	0.10015	1025.96	-0.00105	1025.96	-0.000843105	1025.96	0.000729097
1125.28	0.10039	1026.44	-0.00116	1026.44	-0.000835731	1026.44	0.000703641
1125.76	0.1006	1026.92	-0.00124	1026.92	-0.000805536	1026.92	0.000671317
1126.24	0.10074	1027.41	-0.00125	1027.41	-0.000771172	1027.41	0.000601368
1126.72	0.10085	1027.89	-0.00119	1027.89	-0.000742958	1027.89	0.000467441
1127.21	0.10093	1028.37	-0.00108	1028.37	-0.000721424	1028.37	0.000264457
1127.69	0.10102	1028.85	-0.000956222	1028.85	-0.000698831	1028.85	1.10338e-05
1128.17	0.10112	1029.34	-0.000862913	1029.34	-0.000671935	1029.34	-0.00025562
1128.65	0.10125	1029.82	-0.000821609	1029.82	-0.00064828	1029.82	-0.00049441
1129.14	0.10139	1030.3	-0.000834937	1030.3	-0.00065053	1030.3	-0.000673556
1129.62	0.10154	1030.78	-0.000886094	1030.78	-0.000707498	1030.78	-0.000783741
1130.1	0.1017	1031.27	-0.000947428	1031.27	-0.000841352	1031.27	-0.000836359
1130.58	0.10187	1031.75	-0.000994737	1031.75	-0.00105	1031.75	-0.000857887
1131.06	0.10207	1032.23	-0.00102	1032.23	-0.0013	1032.23	-0.000872206
1131.55	0.10229	1032.71	-0.00101	1032.71	-0.00155	1032.71	-0.000890756
1132.03	0.10253	1033.19	-0.000991596	1033.19	-0.00173	1033.19	-0.000904644
1132.51	0.10276	1033.67	-0.000968984	1033.67	-0.0018	1033.67	-0.000892509
1132.99	0.10296	1034.16	-0.000947229	1034.16	-0.00176	1034.16	-0.00082786
1133.47	0.10312	1034.64	-0.00092273	1034.64	-0.00162	1034.64	-0.00069582
1133.96	0.10325	1035.12	-0.000888574	1035.12	-0.00145	1035.12	-0.000498315
1134.44	0.10336	1035.6	-0.000840956	1035.6	-0.0013	1035.6	-0.000258004
1134.92	0.10348	1036.09	-0.000787114	1036.09	-0.00122	1036.09	-5.86469e-06
1135.4	0.10364	1036.57	-0.000745406	1036.57	-0.00123	1036.57	0.000226829
1135.89	0.10385	1037.05	-0.0007375	1037.05	-0.00131	1037.05	0.000418652
1136.37	0.10409	1037.53	-0.000780632	1037.53	-0.00142	1037.53	0.000559033
1136.85	0.10434	1038.01	-0.000876868	1038.01	-0.0015	1038.01	0.000645666
1137.33	0.10457	1038.5	-0.00101	1038.5	-0.00153	1038.5	0.000678253
1137.81	0.10479	1038.98	-0.00114	1038.98	-0.0015	1038.98	0.000655654
1138.3	0.10498	1039.46	-0.00124	1039.46	-0.00142	1039.46	0.000572801
1138.78	0.10516	1039.94	-0.00126	1039.94	-0.00132	1039.94	0.000428038
1139.26	0.10533	1040.42	-0.00118	1040.42	-0.00123	1040.42	0.000225768
1139.74	0.1055	1040.91	-0.00102	1040.91	-0.00118	1040.91	-1.81239e-05
1140.22	0.10565	1041.39	-0.000801402	1041.39	-0.00118	1041.39	-0.000277475
1140.71	0.10577	1041.87	-0.000558049	1041.87	-0.0012	1041.87	-0.000519496
1141.19	0.10585	1042.35	-0.000340948	1042.35	-0.00122	1042.35	-0.000713849
1141.67	0.10591	1042.84	-0.000194785	1042.84	-0.0012	1042.84	-0.000841319
1142.15	0.10596	1043.32	-0.000151761	1043.32	-0.00112	1043.32	-0.00090061
1142.63	0.10605	1043.8	-0.000224988	1043.8	-0.000984555	1043.8	-0.000905735
1143.12	0.10619	1044.28	-0.000405868	1044.28	-0.00079568	1044.28	-0.000881497
1143.6	0.10641	1044.76	-0.000665186	1044.76	-0.00058975	1044.76	-0.000852431
1144.08	0.10668	1045.25	-0.000957511	1045.25	-0.000408119	1045.25	-0.000834705
1144.56	0.10698	1045.73	-0.00123	1045.73	-0.000289627	1045.73	-0.000833879
1145.05	0.10727	1046.21	-0.00143	1046.21	-0.000258634	1046.21	-0.000846214
1145.53	0.10753	1046.69	-0.00152	1046.69	-0.000317242	1046.69	-0.000862219
1146.01	0.10775	1047.17	-0.0015	1047.17	-0.000442578	1047.17	-0.00087462
1146.49	0.10792	1047.66	-0.00139	1047.66	-0.000596401	1047.66	-0.000877066
1146.97	0.10807	1048.14	-0.00122	1048.14	-0.000736045	1048.14	-0.000867642
1147.46	0.10821	1048.62	-0.00107	1048.62	-0.000828918	1048.62	-0.000843204
1147.94	0.10833	1049.1	-0.000973513	1049.1	-0.000858681	1049.1	-0.000798723
1148.42	0.10846	1049.59	-0.000980654	1049.59	-0.000829976	1049.59	-0.000727147
1148.9	0.10858	1050.07	-0.0011	1050.07	-0.000761812	1050.07	-0.000623036
1149.38	0.10872	1050.55	-0.00133	1050.55	-0.000683051	1050.55	-0.00048928
1149.87	0.10887	1051.03	-0.00164	1051.03	-0.000623135	1051.03	-0.0003431
1150.35	0.10905	1051.51	-0.00197	1051.51	-0.00060914	1051.51	-0.000213397
1150.83	0.10925	1052	-0.00227	1052	-0.000663367	1052	-0.000138114
1151.31	0.10945	1052.48	-0.00252	1052.48	-0.000803783	1052.48	-0.00015186
1151.8	0.10964	1052.96	-0.00267	1052.96	-0.00104	1052.96	-0.000276051
1152.28	0.10981	1053.44	-0.0027	1053.44	-0.00138	1053.44	-0.000509137
1152.76	0.10993	1053.92	-0.0026	1053.92	-0.00178	1053.92	-0.000824718
1153.24	0.11001	1054.41	-0.00238	1054.41	-0.00221	1054.41	-0.00118
1153.72	0.11008	1054.89	-0.00208	1054.89	-0.0026	1054.89	-0.00151
1154.21	0.11015	1055.37	-0.00174	1055.37	-0.00287	1055.37	-0.00178
1154.69	0.11025	1055.85	-0.00139	1055.85	-0.00296	1055.85	-0.00195
1155.17	0.11037	1056.34	-0.00109	1056.34	-0.00282	1056.34	-0.00203
1155.65	0.1105	1056.82	-0.000860169	1056.82	-0.00246	1056.82	-0.00202
1156.13	0.11062	1057.3	-0.000707597	1057.3	-0.00192	1057.3	-0.00193
1156.62	0.1107	1057.78	-0.000627271	1057.78	-0.00128	1057.78	-0.00179
1157.1	0.11075	1058.26	-0.00059971	1058.26	-0.000640108	1058.26	-0.0016
1157.58	0.11078	1058.75	-0.000601165	1058.75	-7.862e-05	1058.75	-0.00137
1158.06	0.11083	1059.23	-0.000614136	1059.23	0.000338397	1059.23	-0.00109
1158.55	0.11092	1059.71	-0.000632333	1059.71	0.00057874	1059.71	-0.000774381
1159.03	0.11107	1060.19	-0.000661084	1060.19	0.000635346	1060.19	-0.000432283
1159.51	0.11128	1060.67	-0.000712824	1060.67	0.000520616	1060.67	-8.81939e-05
1159.99	0.11152	1061.16	-0.000799285	1061.16	0.000260545	1061.16	0.000226895
1160.47	0.11177	1061.64	-0.000925474	1061.64	-0.000105354	1061.64	0.000480245
1160.96	0.112	1062.12	-0.00109	1062.12	-0.000523037	1062.12	0.000647889
1161.44	0.11221	1062.6	-0.00127	1062.6	-0.000925177	1062.6	0.000720534
1161.92	0.11241	1063.09	-0.00145	1063.09	-0.00124	1063.09	0.000706727
1162.4	0.1126	1063.57	-0.00161	1063.57	-0.00142	1063.57	0.000626519
1162.88	0.11279	1064.05	-0.00174	1064.05	-0.00143	1064.05	0.000507778
1163.37	0.11299	1064.53	-0.00184	1064.53	-0.0013	1064.53	0.000375737
1163.85	0.11319	1065.01	-0.00189	1065.01	-0.00109	1065.01	0.000251361
1164.33	0.11337	1065.49	-0.00191	1065.49	-0.000877926	1065.49	0.000148002
1164.81	0.11352	1065.98	-0.00189	1065.98	-0.000753245	1065.98	7.25033e-05
1165.3	0.11363	1066.46	-0.00183	1066.46	-0.000766079	1066.46	2.52489e-05
1165.78	0.11371	1066.94	-0.00174	1066.94	-0.000915357	1066.94	3.28028e-06
1166.26	0.11377	1067.42	-0.00161	1067.42	-0.00115	1067.42	-1.19282e-06
1166.74	0.11382	1067.91	-0.00146	1067.91	-0.00138	1067.91	5.96413e-07
1167.22	0.11387	1068.39	-0.00127	1068.39	-0.00154	1068.39	-5.59962e-06
1167.71	0.11394	1068.87	-0.00106	1068.87	-0.00157	1068.87	-3.30334e-05
1168.19	0.11402	1069.35	-0.000841551	1069.35	-0.00148	1069.35	-9.09434e-05
1168.67	0.11413	1069.83	-0.000631208	1069.83	-0.0013	1069.83	-0.000179284
1169.15	0.11426	1070.32	-0.000453037	1070.32	-0.00111	1070.32	-0.000288071
1169.63	0.11441	1070.8	-0.000331777	1070.8	-0.000975827	1070.8	-0.000397427
1170.12	0.1146	1071.28	-0.000287972	1071.28	-0.00093255	1071.28	-0.00048415
1170.6	0.11481	1071.76	-0.000332472	1071.76	-0.000983232	1071.76	-0.000528465
1171.08	0.11502	1072.24	-0.000462437	1072.24	-0.0011	1072.24	-0.000520886
1171.56	0.11523	1072.73	-0.000659628	1072.73	-0.00124	1072.73	-0.000465118
1172.05	0.11541	1073.21	-0.000893038	1073.21	-0.00136	1073.21	-0.000377663
1172.53	0.11554	1073.69	-0.00113	1073.69	-0.00144	1073.69	-0.00028072
1173.01	0.11563	1074.17	-0.00132	1074.17	-0.00149	1074.17	-0.000196374
1173.49	0.11568	1074.66	-0.00146	1074.66	-0.00152	1074.66	-0.000134802
1173.97	0.1157	1075.14	-0.00153	1075.14	-0.00155	1075.14	-9.34279e-05
1174.46	0.11571	1075.62	-0.00153	1075.62	-0.00159	1075.62	-5.74175e-05
1174.94	0.11571	1076.1	-0.0015	1076.1	-0.00163	1076.1	-6.79243e-06
1175.42	0.11575	1076.58	-0.00143	1076.58	-0.00168	1076.58	7.4558e-05
1175.9	0.11582	1077.07	-0.00134	1077.07	-0.00172	1077.07	0.000190165
1176.38	0.11595	1077.55	-0.00125	1077.55	-0.00174	1077.55	0.000329411
1176.87	0.11616	1078.03	-0.00114	1078.03	-0.00174	1078.03	0.000467508
1177.35	0.11643	1078.51	-0.00103	1078.51	-0.0017	1078.51	0.000576152
1177.83	0.11676	1078.99	-0.000908942	1078.99	-0.00163	1078.99	0.000632127
1178.31	0.11713	1079.48	-0.000800178	1079.48	-0.00152	1079.48	0.000625823
1178.8	0.11749	1079.96	-0.000721457	1079.96	-0.00137	1079.96	0.000564076
1179.28	0.11781	1080.44	-0.000693439	1080.44	-0.0012	1080.44	0.000467441
1179.76	0.11809	1080.92	-0.000731249	1080.92	-0.00102	1080.92	0.000363467
1180.24	0.11831	1081.41	-0.000835367	1081.41	-0.000872139	1081.41	0.000276592
1180.72	0.11848	1081.89	-0.000990571	1081.89	-0.000774083	1081.89	0.000217745
1181.2	0.11864	1082.37	-0.00117	1082.37	-0.000750136	1082.37	0.000183038
1181.69	0.11879	1082.85	-0.00133	1082.85	-0.00080213	1082.85	0.000154333
1182.17	0.11894	1083.33	-0.00146	1083.33	-0.000914166	1083.33	0.000108362
1182.65	0.1191	1083.82	-0.00153	1083.82	-0.00106	1083.82	2.56465e-05
1183.13	0.11927	1084.3	-0.00155	1084.3	-0.00119	1084.3	-0.00010002
1183.62	0.11943	1084.78	-0.00154	1084.78	-0.0013	1084.78	-0.000259097
1184.1	0.11961	1085.26	-0.00151	1085.26	-0.00136	1085.26	-0.000428311
1184.58	0.11979	1085.74	-0.0015	1085.74	-0.00137	1085.74	-0.000579922
1185.06	0.12	1086.23	-0.00151	1086.23	-0.00135	1086.23	-0.000689667
1185.54	0.12023	1086.71	-0.00154	1086.71	-0.00129	1086.71	-0.000746068
1186.03	0.12048	1087.19	-0.00157	1087.19	-0.00123	1087.19	-0.000751194
1186.51	0.12073	1087.67	-0.00157	1087.67	-0.00116	1087.67	-0.000718315
1186.99	0.12096	1088.15	-0.00154	1088.15	-0.00108	1088.15	-0.000665286
1187.47	0.12113	1088.64	-0.00145	1088.64	-0.000992224	1088.64	-0.000609603
1187.95	0.12126	1089.12	-0.00133	1089.12	-0.000899651	1089.12	-0.000562715
1188.44	0.12134	1089.6	-0.00118	1089.6	-0.000800708	1089.6	-0.00053237
1188.92	0.12139	1090.08	-0.00105	1090.08	-0.000697276	1090.08	-0.00052211
1189.4	0.12144	1090.57	-0.000932649	1090.57	-0.000590676	1090.57	-0.000537433
1189.88	0.1215	1091.05	-0.000851703	1091.05	-0.000483753	1091.05	-0.000584886
1190.37	0.12159	1091.53	-0.000799186	1091.53	-0.000382132	1091.53	-0.000671902
1190.85	0.12171	1092.01	-0.000766542	1092.01	-0.000297641	1092.01	-0.000801468
1191.33	0.12183	1092.49	-0.000748383	1092.49	-0.000247673	1092.49	-0.000968355
1191.81	0.12196	1092.98	-0.000748118	1092.98	-0.000252474	1092.98	-0.00116
1192.29	0.12206	1093.46	-0.000778217	1093.46	-0.000326612	1093.46	-0.00134
1192.78	0.12215	1093.94	-0.000854084	1093.94	-0.00047293	1093.94	-0.00148
1193.26	0.1222	1094.42	-0.000985183	1094.42	-0.000677791	1094.42	-0.00157
1193.74	0.12224	1094.9	-0.00117	1094.9	-0.00091324	1094.9	-0.00157
1194.22	0.12225	1095.39	-0.00138	1095.39	-0.00114	1095.39	-0.00151
1194.7	0.12225	1095.87	-0.00159	1095.87	-0.00134	1095.87	-0.00138
1195.19	0.12225	1096.35	-0.00176	1096.35	-0.00148	1096.35	-0.00122
1195.67	0.12226	1096.83	-0.00186	1096.83	-0.00158	1096.83	-0.00103
1196.15	0.12228	1097.32	-0.0019	1097.32	-0.00165	1097.32	-0.000842808
1196.63	0.12235	1097.8	-0.00188	1097.8	-0.00174	1097.8	-0.000665319
1197.12	0.12246	1098.28	-0.00182	1098.28	-0.00186	1098.28	-0.00049858
1197.6	0.12262	1098.76	-0.00175	1098.76	-0.00202	1098.76	-0.000338597
1198.08	0.12281	1099.24	-0.00167	1099.24	-0.00222	1099.24	-0.000180013
1198.56	0.12302	1099.73	-0.00158	1099.73	-0.00241	1099.73	-1.92173e-05
1199.04	0.12321	1100.21	-0.00148	1100.21	-0.00257	1100.21	0.000141969
1199.53	0.12338	1100.69	-0.00138	1100.69	-0.00266	1100.69	0.000297016
1200.01	0.1235	1101.17	-0.00128	1101.17	-0.00267	1101.17	0.000432548
1200.49	0.12358	1101.65	-0.00119	1101.65	-0.00261	1101.65	0.000532293
1200.97	0.12363	1102.14	-0.00116	1102.14	-0.00251	1102.14	0.000577612
1201.45	0.12366	1102.62	-0.00118	1102.62	-0.00241	1102.62	0.0005519
1201.94	0.12368	1103.1	-0.00129	1103.1	-0.00234	1103.1	0.000444057
1202.42	0.1237	1103.58	-0.00145	1103.58	-0.00232	1103.58	0.000253848
1202.9	0.12374	1104.07	-0.00165	1104.07	-0.00237	1104.07	-5.89782e-06
1203.38	0.12381	1104.55	-0.00185	1104.55	-0.00247	1104.55	-0.000308435
1203.87	0.12391	1105.03	-0.00203	1105.03	-0.0026	1105.03	-0.000620158
1204.35	0.12406	1105.51	-0.00217	1105.51	-0.00273	1105.51	-0.000905669
1204.83	0.12424	1105.99	-0.00227	1105.99	-0.00286	1105.99	-0.00114
1205.31	0.12445	1106.48	-0.00234	1106.48	-0.00294	1106.48	-0.00131
1205.79	0.12467	1106.96	-0.00238	1106.96	-0.00296	1106.96	-0.00142
1206.28	0.12489	1107.44	-0.00239	1107.44	-0.0029	1107.44	-0.00147
1206.76	0.12509	1107.92	-0.00234	1107.92	-0.00277	1107.92	-0.0015
1207.24	0.12525	1108.4	-0.00223	1108.4	-0.00256	1108.4	-0.00149
1207.72	0.12539	1108.89	-0.00205	1108.89	-0.00229	1108.89	-0.00146
1208.2	0.12549	1109.37	-0.00181	1109.37	-0.002	1109.37	-0.0014
1208.69	0.12556	1109.85	-0.00155	1109.85	-0.00172	1109.85	-0.0013
1209.17	0.12561	1110.33	-0.00133	1110.33	-0.00148	1110.33	-0.00116
1209.65	0.12565	1110.82	-0.00117	1110.82	-0.0013	1110.82	-0.000985612
1210.13	0.12567	1111.3	-0.00112	1111.3	-0.00119	1111.3	-0.000794887
1210.62	0.12568	1111.78	-0.00118	1111.78	-0.00115	1111.78	-0.000614003
1211.1	0.12567	1112.26	-0.0013	1112.26	-0.00115	1112.26	-0.000469951
1211.58	0.12565	1112.74	-0.00145	1112.74	-0.00118	1112.74	-0.000384251
1212.06	0.12563	1113.23	-0.00159	1113.23	-0.00123	1113.23	-0.000364884
1212.54	0.12561	1113.71	-0.00167	1113.71	-0.00127	1113.71	-0.000406331
1213.03	0.12561	1114.19	-0.00171	1114.19	-0.00133	1114.19	-0.000490571
1213.51	0.12563	1114.67	-0.00171	1114.67	-0.0014	1114.67	-0.000593456
1213.99	0.12567	1115.15	-0.00169	1115.15	-0.00151	1115.15	-0.000689171
1214.47	0.12576	1115.64	-0.00168	1115.64	-0.00164	1115.64	-0.000756189
1214.95	0.12589	1116.12	-0.0017	1116.12	-0.0018	1116.12	-0.000780235
1215.44	0.12606	1116.6	-0.00173	1116.6	-0.00195	1116.6	-0.000758571
1215.92	0.12628	1117.08	-0.00177	1117.08	-0.00208	1117.08	-0.000698004
1216.4	0.12652	1117.57	-0.0018	1117.57	-0.00215	1117.57	-0.000616386
1216.88	0.12677	1118.05	-0.0018	1118.05	-0.00216	1118.05	-0.000537466
1217.37	0.12701	1118.53	-0.00178	1118.53	-0.00208	1118.53	-0.000487327
1217.85	0.12722	1119.01	-0.00174	1119.01	-0.00195	1119.01	-0.000487095
1218.33	0.12738	1119.49	-0.00169	1119.49	-0.00179	1119.49	-0.000548122
1218.81	0.12751	1119.97	-0.00165	1119.97	-0.00164	1119.97	-0.00066651
1219.29	0.1276	1120.46	-0.00162	1120.46	-0.00153	1120.46	-0.000823792
1219.78	0.12769	1120.94	-0.00161	1120.94	-0.00149	1120.94	-0.00099077
1220.26	0.12779	1121.42	-0.00162	1121.42	-0.00153	1121.42	-0.00114
1220.74	0.12791	1121.9	-0.00163	1121.9	-0.00165	1121.9	-0.00123
1221.22	0.12805	1122.39	-0.00163	1122.39	-0.00182	1122.39	-0.00127
1221.7	0.1282	1122.87	-0.00162	1122.87	-0.00202	1122.87	-0.00125
1222.19	0.12834	1123.35	-0.00158	1123.35	-0.0022	1123.35	-0.00119
1222.67	0.12846	1123.83	-0.00152	1123.83	-0.00233	1123.83	-0.0011
1223.15	0.12855	1124.32	-0.00143	1124.32	-0.00239	1124.32	-0.00101
1223.63	0.12862	1124.8	-0.00135	1124.8	-0.00238	1124.8	-0.000932186
1224.11	0.12867	1125.28	-0.00127	1125.28	-0.00231	1125.28	-0.000873859
1224.6	0.12871	1125.76	-0.00122	1125.76	-0.00222	1125.76	-0.000833912
1225.08	0.12875	1126.24	-0.00121	1126.24	-0.00212	1126.24	-0.000808844
1225.56	0.12882	1126.72	-0.00123	1126.72	-0.00204	1126.72	-0.000794556
1226.04	0.12892	1127.21	-0.00128	1127.21	-0.00201	1127.21	-0.000788603
1226.53	0.12905	1127.69	-0.00133	1127.69	-0.00202	1127.69	-0.000789727
1227.01	0.12922	1128.17	-0.00138	1128.17	-0.00205	1128.17	-0.000797136
1227.49	0.12941	1128.65	-0.00139	1128.65	-0.00208	1128.65	-0.000807355
1227.97	0.12961	1129.14	-0.00139	1129.14	-0.00209	1129.14	-0.000816152
1228.45	0.12981	1129.62	-0.00137	1129.62	-0.00206	1129.62	-0.00081817
1228.94	0.12998	1130.1	-0.00137	1130.1	-0.00197	1130.1	-0.000810034
1229.42	0.13011	1130.58	-0.0014	1130.58	-0.00183	1130.58	-0.000791447
1229.9	0.1302	1131.06	-0.00147	1131.06	-0.00166	1131.06	-0.000765351
1230.38	0.13024	1131.55	-0.00158	1131.55	-0.00147	1131.55	-0.000737269
1230.86	0.13026	1132.03	-0.00172	1132.03	-0.00131	1132.03	-0.000713452
1231.35	0.13028	1132.51	-0.00185	1132.51	-0.00118	1132.51	-0.000698368
1231.83	0.13032	1132.99	-0.00194	1132.99	-0.00111	1132.99	-0.000694332
1232.31	0.1304	1133.47	-0.00199	1133.47	-0.00109	1133.47	-0.000701146
1232.79	0.13052	1133.96	-0.00197	1133.96	-0.00113	1133.96	-0.000717786
1233.28	0.13069	1134.44	-0.0019	1134.44	-0.00121	1134.44	-0.000742197
1233.76	0.13087	1134.92	-0.0018	1134.92	-0.00132	1134.92	-0.000772165
1234.24	0.13106	1135.4	-0.00169	1135.4	-0.00144	1135.4	-0.000803949
1234.72	0.13124	1135.89	-0.00159	1135.89	-0.00156	1135.89	-0.000833184
1235.2	0.13139	1136.37	-0.00153	1136.37	-0.00165	1136.37	-0.00085329
1235.68	0.1315	1136.85	-0.00149	1136.85	-0.0017	1136.85	-0.000858218
1236.17	0.13159	1137.33	-0.00149	1137.33	-0.00172	1137.33	-0.000843833
1236.65	0.13166	1137.81	-0.00151	1137.81	-0.0017	1137.81	-0.000810762
1237.13	0.13172	1138.3	-0.00154	1138.3	-0.00166	1138.3	-0.000764657
1237.61	0.1318	1138.78	-0.00156	1138.78	-0.00161	1138.78	-0.000716926
1238.1	0.13189	1139.26	-0.00156	1139.26	-0.00159	1139.26	-0.000681132
1238.58	0.13201	1139.74	-0.00155	1139.74	-0.00159	1139.74	-0.00067005
1239.06	0.13216	1140.22	-0.0015	1140.22	-0.00162	1140.22	-0.000691553
1239.54	0.13234	1140.71	-0.00142	1140.71	-0.00169	1140.71	-0.000746597
1240.03	0.13254	1141.19	-0.00133	1141.19	-0.00178	1141.19	-0.000828852
1240.51	0.13274	1141.67	-0.00123	1141.67	-0.00187	1141.67	-0.000926499
1240.99	0.13293	1142.15	-0.00113	1142.15	-0.00195	1142.15	-0.00102
1241.47	0.1331	1142.63	-0.00106	1142.63	-0.002	1142.63	-0.00111
1241.95	0.13326	1143.12	-0.00102	1143.12	-0.00199	1143.12	-0.00117
1242.43	0.1334	1143.6	-0.00102	1143.6	-0.00194	1143.6	-0.00119
1242.92	0.13352	1144.08	-0.00107	1144.08	-0.00185	1144.08	-0.00119
1243.4	0.13363	1144.56	-0.00116	1144.56	-0.00174	1144.56	-0.00117
1243.88	0.13372	1145.05	-0.00128	1145.05	-0.00162	1145.05	-0.00113
1244.36	0.13378	1145.53	-0.0014	1145.53	-0.00153	1145.53	-0.0011
1244.85	0.13383	1146.01	-0.00151	1146.01	-0.00148	1146.01	-0.00107
1245.33	0.13385	1146.49	-0.00158	1146.49	-0.00148	1146.49	-0.00104
1245.81	0.13385	1146.97	-0.00162	1146.97	-0.00151	1146.97	-0.00102
1246.29	0.13384	1147.46	-0.00161	1147.46	-0.00158	1147.46	-0.000993547
1246.77	0.13385	1147.94	-0.00159	1147.94	-0.00166	1147.94	-0.000944882
1247.26	0.13387	1148.42	-0.00155	1148.42	-0.00176	1148.42	-0.000866121
1247.74	0.13394	1148.9	-0.00152	1148.9	-0.00187	1148.9	-0.00075308
1248.22	0.13406	1149.38	-0.00151	1149.38	-0.002	1149.38	-0.000610893
1248.7	0.13422	1149.87	-0.00152	1149.87	-0.00214	1149.87	-0.000452442
1249.18	0.13442	1150.35	-0.00153	1150.35	-0.0023	1150.35	-0.000297011
1249.67	0.13464	1150.83	-0.00155	1150.83	-0.00245	1150.83	-0.000164082
1250.15	0.13487	1151.31	-0.00157	1151.31	-0.00256	1151.31	-6.99403e-05
1250.63	0.13508	1151.8	-0.00157	1151.8	-0.00262	1151.8	-2.33589e-05
1251.11	0.13526	1152.28	-0.00158	1152.28	-0.0026	1152.28	-2.57444e-05
1251.6	0.1354	1152.76	-0.00159	1152.76	-0.00251	1152.76	-7.22262e-05
1252.08	0.13549	1153.24	-0.00161	1153.24	-0.00237	1153.24	-0.000155139
1252.56	0.13555	1153.72	-0.00167	1153.72	-0.0022	1153.72	-0.000265389
1253.04	0.13558	1154.21	-0.00174	1154.21	-0.00204	1154.21	-0.000394182
1253.52	0.13561	1154.69	-0.00183	1154.69	-0.00191	1154.69	-0.000532105
1254.01	0.13566	1155.17	-0.00191	1155.17	-0.00181	1155.17	-0.000670347
1254.49	0.13572	1155.65	-0.00196	1155.65	-0.00175	1155.65	-0.000798525
1254.97	0.13581	1156.13	-0.00197	1156.13	-0.0017	1156.13	-0.000908115
1255.45	0.13593	1156.62	-0.00193	1156.62	-0.00164	1156.62	-0.000991794
1255.93	0.13606	1157.1	-0.00186	1157.1	-0.00156	1157.1	-0.00105
1256.42	0.1362	1157.58	-0.00177	1157.58	-0.00146	1157.58	-0.00107
1256.9	0.13635	1158.06	-0.00168	1158.06	-0.00137	1158.06	-0.00107
1257.38	0.13649	1158.55	-0.00161	1158.55	-0.0013	1158.55	-0.00106
1257.86	0.13662	1159.03	-0.00157	1159.03	-0.00126	1159.03	-0.00103
1258.35	0.13674	1159.51	-0.00156	1159.51	-0.00125	1159.51	-0.000990208
1258.83	0.13686	1159.99	-0.00159	1159.99	-0.00128	1159.99	-0.000950007
1259.31	0.13697	1160.47	-0.00165	1160.47	-0.00132	1160.47	-0.000908115
1259.79	0.13706	1160.96	-0.0017	1160.96	-0.00137	1160.96	-0.000866253
1260.27	0.13714	1161.44	-0.00175	1161.44	-0.00141	1161.44	-0.000826835
1260.76	0.13721	1161.92	-0.00178	1161.92	-0.00145	1161.92	-0.000792671
1261.24	0.13727	1162.4	-0.00179	1162.4	-0.0015	1162.4	-0.000766443
1261.72	0.13732	1162.88	-0.00178	1162.88	-0.00154	1162.88	-0.000750037
1262.2	0.13738	1163.37	-0.00176	1163.37	-0.00157	1163.37	-0.000743289
1262.68	0.13745	1163.85	-0.00175	1163.85	-0.00158	1163.85	-0.000744943
1263.17	0.13753	1164.33	-0.00175	1164.33	-0.00157	1164.33	-0.000752484
1263.65	0.13762	1164.81	-0.00178	1164.81	-0.00155	1164.81	-0.00076426
1264.13	0.13773	1165.3	-0.00182	1165.3	-0.00152	1165.3	-0.00077921
1264.61	0.13785	1165.78	-0.00187	1165.78	-0.00152	1165.78	-0.00079707
1265.1	0.13797	1166.26	-0.00191	1166.26	-0.00154	1166.26	-0.000817905
1265.58	0.13811	1166.74	-0.00192	1166.74	-0.00162	1166.74	-0.000842278
1266.06	0.13826	1167.22	-0.00192	1167.22	-0.00174	1167.22	-0.000870354
1266.54	0.13842	1167.71	-0.00188	1167.71	-0.00187	1167.71	-0.000903354
1267.02	0.13858	1168.19	-0.00183	1168.19	-0.00199	1168.19	-0.000943593
1267.51	0.13873	1168.67	-0.00177	1168.67	-0.00206	1168.67	-0.000994075
1267.99	0.13888	1169.15	-0.00172	1169.15	-0.00206	1169.15	-0.00106
1268.47	0.139	1169.63	-0.00169	1169.63	-0.00197	1169.63	-0.00113
1268.95	0.1391	1170.12	-0.00168	1170.12	-0.00183	1170.12	-0.00122
1269.43	0.13919	1170.6	-0.0017	1170.6	-0.00166	1170.6	-0.0013
1269.92	0.13926	1171.08	-0.00172	1171.08	-0.00148	1171.08	-0.00136
1270.4	0.13932	1171.56	-0.00175	1171.56	-0.00133	1171.56	-0.0014
1270.88	0.13938	1172.05	-0.00179	1172.05	-0.00122	1172.05	-0.0014
1271.36	0.13944	1172.53	-0.00182	1172.53	-0.00114	1172.53	-0.00136
1271.85	0.1395	1173.01	-0.00184	1173.01	-0.00111	1173.01	-0.00129
1272.33	0.13956	1173.49	-0.00186	1173.49	-0.00111	1173.49	-0.00121
1272.81	0.13961	1173.97	-0.00187	1173.97	-0.00116	1173.97	-0.00114
1273.29	0.13964	1174.46	-0.00188	1174.46	-0.00124	1174.46	-0.00109
1273.77	0.13967	1174.94	-0.00188	1174.94	-0.00136	1174.94	-0.00107
1274.26	0.13969	1175.42	-0.00189	1175.42	-0.0015	1175.42	-0.00107
1274.74	0.13971	1175.9	-0.0019	1175.9	-0.00166	1175.9	-0.00109
1275.22	0.13973	1176.38	-0.00192	1176.38	-0.0018	1176.38	-0.00111
1275.7	0.13975	1176.87	-0.00194	1176.87	-0.00193	1176.87	-0.00112
1276.18	0.13977	1177.35	-0.00197	1177.35	-0.00203	1177.35	-0.00112
1276.67	0.13981	1177.83	-0.00199	1177.83	-0.00211	1177.83	-0.00109
1277.15	0.13985	1178.31	-0.002	1178.31	-0.00218	1178.31	-0.00105
1277.63	0.1399	1178.8	-0.00199	1178.8	-0.00224	1178.8	-0.000996852
1278.11	0.13997	1179.28	-0.00195	1179.28	-0.0023	1179.28	-0.000941444
1278.59	0.14005	1179.76	-0.0019	1179.76	-0.00236	1179.76	-0.00088983
1279.08	0.14016	1180.24	-0.00184	1180.24	-0.00242	1180.24	-0.000848958
1279.56	0.1403	1180.72	-0.00179	1180.72	-0.00246	1180.72	-0.000825512
1280.04	0.14045	1181.2	-0.00175	1181.2	-0.00248	1181.2	-0.000825181
1280.52	0.14062	1181.69	-0.00173	1181.69	-0.00249	1181.69	-0.000851968
1281.01	0.14079	1182.17	-0.00173	1182.17	-0.00248	1182.17	-0.000906363
1281.49	0.14094	1182.65	-0.00173	1182.65	-0.00248	1182.65	-0.00098386
1281.97	0.14106	1183.13	-0.00174	1183.13	-0.00248	1183.13	-0.00108
1282.45	0.14113	1183.62	-0.00174	1183.62	-0.00249	1183.62	-0.00117
1282.93	0.14117	1184.1	-0.00174	1184.1	-0.0025	1184.1	-0.00126
1283.42	0.14118	1184.58	-0.00174	1184.58	-0.00249	1184.58	-0.00133
1283.9	0.14119	1185.06	-0.00175	1185.06	-0.00245	1185.06	-0.00137
1284.38	0.14121	1185.54	-0.00176	1185.54	-0.00237	1185.54	-0.00138
1284.86	0.14125	1186.03	-0.00177	1186.03	-0.00226	1186.03	-0.00136
1285.34	0.14132	1186.51	-0.00179	1186.51	-0.00214	1186.51	-0.00131
1285.83	0.1414	1186.99	-0.0018	1186.99	-0.00202	1186.99	-0.00124
1286.31	0.14148	1187.47	-0.00181	1187.47	-0.00192	1187.47	-0.00114
1286.79	0.14155	1187.95	-0.00181	1187.95	-0.00187	1187.95	-0.00104
1287.27	0.14162	1188.44	-0.0018	1188.44	-0.00186	1188.44	-0.000946965
1287.76	0.14169	1188.92	-0.0018	1188.92	-0.0019	1188.92	-0.00086837
1288.24	0.14177	1189.4	-0.0018	1189.4	-0.00197	1189.4	-0.000816615
1288.72	0.14186	1189.88	-0.00181	1189.88	-0.00205	1189.88	-0.000795581
1289.2	0.14196	1190.37	-0.00185	1190.37	-0.00212	1190.37	-0.000801369
1289.68	0.14208	1190.85	-0.00192	1190.85	-0.00216	1190.85	-0.000824453
1290.17	0.14219	1191.33	-0.002	1191.33	-0.00215	1191.33	-0.000853257
1290.65	0.1423	1191.81	-0.0021	1191.81	-0.0021	1191.81	-0.000878455
1291.13	0.14241	1192.29	-0.00221	1192.29	-0.002	1192.29	-0.000896741
1291.61	0.14251	1192.78	-0.00231	1192.78	-0.00189	1192.78	-0.000912348
1292.09	0.14262	1193.26	-0.00239	1193.26	-0.00177	1193.26	-0.000934004
1292.58	0.14274	1193.74	-0.00243	1193.74	-0.00168	1193.74	-0.00097186
1293.06	0.14287	1194.22	-0.00244	1194.22	-0.00163	1194.22	-0.00103
1293.54	0.14299	1194.7	-0.00241	1194.7	-0.00163	1194.7	-0.00111
1294.02	0.1431	1195.19	-0.00236	1195.19	-0.00167	1195.19	-0.0012
1294.51	0.14318	1195.67	-0.00231	1195.67	-0.00173	1195.67	-0.00128
1294.99	0.14321	1196.15	-0.00225	1196.15	-0.00179	1196.15	-0.00134
1295.47	0.1432	1196.63	-0.0022	1196.63	-0.00185	1196.63	-0.00137
1295.95	0.14318	1197.12	-0.00216	1197.12	-0.0019	1197.12	-0.00136
1296.43	0.14315	1197.6	-0.00213	1197.6	-0.00193	1197.6	-0.00132
1296.91	0.14315	1198.08	-0.00212	1198.08	-0.00197	1198.08	-0.00124
1297.4	0.14319	1198.56	-0.00211	1198.56	-0.002	1198.56	-0.00116
1297.88	0.14326	1199.04	-0.0021	1199.04	-0.00204	1199.04	-0.00108
1298.36	0.14337	1199.53	-0.0021	1199.53	-0.00209	1199.53	-0.00101
1298.84	0.14349	1200.01	-0.00208	1200.01	-0.00212	1200.01	-0.000972323
1299.33	0.14361	1200.49	-0.00207	1200.49	-0.00215	1200.49	-0.000967
1299.81	0.14373	1200.97	-0.00206	1200.97	-0.00215	1200.97	-0.000998208
1300.29	0.14384	1201.45	-0.00205	1201.45	-0.00212	1201.45	-0.00106
1300.77	0.14394	1201.94	-0.00205	1201.94	-0.00208	1201.94	-0.00115
1301.25	0.14403	1202.42	-0.00207	1202.42	-0.00202	1202.42	-0.00124
1301.74	0.1441	1202.9	-0.0021	1202.9	-0.00195	1202.9	-0.00132
1302.22	0.14416	1203.38	-0.00215	1203.38	-0.00189	1203.38	-0.00137
1302.7	0.14419	1203.87	-0.0022	1203.87	-0.00184	1203.87	-0.00137
1303.18	0.1442	1204.35	-0.00225	1204.35	-0.0018	1204.35	-0.00134
1303.66	0.1442	1204.83	-0.00228	1204.83	-0.00179	1204.83	-0.00127
1304.15	0.14419	1205.31	-0.00229	1205.31	-0.0018	1205.31	-0.00119
1304.63	0.14419	1205.79	-0.00225	1205.79	-0.00183	1205.79	-0.00109
1305.11	0.1442	1206.28	-0.00219	1206.28	-0.00188	1206.28	-0.00101
1305.59	0.14422	1206.76	-0.0021	1206.76	-0.00195	1206.76	-0.000932451
1306.08	0.14425	1207.24	-0.00201	1207.24	-0.00203	1207.24	-0.000875512
1306.56	0.14428	1207.72	-0.00192	1207.72	-0.00211	1207.72	-0.000832688
1307.04	0.14432	1208.2	-0.00186	1208.2	-0.00218	1208.2	-0.000801667
1307.52	0.14436	1208.69	-0.00183	1208.69	-0.00223	1208.69	-0.000781789
1308	0.1444	1209.17	-0.00185	1209.17	-0.00225	1209.17	-0.000775208
1308.49	0.14446	1209.65	-0.00192	1209.65	-0.00223	1209.65	-0.000785229
1308.97	0.14451	1210.13	-0.00203	1210.13	-0.00218	1210.13	-0.00081526
1309.45	0.14457	1210.62	-0.00217	1210.62	-0.0021	1210.62	-0.00086589
1309.93	0.14461	1211.1	-0.00231	1211.1	-0.00199	1211.1	-0.000934302
1310.41	0.14463	1211.58	-0.00245	1211.58	-0.00188	1211.58	-0.00101
1310.9	0.14463	1212.06	-0.00256	1212.06	-0.00178	1212.06	-0.0011
1311.38	0.1446	1212.54	-0.00262	1212.54	-0.0017	1212.54	-0.00118
1311.86	0.14457	1213.03	-0.00264	1213.03	-0.00166	1213.03	-0.00124
1312.34	0.14454	1213.51	-0.00262	1213.51	-0.00166	1213.51	-0.00128
1312.83	0.14453	1213.99	-0.00255	1213.99	-0.00171	1213.99	-0.00131
1313.31	0.14455	1214.47	-0.00248	1214.47	-0.0018	1214.47	-0.0013
1313.79	0.14459	1214.95	-0.00241	1214.95	-0.00191	1214.95	-0.00128
1314.27	0.14466	1215.44	-0.00235	1215.44	-0.00202	1215.44	-0.00124
1314.75	0.14473	1215.92	-0.00233	1215.92	-0.00211	1215.92	-0.0012
1315.24	0.1448	1216.4	-0.00232	1216.4	-0.00217	1216.4	-0.00116
1315.72	0.14487	1216.88	-0.00233	1216.88	-0.00219	1216.88	-0.00113
1316.2	0.14493	1217.37	-0.00234	1217.37	-0.00219	1217.37	-0.00111
1316.68	0.14499	1217.85	-0.00234	1217.85	-0.00218	1217.85	-0.0011
1317.16	0.14503	1218.33	-0.00231	1218.33	-0.00216	1218.33	-0.0011
1317.65	0.14505	1218.81	-0.00227	1218.81	-0.00216	1218.81	-0.00109
1318.13	0.14505	1219.29	-0.00222	1219.29	-0.00216	1219.29	-0.00107
1318.61	0.14504	1219.78	-0.00216	1219.78	-0.00216	1219.78	-0.00103
1319.09	0.14502	1220.26	-0.0021	1220.26	-0.00217	1220.26	-0.000976422
1319.58	0.14501	1220.74	-0.00205	1220.74	-0.00217	1220.74	-0.000920052
1320.06	0.14503	1221.22	-0.00201	1221.22	-0.00216	1221.22	-0.000879811
1320.54	0.14509	1221.7	-0.00198	1221.7	-0.00215	1221.7	-0.000871478
1321.02	0.14519	1222.19	-0.00196	1222.19	-0.00215	1222.19	-0.000903519
1321.5	0.14532	1222.67	-0.00197	1222.67	-0.00215	1222.67	-0.000973876
1321.99	0.14546	1223.15	-0.00199	1223.15	-0.00215	1223.15	-0.00107
1322.47	0.14561	1223.63	-0.00202	1223.63	-0.00215	1223.63	-0.00117
1322.95	0.14573	1224.11	-0.00207	1224.11	-0.00215	1224.11	-0.00125
1323.43	0.14582	1224.6	-0.00212	1224.6	-0.00213	1224.6	-0.0013
1323.91	0.14589	1225.08	-0.00215	1225.08	-0.00211	1225.08	-0.00131
1324.4	0.14595	1225.56	-0.00216	1225.56	-0.00207	1225.56	-0.00127
1324.88	0.14599	1226.04	-0.00214	1226.04	-0.00205	1226.04	-0.0012
1325.36	0.14603	1226.53	-0.00209	1226.53	-0.00204	1226.53	-0.0011
1325.84	0.14608	1227.01	-0.00203	1227.01	-0.00205	1227.01	-0.001
1326.33	0.14614	1227.49	-0.00198	1227.49	-0.00209	1227.49	-0.00090299
1326.81	0.14619	1227.97	-0.00194	1227.97	-0.00215	1227.97	-0.000818004
1327.29	0.14624	1228.45	-0.00194	1228.45	-0.00223	1228.45	-0.000753411
1327.77	0.14627	1228.94	-0.00197	1228.94	-0.00231	1228.94	-0.000716099
1328.25	0.14628	1229.42	-0.00202	1229.42	-0.00238	1229.42	-0.000712328
1328.73	0.14626	1229.9	-0.00208	1229.9	-0.00243	1229.9	-0.000746431
1329.22	0.14622	1230.38	-0.00214	1230.38	-0.00246	1230.38	-0.000818534
1329.7	0.14617	1230.86	-0.00217	1230.86	-0.00247	1230.86	-0.000922895
1330.18	0.1461	1231.35	-0.00216	1231.35	-0.00246	1231.35	-0.00105
1330.66	0.14603	1231.83	-0.00213	1231.83	-0.00243	1231.83	-0.00117
1331.15	0.14597	1232.31	-0.00207	1232.31	-0.00239	1232.31	-0.00129
1331.63	0.14594	1232.79	-0.00199	1232.79	-0.00235	1232.79	-0.00136
1332.11	0.14592	1233.28	-0.00192	1233.28	-0.0023	1233.28	-0.0014
1332.59	0.14592	1233.76	-0.00186	1233.76	-0.00225	1233.76	-0.0014
1333.08	0.14593	1234.24	-0.00182	1234.24	-0.00221	1234.24	-0.00137
1333.56	0.14594	1234.72	-0.00181	1234.72	-0.00218	1234.72	-0.00132
1334.04	0.14593	1235.2	-0.00182	1235.2	-0.00216	1235.2	-0.00127
1334.52	0.14591	1235.68	-0.00185	1235.68	-0.00214	1235.68	-0.00123
1335	0.14587	1236.17	-0.0019	1236.17	-0.00212	1236.17	-0.0012
1335.48	0.14584	1236.65	-0.00196	1236.65	-0.00211	1236.65	-0.0012
1335.97	0.14582	1237.13	-0.00202	1237.13	-0.00209	1237.13	-0.00121
1336.45	0.14583	1237.61	-0.00209	1237.61	-0.00206	1237.61	-0.00124
1336.93	0.14588	1238.1	-0.00217	1238.1	-0.00202	1238.1	-0.00127
1337.41	0.14595	1238.58	-0.00225	1238.58	-0.00198	1238.58	-0.00129
1337.9	0.14603	1239.06	-0.00232	1239.06	-0.00194	1239.06	-0.00129
1338.38	0.1461	1239.54	-0.00238	1239.54	-0.00191	1239.54	-0.00127
1338.86	0.14613	1240.03	-0.00242	1240.03	-0.0019	1240.03	-0.00123
1339.34	0.14611	1240.51	-0.00242	1240.51	-0.0019	1240.51	-0.00117
1339.82	0.14605	1240.99	-0.0024	1240.99	-0.00191	1240.99	-0.00111
1340.31	0.14599	1241.47	-0.00234	1241.47	-0.00193	1241.47	-0.00105
1340.79	0.14593	1241.95	-0.00227	1241.95	-0.00195	1241.95	-0.00102
1341.27	0.14591	1242.43	-0.00218	1242.43	-0.00198	1242.43	-0.00101
1341.75	0.14593	1242.92	-0.00211	1242.92	-0.002	1242.92	-0.00103
1342.23	0.14599	1243.4	-0.00206	1243.4	-0.00204	1243.4	-0.00109
1342.72	0.14608	1243.88	-0.00203	1243.88	-0.00208	1243.88	-0.00117
1343.2	0.14619	1244.36	-0.00204	1244.36	-0.00213	1244.36	-0.00125
1343.68	0.14629	1244.85	-0.00206	1244.85	-0.00219	1244.85	-0.00132
1344.16	0.14638	1245.33	-0.00209	1245.33	-0.00225	1245.33	-0.00138
1344.65	0.14644	1245.81	-0.00212	1245.81	-0.00229	1245.81	-0.00141
1345.13	0.14646	1246.29	-0.00212	1246.29	-0.00231	1246.29	-0.00141
1345.61	0.14645	1246.77	-0.00211	1246.77	-0.00229	1246.77	-0.00139
1346.09	0.14641	1247.26	-0.00207	1247.26	-0.00224	1247.26	-0.00135
1346.57	0.14635	1247.74	-0.00202	1247.74	-0.00216	1247.74	-0.00129
1347.06	0.14628	1248.22	-0.00195	1248.22	-0.00206	1248.22	-0.00124
1347.54	0.14621	1248.7	-0.00189	1248.7	-0.00196	1248.7	-0.00119
1348.02	0.14615	1249.18	-0.00183	1249.18	-0.00188	1249.18	-0.00115
1348.5	0.14609	1249.67	-0.00178	1249.67	-0.00183	1249.67	-0.00113
1348.98	0.14605	1250.15	-0.00175	1250.15	-0.00182	1250.15	-0.00113
1349.47	0.14604	1250.63	-0.00174	1250.63	-0.00184	1250.63	-0.00115
1349.95	0.14606	1251.11	-0.00175	1251.11	-0.00189	1251.11	-0.00118
1350.43	0.1461	1251.6	-0.00177	1251.6	-0.00197	1251.6	-0.00123
1350.91	0.14617	1252.08	-0.00181	1252.08	-0.00204	1252.08	-0.00126
1351.39	0.14626	1252.56	-0.00186	1252.56	-0.00211	1252.56	-0.00129
1351.88	0.14633	1253.04	-0.00191	1253.04	-0.00216	1253.04	-0.00128
1352.36	0.14638	1253.52	-0.00196	1253.52	-0.0022	1253.52	-0.00126
1352.84	0.1464	1254.01	-0.002	1254.01	-0.00223	1254.01	-0.0012
1353.32	0.14639	1254.49	-0.00203	1254.49	-0.00224	1254.49	-0.00114
1353.81	0.14635	1254.97	-0.00205	1254.97	-0.00224	1254.97	-0.00107
1354.29	0.1463	1255.45	-0.00206	1255.45	-0.00224	1255.45	-0.00101
1354.77	0.14628	1255.93	-0.00206	1255.93	-0.00223	1255.93	-0.000966802
1355.25	0.14628	1256.42	-0.00207	1256.42	-0.00222	1256.42	-0.00093979
1355.73	0.14632	1256.9	-0.00209	1256.9	-0.0022	1256.9	-0.000927028
1356.22	0.14639	1257.38	-0.0021	1257.38	-0.00218	1257.38	-0.000923556
1356.7	0.14649	1257.86	-0.00211	1257.86	-0.00215	1257.86	-0.000924648
1357.18	0.14659	1258.35	-0.00211	1258.35	-0.00212	1258.35	-0.000927789
1357.66	0.14668	1258.83	-0.00208	1258.83	-0.00208	1258.83	-0.000932616
1358.14	0.14677	1259.31	-0.00204	1259.31	-0.00203	1259.31	-0.000940881
1358.63	0.14684	1259.79	-0.00199	1259.79	-0.00199	1259.79	-0.000953875
1359.11	0.14692	1260.27	-0.00194	1260.27	-0.00194	1260.27	-0.000971694
1359.59	0.14699	1260.76	-0.0019	1260.76	-0.0019	1260.76	-0.000991794
1360.07	0.14706	1261.24	-0.00188	1261.24	-0.00187	1261.24	-0.00101
1360.56	0.14713	1261.72	-0.00188	1261.72	-0.00185	1261.72	-0.00102
1361.04	0.14719	1262.2	-0.0019	1262.2	-0.00183	1262.2	-0.00102
1361.52	0.14722	1262.68	-0.00193	1262.68	-0.00182	1262.68	-0.00101
1362	0.14722	1263.17	-0.00196	1263.17	-0.00181	1263.17	-0.000989976
1362.48	0.14718	1263.65	-0.00198	1263.65	-0.00179	1263.65	-0.000968256
1362.97	0.14708	1264.13	-0.002	1264.13	-0.00178	1264.13	-0.000951825
1363.45	0.14694	1264.61	-0.002	1264.61	-0.00177	1264.61	-0.000946667
1363.93	0.14678	1265.1	-0.00201	1265.1	-0.00177	1265.1	-0.000956156
1364.41	0.14659	1265.58	-0.00201	1265.58	-0.00179	1265.58	-0.000978637
1364.89	0.14642	1266.06	-0.00201	1266.06	-0.00182	1266.06	-0.00101
1365.38	0.14625	1266.54	-0.00202	1266.54	-0.00188	1266.54	-0.00104
1365.86	0.14612	1267.02	-0.00203	1267.02	-0.00195	1267.02	-0.00106
1366.34	0.14604	1267.51	-0.00205	1267.51	-0.00203	1267.51	-0.00107
1366.82	0.14602	1267.99	-0.00208	1267.99	-0.00211	1267.99	-0.00106
1367.31	0.14606	1268.47	-0.00211	1268.47	-0.00218	1268.47	-0.00104
1367.79	0.14616	1268.95	-0.00215	1268.95	-0.00223	1268.95	-0.00101
1368.27	0.14631	1269.43	-0.0022	1269.43	-0.00226	1269.43	-0.000980191
1368.75	0.14648	1269.92	-0.00225	1269.92	-0.00228	1269.92	-0.00094842
1369.23	0.14665	1270.4	-0.00228	1270.4	-0.00228	1270.4	-0.000915191
1369.72	0.1468	1270.88	-0.0023	1270.88	-0.00227	1270.88	-0.000879183
1370.2	0.14692	1271.36	-0.00229	1271.36	-0.00224	1271.36	-0.000840261
1370.68	0.147	1271.85	-0.00225	1271.85	-0.00221	1271.85	-0.000802857
1371.16	0.14705	1272.33	-0.00219	1272.33	-0.00217	1272.33	-0.000775406
1371.64	0.14707	1272.81	-0.00212	1272.81	-0.00213	1272.81	-0.000769849
1372.13	0.14706	1273.29	-0.00205	1273.29	-0.0021	1273.29	-0.000796507
1372.61	0.14703	1273.77	-0.00199	1273.77	-0.00209	1273.77	-0.000860466
1373.09	0.14701	1274.26	-0.00196	1274.26	-0.00211	1274.26	-0.000958007
1373.57	0.14701	1274.74	-0.00194	1274.74	-0.00215	1274.74	-0.00108
1374.06	0.14704	1275.22	-0.00195	1275.22	-0.00222	1275.22	-0.0012
1374.54	0.14713	1275.7	-0.00198	1275.7	-0.00228	1275.7	-0.00131
1375.02	0.14726	1276.18	-0.00202	1276.18	-0.00231	1276.18	-0.00139
1375.5	0.1474	1276.67	-0.00207	1276.67	-0.00231	1276.67	-0.00144
1375.98	0.14754	1277.15	-0.00213	1277.15	-0.00226	1277.15	-0.00147
1376.47	0.14764	1277.63	-0.00219	1277.63	-0.00216	1277.63	-0.00147
1376.95	0.14769	1278.11	-0.00225	1278.11	-0.00203	1278.11	-0.00147
1377.43	0.1477	1278.59	-0.0023	1278.59	-0.0019	1278.59	-0.00146
1377.91	0.14767	1279.08	-0.00233	1279.08	-0.00177	1279.08	-0.00145
1378.39	0.14762	1279.56	-0.00233	1279.56	-0.00168	1279.56	-0.00144
1378.88	0.14757	1280.04	-0.00231	1280.04	-0.00164	1280.04	-0.00141
1379.36	0.14755	1280.52	-0.00226	1280.52	-0.00164	1280.52	-0.00137
1379.84	0.14755	1281.01	-0.00219	1281.01	-0.00168	1281.01	-0.00132
1380.32	0.14759	1281.49	-0.00213	1281.49	-0.00174	1281.49	-0.00127
1380.81	0.14764	1281.97	-0.00207	1281.97	-0.00181	1281.97	-0.00123
1381.29	0.14771	1282.45	-0.00203	1282.45	-0.00189	1282.45	-0.0012
1381.77	0.14776	1282.93	-0.00201	1282.93	-0.00196	1282.93	-0.00119
1382.25	0.14781	1283.42	-0.00201	1283.42	-0.00202	1283.42	-0.00119
1382.73	0.14782	1283.9	-0.00203	1283.9	-0.00206	1283.9	-0.00121
1383.22	0.14782	1284.38	-0.00205	1284.38	-0.00209	1284.38	-0.00122
1383.7	0.14778	1284.86	-0.00206	1284.86	-0.00211	1284.86	-0.00124
1384.18	0.14772	1285.34	-0.00207	1285.34	-0.00211	1285.34	-0.00126
1384.66	0.14764	1285.83	-0.00206	1285.83	-0.00211	1285.83	-0.00129
1385.14	0.14754	1286.31	-0.00205	1286.31	-0.00209	1286.31	-0.00132
1385.63	0.14743	1286.79	-0.00202	1286.79	-0.00207	1286.79	-0.00137
1386.11	0.14731	1287.27	-0.00198	1287.27	-0.00204	1287.27	-0.00141
1386.59	0.14721	1287.76	-0.00195	1287.76	-0.002	1287.76	-0.00145
1387.07	0.14713	1288.24	-0.00193	1288.24	-0.00196	1288.24	-0.00148
1387.56	0.14709	1288.72	-0.00192	1288.72	-0.0019	1288.72	-0.0015
1388.04	0.14708	1289.2	-0.00192	1289.2	-0.00185	1289.2	-0.00152
1388.52	0.14712	1289.68	-0.00192	1289.68	-0.0018	1289.68	-0.00154
1389	0.14719	1290.16	-0.00193	1290.16	-0.00178	1290.16	-0.00155
1389.48	0.14729	1290.65	-0.00193	1290.65	-0.00178	1290.65	-0.00157
1389.96	0.14743	1291.13	-0.00193	1291.13	-0.00183	1291.13	-0.00156
1390.45	0.14759	1291.61	-0.00193	1291.61	-0.00192	1291.61	-0.00153
1390.93	0.14776	1292.09	-0.00193	1292.09	-0.00205	1292.09	-0.00145
1391.41	0.14792	1292.58	-0.00194	1292.58	-0.0022	1292.58	-0.00134
1391.89	0.14805	1293.06	-0.00195	1293.06	-0.00234	1293.06	-0.00121
1392.38	0.14815	1293.54	-0.00198	1293.54	-0.00245	1293.54	-0.00107
1392.86	0.14819	1294.02	-0.002	1294.02	-0.00252	1294.02	-0.000943758
1393.34	0.14817	1294.51	-0.00202	1294.51	-0.00254	1294.51	-0.000855473
1393.82	0.14811	1294.99	-0.00204	1294.99	-0.00251	1294.99	-0.000813507
1394.3	0.14804	1295.47	-0.00206	1295.47	-0.00245	1295.47	-0.000817541
1394.79	0.14797	1295.95	-0.00208	1295.95	-0.00236	1295.95	-0.000857953
1395.27	0.14794	1296.43	-0.00211	1296.43	-0.00227	1296.43	-0.000920349
1395.75	0.14794	1296.91	-0.00217	1296.91	-0.00219	1296.91	-0.000990836
1396.23	0.14797	1297.4	-0.00225	1297.4	-0.00213	1297.4	-0.00106
1396.71	0.14802	1297.88	-0.00234	1297.88	-0.00208	1297.88	-0.00112
1397.2	0.14805	1298.36	-0.00243	1298.36	-0.00206	1298.36	-0.00117
1397.68	0.14808	1298.84	-0.00251	1298.84	-0.00206	1298.84	-0.00121
1398.16	0.14809	1299.33	-0.00257	1299.33	-0.0021	1299.33	-0.00124
1398.64	0.14811	1299.81	-0.0026	1299.81	-0.00216	1299.81	-0.00125
1399.13	0.14812	1300.29	-0.0026	1300.29	-0.00224	1300.29	-0.00125
1399.61	0.14815	1300.77	-0.00259	1300.77	-0.00235	1300.77	-0.00123
1400.09	0.14818	1301.25	-0.00257	1301.25	-0.00245	1301.25	-0.0012
1400.57	0.14822	1301.74	-0.00254	1301.74	-0.00253	1301.74	-0.00117
1401.05	0.14826	1302.22	-0.0025	1302.22	-0.00258	1302.22	-0.00114
1401.54	0.14829	1302.7	-0.00247	1302.7	-0.00258	1302.7	-0.00113
1402.02	0.14833	1303.18	-0.00242	1303.18	-0.00255	1303.18	-0.00114
1402.5	0.14836	1303.66	-0.00237	1303.66	-0.00248	1303.66	-0.00116
1402.98	0.14838	1304.15	-0.00232	1304.15	-0.0024	1304.15	-0.00121
1403.46	0.14841	1304.63	-0.00227	1304.63	-0.00231	1304.63	-0.00126
1403.95	0.14843	1305.11	-0.00225	1305.11	-0.00223	1305.11	-0.0013
1404.43	0.14845	1305.59	-0.00224	1305.59	-0.00217	1305.59	-0.00133
1404.91	0.14847	1306.08	-0.00226	1306.08	-0.00212	1306.08	-0.00135
1405.39	0.14849	1306.56	-0.00229	1306.56	-0.00209	1306.56	-0.00135
1405.88	0.14851	1307.04	-0.00234	1307.04	-0.00207	1307.04	-0.00133
1406.36	0.14854	1307.52	-0.00238	1307.52	-0.00205	1307.52	-0.00131
1406.84	0.14857	1308	-0.00242	1308	-0.00203	1308	-0.00129
1407.32	0.1486	1308.49	-0.00244	1308.49	-0.00201	1308.49	-0.00127
1407.8	0.14861	1308.97	-0.00245	1308.97	-0.00198	1308.97	-0.00125
1408.29	0.1486	1309.45	-0.00244	1309.45	-0.00192	1309.45	-0.00125
1408.77	0.14857	1309.93	-0.00243	1309.93	-0.00183	1309.93	-0.00124
1409.25	0.14852	1310.41	-0.0024	1310.41	-0.0017	1310.41	-0.00123
1409.73	0.14847	1310.9	-0.00235	1310.9	-0.00155	1310.9	-0.00121
1410.21	0.14843	1311.38	-0.0023	1311.38	-0.00139	1311.38	-0.00119
1410.7	0.14841	1311.86	-0.00223	1311.86	-0.00125	1311.86	-0.00117
1411.18	0.14842	1312.34	-0.00216	1312.34	-0.00115	1312.34	-0.00115
1411.66	0.14845	1312.83	-0.0021	1312.83	-0.0011	1312.83	-0.00115
1412.14	0.1485	1313.31	-0.00205	1313.31	-0.00112	1313.31	-0.00115
1412.62	0.14857	1313.79	-0.00204	1313.79	-0.00117	1313.79	-0.00115
1413.11	0.14863	1314.27	-0.00205	1314.27	-0.00126	1314.27	-0.00115
1413.59	0.14868	1314.75	-0.00209	1314.75	-0.00135	1314.75	-0.00112
1414.07	0.14872	1315.24	-0.00214	1315.24	-0.00143	1315.24	-0.00107
1414.55	0.14874	1315.72	-0.0022	1315.72	-0.0015	1315.72	-0.000993514
1415.04	0.14875	1316.2	-0.00225	1316.2	-0.00156	1316.2	-0.000907322
1415.52	0.14873	1316.68	-0.00229	1316.68	-0.00161	1316.68	-0.000831068
1416	0.1487	1317.16	-0.0023	1317.16	-0.00166	1317.16	-0.00078513
1416.48	0.14865	1317.65	-0.00228	1317.65	-0.00168	1317.65	-0.000782021
1416.96	0.14859	1318.13	-0.00225	1318.13	-0.00168	1318.13	-0.000821212
1417.45	0.14853	1318.61	-0.00221	1318.61	-0.00165	1318.61	-0.00088735
1417.93	0.14847	1319.09	-0.00217	1319.09	-0.00159	1319.09	-0.000954205
1418.41	0.14841	1319.58	-0.00215	1319.58	-0.00151	1319.58	-0.000993877
1418.89	0.14838	1320.06	-0.00215	1320.06	-0.00143	1320.06	-0.000987001
1419.38	0.14837	1320.54	-0.00217	1320.54	-0.00138	1320.54	-0.000928615
1419.86	0.14838	1321.02	-0.00222	1321.02	-0.00136	1321.02	-0.000830704
1420.34	0.1484	1321.5	-0.00227	1321.5	-0.00138	1321.5	-0.000716132
1420.82	0.14844	1321.99	-0.00231	1321.99	-0.00145	1321.99	-0.00061129
1421.3	0.1485	1322.47	-0.00233	1322.47	-0.00154	1322.47	-0.000538558
1421.79	0.14857	1322.95	-0.00231	1322.95	-0.00164	1322.95	-0.0005097
1422.27	0.14866	1323.43	-0.00226	1323.43	-0.00175	1323.43	-0.000524758
1422.75	0.14877	1323.91	-0.00218	1323.91	-0.00184	1323.91	-0.000571848
1423.23	0.14888	1324.4	-0.00207	1324.4	-0.00192	1324.4	-0.000632102
1423.71	0.14899	1324.88	-0.00197	1324.88	-0.00197	1324.88	-0.000686095
1424.2	0.14907	1325.36	-0.00188	1325.36	-0.002	1325.36	-0.000720366
1424.68	0.14913	1325.84	-0.0018	1325.84	-0.00201	1325.84	-0.000731546
1425.16	0.14916	1326.33	-0.00176	1326.33	-0.00199	1326.33	-0.000726419
1425.64	0.14916	1326.81	-0.00175	1326.81	-0.00196	1326.81	-0.000719605
1426.12	0.14915	1327.29	-0.00176	1327.29	-0.00192	1327.29	-0.000726849
1426.61	0.14913	1327.77	-0.0018	1327.77	-0.00189	1327.77	-0.000760291
1427.09	0.1491	1328.25	-0.00184	1328.25	-0.00186	1328.25	-0.000822072
1427.57	0.14906	1328.73	-0.0019	1328.73	-0.00186	1328.73	-0.000904379
1428.05	0.14901	1329.22	-0.00196	1329.22	-0.00188	1329.22	-0.000990208
1428.54	0.14895	1329.7	-0.00202	1329.7	-0.0019	1329.7	-0.00106
1429.02	0.14888	1330.18	-0.00208	1330.18	-0.00192	1330.18	-0.00109
1429.5	0.14881	1330.66	-0.00214	1330.66	-0.00194	1330.66	-0.00109
1429.98	0.14876	1331.15	-0.0022	1331.15	-0.00195	1331.15	-0.00104
1430.46	0.14873	1331.63	-0.00224	1331.63	-0.00195	1331.63	-0.000972422
1430.95	0.1487	1332.11	-0.00228	1332.11	-0.00195	1332.11	-0.000897006
1431.43	0.14869	1332.59	-0.00232	1332.59	-0.00195	1332.59	-0.000835466
1431.91	0.14867	1333.08	-0.00235	1333.08	-0.00196	1333.08	-0.000800542
1432.39	0.14864	1333.56	-0.00237	1333.56	-0.00196	1333.56	-0.00079578
1432.87	0.1486	1334.04	-0.00239	1334.04	-0.00194	1334.04	-0.000814697
1433.36	0.14854	1334.52	-0.00242	1334.52	-0.00188	1334.52	-0.000845188
1433.84	0.14847	1335	-0.00246	1335	-0.00177	1335	-0.000872106
1434.32	0.14838	1335.48	-0.00251	1335.48	-0.00163	1335.48	-0.000882754
1434.8	0.14829	1335.97	-0.00257	1335.97	-0.00147	1335.97	-0.000869064
1435.29	0.14818	1336.45	-0.00265	1336.45	-0.0013	1336.45	-0.000830241
1435.77	0.14809	1336.93	-0.00274	1336.93	-0.00116	1336.93	-0.000771702
1436.25	0.14803	1337.41	-0.00281	1337.41	-0.00107	1337.41	-0.000705182
1436.73	0.14804	1337.9	-0.00286	1337.9	-0.00102	1337.9	-0.000646031
1437.21	0.14811	1338.38	-0.00287	1338.38	-0.00101	1338.38	-0.000611191
1437.7	0.14823	1338.86	-0.00284	1338.86	-0.00105	1338.86	-0.00061493
1438.18	0.1484	1339.34	-0.00278	1339.34	-0.00111	1339.34	-0.000663466
1438.66	0.14858	1339.82	-0.0027	1339.82	-0.00119	1339.82	-0.00075093
1439.14	0.14877	1340.31	-0.00263	1340.31	-0.00129	1340.31	-0.000858879
1439.62	0.14894	1340.79	-0.00259	1340.79	-0.00141	1340.79	-0.000962206
1440.11	0.1491	1341.27	-0.00258	1341.27	-0.00154	1341.27	-0.00104
1440.59	0.14923	1341.75	-0.00261	1341.75	-0.00168	1341.75	-0.00107
1441.07	0.14933	1342.23	-0.00265	1342.23	-0.00182	1342.23	-0.00106
1441.55	0.1494	1342.72	-0.00269	1342.72	-0.00195	1342.72	-0.00102
1442.04	0.14943	1343.2	-0.00271	1343.2	-0.00204	1343.2	-0.000952685
1442.52	0.14944	1343.68	-0.00271	1343.68	-0.0021	1343.68	-0.000887284
1443	0.14943	1344.16	-0.00268	1344.16	-0.00212	1344.16	-0.000842808
1443.48	0.1494	1344.65	-0.00263	1344.65	-0.0021	1344.65	-0.000833449
1443.96	0.14936	1345.13	-0.00256	1345.13	-0.00205	1345.13	-0.000864765
1444.44	0.14932	1345.61	-0.00249	1345.61	-0.00199	1345.61	-0.000933013
1444.93	0.14927	1346.09	-0.00242	1346.09	-0.00193	1346.09	-0.00103
1445.41	0.14922	1346.57	-0.00238	1346.57	-0.00187	1346.57	-0.00114
1445.89	0.14917	1347.06	-0.00235	1347.06	-0.00182	1347.06	-0.00125
1446.37	0.14913	1347.54	-0.00232	1347.54	-0.00177	1347.54	-0.00136
1446.86	0.14909	1348.02	-0.0023	1348.02	-0.00173	1348.02	-0.00146
1447.34	0.14904	1348.5	-0.00227	1348.5	-0.00169	1348.5	-0.00155
1447.82	0.14899	1348.98	-0.00222	1348.98	-0.00166	1348.98	-0.00162
1448.3	0.14892	1349.47	-0.00216	1349.47	-0.00164	1349.47	-0.00167
1448.78	0.14886	1349.95	-0.0021	1349.95	-0.00164	1349.95	-0.00168
1449.27	0.14879	1350.43	-0.00204	1350.43	-0.00168	1350.43	-0.00166
1449.75	0.14875	1350.91	-0.002	1350.91	-0.00174	1350.91	-0.00161
1450.23	0.14872	1351.39	-0.00197	1351.39	-0.00183	1351.39	-0.00154
1450.71	0.14871	1351.88	-0.00197	1351.88	-0.00194	1351.88	-0.00146
1451.19	0.14871	1352.36	-0.00198	1352.36	-0.00206	1352.36	-0.00138
1451.68	0.14873	1352.84	-0.00201	1352.84	-0.00216	1352.84	-0.00132
1452.16	0.14874	1353.32	-0.00204	1353.32	-0.00224	1353.32	-0.00128
1452.64	0.14875	1353.81	-0.00209	1353.81	-0.00228	1353.81	-0.00126
1453.12	0.14874	1354.29	-0.00214	1354.29	-0.00227	1354.29	-0.00126
1453.61	0.14873	1354.77	-0.0022	1354.77	-0.00224	1354.77	-0.00126
1454.09	0.1487	1355.25	-0.00226	1355.25	-0.00219	1355.25	-0.00126
1454.57	0.14866	1355.73	-0.00231	1355.73	-0.00214	1355.73	-0.00126
1455.05	0.14863	1356.22	-0.00234	1356.22	-0.00212	1356.22	-0.00125
1455.53	0.14859	1356.7	-0.00235	1356.7	-0.00213	1356.7	-0.00124
1456.02	0.14856	1357.18	-0.00232	1357.18	-0.00217	1357.18	-0.00122
1456.5	0.14854	1357.66	-0.00227	1357.66	-0.00224	1357.66	-0.0012
1456.98	0.14856	1358.14	-0.0022	1358.14	-0.0023	1358.14	-0.00116
1457.46	0.14861	1358.63	-0.00212	1358.63	-0.00234	1358.63	-0.00112
1457.94	0.14869	1359.11	-0.00205	1359.11	-0.00233	1359.11	-0.00106
1458.43	0.14879	1359.59	-0.002	1359.59	-0.00226	1359.59	-0.00101
1458.91	0.14889	1360.07	-0.00197	1360.07	-0.00213	1360.07	-0.000967529
1459.39	0.14898	1360.56	-0.00196	1360.56	-0.00195	1360.56	-0.000952122
1459.87	0.14905	1361.04	-0.00196	1361.04	-0.00176	1361.04	-0.000975166
1460.36	0.1491	1361.52	-0.00197	1361.52	-0.0016	1361.52	-0.00104
1460.84	0.14912	1362	-0.00198	1362	-0.00151	1362	-0.00116
1461.32	0.1491	1362.48	-0.002	1362.48	-0.00154	1362.48	-0.00131
1461.8	0.14906	1362.97	-0.00203	1362.97	-0.00167	1362.97	-0.00147
1462.28	0.149	1363.45	-0.00209	1363.45	-0.00187	1363.45	-0.00162
1462.77	0.14893	1363.93	-0.00217	1363.93	-0.0021	1363.93	-0.00175
1463.25	0.14885	1364.41	-0.00226	1364.41	-0.00229	1364.41	-0.00184
1463.73	0.14878	1364.89	-0.00235	1364.89	-0.00242	1364.89	-0.0019
1464.21	0.14874	1365.38	-0.00244	1365.38	-0.00248	1365.38	-0.00193
1464.69	0.14873	1365.86	-0.00251	1365.86	-0.00246	1365.86	-0.00192
1465.18	0.14875	1366.34	-0.00257	1366.34	-0.00238	1366.34	-0.00187
1465.66	0.14878	1366.82	-0.00261	1366.82	-0.00227	1366.82	-0.00179
1466.14	0.14883	1367.31	-0.00264	1367.31	-0.00213	1367.31	-0.00168
1466.62	0.14886	1367.79	-0.00266	1367.79	-0.00199	1367.79	-0.00154
1467.11	0.14886	1368.27	-0.00267	1368.27	-0.00186	1368.27	-0.00141
1467.59	0.14884	1368.75	-0.00268	1368.75	-0.00177	1368.75	-0.0013
1468.07	0.14879	1369.23	-0.00269	1369.23	-0.00172	1369.23	-0.00122
1468.55	0.14869	1369.72	-0.00269	1369.72	-0.00171	1369.72	-0.00118
1469.03	0.14856	1370.2	-0.00269	1370.2	-0.00174	1370.2	-0.00117
1469.52	0.1484	1370.68	-0.00269	1370.68	-0.0018	1370.68	-0.00118
1470	0.14821	1371.16	-0.00269	1371.16	-0.00187	1371.16	-0.00121
1470.48	0.14802	1371.64	-0.0027	1371.64	-0.00195	1371.64	-0.00123
1470.96	0.14785	1372.13	-0.00272	1372.13	-0.00201	1372.13	-0.00125
1471.44	0.14775	1372.61	-0.00274	1372.61	-0.00204	1372.61	-0.00125
1471.93	0.14776	1373.09	-0.00276	1373.09	-0.00205	1373.09	-0.00124
1472.41	0.14788	1373.57	-0.00275	1373.57	-0.00203	1373.57	-0.00122
1472.89	0.14809	1374.06	-0.00272	1374.06	-0.002	1374.06	-0.00119
1473.37	0.14831	1374.54	-0.00266	1374.54	-0.002	1374.54	-0.00116
1473.86	0.14851	1375.02	-0.0026	1375.02	-0.00203	1375.02	-0.00113
1474.34	0.14865	1375.5	-0.00254	1375.5	-0.0021	1375.5	-0.0011
1474.82	0.14876	1375.98	-0.0025	1375.98	-0.0022	1375.98	-0.00105
1475.3	0.14884	1376.47	-0.00247	1376.47	-0.00232	1376.47	-0.00101
1475.78	0.14893	1376.95	-0.00247	1376.95	-0.00245	1376.95	-0.000955032
1476.27	0.14903	1377.43	-0.00247	1377.43	-0.00257	1377.43	-0.000901139
1476.75	0.14912	1377.91	-0.00248	1377.91	-0.00266	1377.91	-0.000850314
1477.23	0.14921	1378.39	-0.00248	1378.39	-0.00273	1378.39	-0.000806065
1477.71	0.14927	1378.88	-0.00248	1378.88	-0.00277	1378.88	-0.000770776
1478.19	0.14931	1379.36	-0.00247	1379.36	-0.00278	1379.36	-0.000743488
1478.68	0.14933	1379.84	-0.00247	1379.84	-0.00278	1379.84	-0.000722251
1479.16	0.14934	1380.32	-0.00247	1380.32	-0.00275	1380.32	-0.000704818
1479.64	0.14935	1380.81	-0.00248	1380.81	-0.00271	1380.81	-0.000691785
1480.12	0.14937	1381.29	-0.00249	1381.29	-0.00267	1381.29	-0.000686227
1480.61	0.14941	1381.77	-0.00249	1381.77	-0.00264	1381.77	-0.000693439
1481.09	0.14946	1382.25	-0.00247	1382.25	-0.00261	1382.25	-0.000717786
1481.57	0.14953	1382.73	-0.00244	1382.73	-0.00259	1382.73	-0.000760853
1482.05	0.14959	1383.21	-0.00239	1383.21	-0.00256	1383.21	-0.000819559
1482.53	0.14963	1383.7	-0.00232	1383.7	-0.00252	1383.7	-0.000887152
1483.02	0.14966	1384.18	-0.00225	1384.18	-0.00245	1384.18	-0.000956057
1483.5	0.14966	1384.66	-0.00217	1384.66	-0.00234	1384.66	-0.00102
1483.98	0.14963	1385.14	-0.00211	1385.14	-0.0022	1385.14	-0.00108
1484.46	0.14959	1385.63	-0.00206	1385.63	-0.00204	1385.63	-0.00113
1484.94	0.14953	1386.11	-0.00204	1386.11	-0.00189	1386.11	-0.00117
1485.43	0.14946	1386.59	-0.00206	1386.59	-0.00179	1386.59	-0.00122
1485.91	0.1494	1387.07	-0.00213	1387.07	-0.00177	1387.07	-0.00128
1486.39	0.14935	1387.56	-0.00223	1387.56	-0.00183	1387.56	-0.00132
1486.87	0.14931	1388.04	-0.00234	1388.04	-0.00196	1388.04	-0.00136
1487.35	0.14931	1388.52	-0.00244	1388.52	-0.00211	1388.52	-0.00137
1487.84	0.14933	1389	-0.00252	1389	-0.00225	1389	-0.00136
1488.32	0.1494	1389.48	-0.00255	1389.48	-0.00236	1389.48	-0.00133
1488.8	0.1495	1389.96	-0.00254	1389.96	-0.00244	1389.96	-0.00128
1489.28	0.14963	1390.45	-0.00249	1390.45	-0.0025	1390.45	-0.00122
1489.77	0.14977	1390.93	-0.00241	1390.93	-0.00255	1390.93	-0.00117
1490.25	0.1499	1391.41	-0.00229	1391.41	-0.0026	1391.41	-0.00113
1490.73	0.14999	1391.89	-0.00217	1391.89	-0.00266	1391.89	-0.0011
1491.21	0.15005	1392.38	-0.00206	1392.38	-0.0027	1392.38	-0.00109
1491.69	0.15008	1392.86	-0.00197	1392.86	-0.00273	1392.86	-0.0011
1492.18	0.15008	1393.34	-0.00191	1393.34	-0.00272	1393.34	-0.00111
1492.66	0.15005	1393.82	-0.00191	1393.82	-0.00267	1393.82	-0.00112
1493.14	0.15002	1394.3	-0.00196	1394.3	-0.00257	1394.3	-0.00112
1493.62	0.14996	1394.79	-0.00205	1394.79	-0.00245	1394.79	-0.00113
1494.1	0.14991	1395.27	-0.00217	1395.27	-0.00233	1395.27	-0.00113
1494.59	0.14985	1395.75	-0.00228	1395.75	-0.00223	1395.75	-0.00113
1495.07	0.14979	1396.23	-0.00237	1396.23	-0.00217	1396.23	-0.00114
1495.55	0.14974	1396.71	-0.00243	1396.71	-0.00214	1396.71	-0.00116
1496.03	0.1497	1397.2	-0.00247	1397.2	-0.00212	1397.2	-0.00117
1496.52	0.14967	1397.68	-0.00249	1397.68	-0.00213	1397.68	-0.00119
1497	0.14965	1398.16	-0.0025	1398.16	-0.00214	1398.16	-0.00122
1497.48	0.14963	1398.64	-0.0025	1398.64	-0.00217	1398.64	-0.00123
1497.96	0.14962	1399.13	-0.00249	1399.13	-0.00221	1399.13	-0.00124
1498.44	0.14962	1399.61	-0.00248	1399.61	-0.00224	1399.61	-0.00125
1498.92	0.14964	1400.09	-0.00244	1400.09	-0.00227	1400.09	-0.00124
1499.41	0.14968	1400.57	-0.00239	1400.57	-0.00227	1400.57	-0.00124
1499.89	0.14974	1401.05	-0.00233	1401.05	-0.00226	1401.05	-0.00123
1500.37	0.14981	1401.54	-0.00226	1401.54	-0.00221	1401.54	-0.00123
1500.85	0.14989	1402.02	-0.00219	1402.02	-0.00216	1402.02	-0.00124
1501.34	0.14995	1402.5	-0.00212	1402.5	-0.00209	1402.5	-0.00125
1501.82	0.15	1402.98	-0.00207	1402.98	-0.00204	1402.98	-0.00127
1502.3	0.15001	1403.46	-0.00204	1403.46	-0.00201	1403.46	-0.00129
1502.78	0.14999	1403.95	-0.00204	1403.95	-0.00201	1403.95	-0.00131
1503.27	0.14993	1404.43	-0.00207	1404.43	-0.00204	1404.43	-0.00132
1503.75	0.14982	1404.91	-0.0021	1404.91	-0.00211	1404.91	-0.00132
1504.23	0.14967	1405.39	-0.00214	1405.39	-0.0022	1405.39	-0.00132
1504.71	0.14948	1405.88	-0.00216	1405.88	-0.00228	1405.88	-0.00132
1505.19	0.14925	1406.36	-0.00217	1406.36	-0.00235	1406.36	-0.00133
1505.67	0.14903	1406.84	-0.00217	1406.84	-0.00239	1406.84	-0.00135
1506.16	0.14888	1407.32	-0.00216	1407.32	-0.00241	1407.32	-0.00138
1506.64	0.14892	1407.8	-0.00216	1407.8	-0.0024	1407.8	-0.00142
1507.12	0.14918	1408.29	-0.00218	1408.29	-0.00238	1408.29	-0.00146
1507.6	0.14956	1408.77	-0.0022	1408.77	-0.00236	1408.77	-0.0015
1508.09	0.14991	1409.25	-0.00224	1409.25	-0.00234	1409.25	-0.00152
1508.57	0.15016	1409.73	-0.00228	1409.73	-0.00235	1409.73	-0.00152
1509.05	0.15032	1410.21	-0.00231	1410.21	-0.00239	1410.21	-0.00152
1509.53	0.15041	1410.7	-0.00231	1410.7	-0.00245	1410.7	-0.0015
1510.01	0.15045	1411.18	-0.00229	1411.18	-0.00252	1411.18	-0.00149
1510.5	0.15045	1411.66	-0.00224	1411.66	-0.00259	1411.66	-0.00147
1510.98	0.15042	1412.14	-0.00217	1412.14	-0.00261	1412.14	-0.00146
1511.46	0.15036	1412.62	-0.0021	1412.62	-0.00259	1412.62	-0.00145
1511.94	0.15029	1413.11	-0.00205	1413.11	-0.0025	1413.11	-0.00143
1512.42	0.1502	1413.59	-0.00203	1413.59	-0.00237	1413.59	-0.0014
1512.91	0.15011	1414.07	-0.00205	1414.07	-0.00221	1414.07	-0.00136
1513.39	0.15002	1414.55	-0.00211	1414.55	-0.00204	1414.55	-0.0013
1513.87	0.14992	1415.04	-0.00219	1415.04	-0.00189	1415.04	-0.00124
1514.35	0.14982	1415.52	-0.00229	1415.52	-0.00177	1415.52	-0.00117
1514.84	0.14973	1416	-0.0024	1416	-0.00169	1416	-0.00109
1515.32	0.14962	1416.48	-0.0025	1416.48	-0.00165	1416.48	-0.00102
1515.8	0.14952	1416.96	-0.00259	1416.96	-0.00162	1416.96	-0.000955065
1516.28	0.14942	1417.45	-0.00267	1417.45	-0.00162	1417.45	-0.000900874
1516.76	0.14934	1417.93	-0.00272	1417.93	-0.00164	1417.93	-0.000870089
1517.25	0.14927	1418.41	-0.00273	1418.41	-0.00168	1418.41	-0.000874586
1517.73	0.14922	1418.89	-0.00271	1418.89	-0.00176	1418.89	-0.000919423
1518.21	0.14918	1419.38	-0.00265	1419.38	-0.00186	1419.38	-0.000996257
1518.69	0.14914	1419.86	-0.00256	1419.86	-0.00197	1419.86	-0.00109
1519.17	0.1491	1420.34	-0.00247	1420.34	-0.00207	1420.34	-0.00117
1519.66	0.14907	1420.82	-0.00241	1420.82	-0.00215	1420.82	-0.00122
1520.14	0.14905	1421.3	-0.00237	1421.3	-0.0022	1421.3	-0.00125
1520.62	0.14909	1421.79	-0.00237	1421.79	-0.00222	1421.79	-0.00126
1521.1	0.14922	1422.27	-0.00241	1422.27	-0.00222	1422.27	-0.00124
1521.59	0.14943	1422.75	-0.00247	1422.75	-0.00222	1422.75	-0.00121
1522.07	0.14969	1423.23	-0.00256	1423.23	-0.00222	1423.23	-0.00118
1522.55	0.14994	1423.71	-0.00264	1423.71	-0.00223	1423.71	-0.00115
1523.03	0.15015	1424.2	-0.0027	1424.2	-0.00226	1424.2	-0.00114
1523.51	0.15033	1424.68	-0.00272	1424.68	-0.00229	1424.68	-0.00115
1524	0.15047	1425.16	-0.00272	1425.16	-0.00233	1425.16	-0.00116
1524.48	0.15061	1425.64	-0.0027	1425.64	-0.00236	1425.64	-0.00117
1524.96	0.15073	1426.12	-0.00267	1426.12	-0.00237	1426.12	-0.00117
1525.44	0.15084	1426.61	-0.00265	1426.61	-0.00237	1426.61	-0.00117
1525.92	0.15092	1427.09	-0.00264	1427.09	-0.00236	1427.09	-0.00116
1526.41	0.15097	1427.57	-0.00263	1427.57	-0.00234	1427.57	-0.00116
1526.89	0.15098	1428.05	-0.00262	1428.05	-0.00231	1428.05	-0.00118
1527.37	0.15096	1428.54	-0.0026	1428.54	-0.00228	1428.54	-0.00121
1527.85	0.1509	1429.02	-0.00257	1429.02	-0.00225	1429.02	-0.00127
1528.34	0.15081	1429.5	-0.00252	1429.5	-0.00222	1429.5	-0.00134
1528.82	0.15072	1429.98	-0.00246	1429.98	-0.00218	1429.98	-0.00141
1529.3	0.15061	1430.46	-0.00242	1430.46	-0.00216	1430.46	-0.00148
1529.78	0.1505	1430.95	-0.00238	1430.95	-0.00213	1430.95	-0.00152
1530.26	0.15036	1431.43	-0.00237	1431.43	-0.00212	1431.43	-0.00155
1530.75	0.1502	1431.91	-0.00239	1431.91	-0.00211	1431.91	-0.00155
1531.23	0.15002	1432.39	-0.00241	1432.39	-0.00212	1432.39	-0.00154
1531.71	0.14981	1432.87	-0.00246	1432.87	-0.00213	1432.87	-0.00153
1532.19	0.14959	1433.36	-0.00251	1433.36	-0.00214	1433.36	-0.00152
1532.67	0.1494	1433.84	-0.00258	1433.84	-0.00216	1433.84	-0.00152
1533.16	0.14928	1434.32	-0.00264	1434.32	-0.00219	1434.32	-0.00152
1533.64	0.14926	1434.8	-0.00271	1434.8	-0.00222	1434.8	-0.00152
1534.12	0.14933	1435.29	-0.00276	1435.29	-0.00224	1435.29	-0.00152
1534.6	0.14942	1435.77	-0.00279	1435.77	-0.00225	1435.77	-0.00151
1535.09	0.14951	1436.25	-0.00276	1436.25	-0.00225	1436.25	-0.0015
1535.57	0.14955	1436.73	-0.00269	1436.73	-0.00221	1436.73	-0.00147
1536.05	0.14953	1437.21	-0.00258	1437.21	-0.00216	1437.21	-0.00143
1536.53	0.14946	1437.7	-0.00246	1437.7	-0.0021	1437.7	-0.00139
1537.01	0.14934	1438.18	-0.00235	1438.18	-0.00205	1438.18	-0.00133
1537.49	0.14918	1438.66	-0.00226	1438.66	-0.00202	1438.66	-0.00126
1537.98	0.14898	1439.14	-0.00219	1439.14	-0.00201	1439.14	-0.00119
1538.46	0.14877	1439.62	-0.00214	1439.62	-0.00203	1439.62	-0.00111
1538.94	0.14858	1440.11	-0.0021	1440.11	-0.00206	1440.11	-0.00104
1539.42	0.14844	1440.59	-0.00208	1440.59	-0.00211	1440.59	-0.00097305
1539.91	0.14842	1441.07	-0.00206	1441.07	-0.00215	1441.07	-0.000920977
1540.39	0.14852	1441.55	-0.00206	1441.55	-0.00218	1441.55	-0.000885796
1540.87	0.1487	1442.04	-0.00205	1442.04	-0.0022	1442.04	-0.000868634
1541.35	0.14891	1442.52	-0.00205	1442.52	-0.00219	1442.52	-0.000868733
1541.83	0.14911	1443	-0.00206	1443	-0.00217	1443	-0.000883878
1542.32	0.14929	1443.48	-0.00207	1443.48	-0.00214	1443.48	-0.000911422
1542.8	0.14945	1443.96	-0.00209	1443.96	-0.00212	1443.96	-0.000948916
1543.28	0.14961	1444.44	-0.00211	1444.44	-0.00212	1444.44	-0.000994538
1543.76	0.14976	1444.93	-0.00214	1444.93	-0.00213	1444.93	-0.00105
1544.24	0.14989	1445.41	-0.00218	1445.41	-0.00216	1445.41	-0.0011
1544.73	0.15001	1445.89	-0.0022	1445.89	-0.00219	1445.89	-0.00117
1545.21	0.15009	1446.37	-0.00222	1446.37	-0.00221	1446.37	-0.00123
1545.69	0.15013	1446.86	-0.0022	1446.86	-0.00222	1446.86	-0.0013
1546.17	0.15013	1447.34	-0.00217	1447.34	-0.00221	1447.34	-0.00136
1546.66	0.15011	1447.82	-0.00211	1447.82	-0.00218	1447.82	-0.00143
1547.14	0.15005	1448.3	-0.00204	1448.3	-0.00215	1448.3	-0.00147
1547.62	0.14998	1448.78	-0.00198	1448.78	-0.00213	1448.78	-0.0015
1548.1	0.14988	1449.27	-0.00194	1449.27	-0.00211	1449.27	-0.00149
1548.58	0.14977	1449.75	-0.00194	1449.75	-0.00211	1449.75	-0.00146
1549.07	0.14964	1450.23	-0.00197	1450.23	-0.00211	1450.23	-0.0014
1549.55	0.1495	1450.71	-0.00204	1450.71	-0.00212	1450.71	-0.00131
1550.03	0.14935	1451.19	-0.00212	1451.19	-0.00213	1451.19	-0.00121
1550.51	0.14919	1451.68	-0.00222	1451.68	-0.00213	1451.68	-0.00112
1550.99	0.14904	1452.16	-0.00231	1452.16	-0.00212	1452.16	-0.00104
1551.48	0.14888	1452.64	-0.00239	1452.64	-0.0021	1452.64	-0.000989018
1551.96	0.14872	1453.12	-0.00246	1453.12	-0.00207	1453.12	-0.000967066
1552.44	0.14858	1453.61	-0.0025	1453.61	-0.00201	1453.61	-0.000967793
1552.92	0.14845	1454.09	-0.00253	1454.09	-0.00194	1454.09	-0.000977811
1553.41	0.14837	1454.57	-0.00255	1454.57	-0.00183	1454.57	-0.000980323
1553.89	0.14834	1455.05	-0.00257	1455.05	-0.00169	1455.05	-0.000957445
1554.37	0.14837	1455.53	-0.00258	1455.53	-0.00153	1455.53	-0.000893434
1554.85	0.14843	1456.02	-0.0026	1456.02	-0.00137	1456.02	-0.000783377
1555.33	0.14849	1456.5	-0.00262	1456.5	-0.00126	1456.5	-0.000644244
1555.82	0.14855	1456.98	-0.00263	1456.98	-0.00124	1456.98	-0.000521813
1556.3	0.14856	1457.46	-0.00262	1457.46	-0.00135	1457.46	-0.000465549
1556.78	0.14853	1457.94	-0.00258	1457.94	-0.00154	1457.94	-0.000489214
1557.26	0.14844	1458.43	-0.00253	1458.43	-0.00173	1458.43	-0.000566223
1557.74	0.14832	1458.91	-0.00247	1458.91	-0.0019	1458.91	-0.000661415
1558.23	0.14822	1459.39	-0.00241	1459.39	-0.00202	1459.39	-0.000751228
1558.71	0.14826	1459.87	-0.00235	1459.87	-0.0021	1459.87	-0.00082657
1559.19	0.14848	1460.36	-0.0023	1460.36	-0.00215	1460.36	-0.000885961
1559.67	0.14878	1460.84	-0.00226	1460.84	-0.00217	1460.84	-0.000931326
1560.15	0.14902	1461.32	-0.00222	1461.32	-0.00216	1461.32	-0.000965545
1560.64	0.14916	1461.8	-0.0022	1461.8	-0.00214	1461.8	-0.000992257
1561.12	0.14924	1462.28	-0.00217	1462.28	-0.00209	1462.28	-0.00102
1561.6	0.14926	1462.77	-0.00216	1462.77	-0.00203	1462.77	-0.00104
1562.08	0.14924	1463.25	-0.00216	1463.25	-0.00197	1463.25	-0.00108
1562.57	0.1492	1463.73	-0.00218	1463.73	-0.00191	1463.73	-0.00113
1563.05	0.14915	1464.21	-0.00223	1464.21	-0.00188	1464.21	-0.0012
1563.53	0.1491	1464.69	-0.0023	1464.69	-0.00189	1464.69	-0.00128
1564.01	0.14906	1465.18	-0.00238	1465.18	-0.00194	1465.18	-0.00136
1564.49	0.14905	1465.66	-0.00247	1465.66	-0.00199	1465.66	-0.00143
1564.98	0.14906	1466.14	-0.00254	1466.14	-0.00204	1466.14	-0.00146
1565.46	0.14907	1466.62	-0.00259	1466.62	-0.00208	1466.62	-0.00147
1565.94	0.14906	1467.11	-0.00261	1467.11	-0.00209	1467.11	-0.00146
1566.42	0.14902	1467.59	-0.00261	1467.59	-0.00208	1467.59	-0.00144
1566.9	0.14893	1468.07	-0.00259	1468.07	-0.00207	1468.07	-0.00142
1567.39	0.14879	1468.55	-0.00255	1468.55	-0.00205	1468.55	-0.00142
1567.87	0.14861	1469.03	-0.00251	1469.03	-0.00202	1469.03	-0.00143
1568.35	0.14841	1469.52	-0.00246	1469.52	-0.00199	1469.52	-0.00145
1568.83	0.14824	1470	-0.00242	1470	-0.00195	1470	-0.00149
1569.32	0.14813	1470.48	-0.00239	1470.48	-0.00188	1470.48	-0.00152
1569.8	0.14812	1470.96	-0.00237	1470.96	-0.00178	1470.96	-0.00155
1570.28	0.14817	1471.44	-0.00236	1471.44	-0.00164	1471.44	-0.00154
1570.76	0.14826	1471.93	-0.00238	1471.93	-0.00151	1471.93	-0.00148
1571.24	0.14835	1472.41	-0.00241	1472.41	-0.0014	1472.41	-0.00139
1571.73	0.14841	1472.89	-0.00246	1472.89	-0.00136	1472.89	-0.00127
1572.21	0.14843	1473.37	-0.0025	1473.37	-0.00141	1473.37	-0.00115
1572.69	0.14842	1473.86	-0.00252	1473.86	-0.0015	1473.86	-0.00107
1573.17	0.14839	1474.34	-0.00253	1474.34	-0.00162	1474.34	-0.00101
1573.65	0.14834	1474.82	-0.00252	1474.82	-0.00173	1474.82	-0.000975596
1574.14	0.14829	1475.3	-0.00249	1475.3	-0.00181	1475.3	-0.000966636
1574.62	0.14824	1475.78	-0.00245	1475.78	-0.00188	1475.78	-0.000977282
1575.1	0.14821	1476.27	-0.00241	1476.27	-0.00192	1476.27	-0.00101
1575.58	0.14824	1476.75	-0.00238	1476.75	-0.00195	1476.75	-0.00105
1576.07	0.14833	1477.23	-0.00236	1477.23	-0.00197	1477.23	-0.0011
1576.55	0.14846	1477.71	-0.00236	1477.71	-0.00198	1477.71	-0.00116
1577.03	0.14861	1478.19	-0.00238	1478.19	-0.00199	1478.19	-0.00122
1577.51	0.14873	1478.68	-0.00242	1478.68	-0.00198	1478.68	-0.00127
1577.99	0.14881	1479.16	-0.00246	1479.16	-0.00196	1479.16	-0.00131
1578.48	0.14885	1479.64	-0.00251	1479.64	-0.00194	1479.64	-0.00135
1578.96	0.14885	1480.12	-0.00256	1480.12	-0.00191	1480.12	-0.00137
1579.44	0.14882	1480.61	-0.0026	1480.61	-0.00189	1480.61	-0.00139
1579.92	0.14878	1481.09	-0.00262	1481.09	-0.00188	1481.09	-0.00139
1580.4	0.14874	1481.57	-0.00262	1481.57	-0.00189	1481.57	-0.00139
1580.89	0.14871	1482.05	-0.00259	1482.05	-0.00192	1482.05	-0.00139
1581.37	0.14868	1482.53	-0.00255	1482.53	-0.00196	1482.53	-0.00137
1581.85	0.14865	1483.02	-0.00249	1483.02	-0.00199	1483.02	-0.00136
1582.33	0.14863	1483.5	-0.00244	1483.5	-0.00202	1483.5	-0.00134
1582.82	0.14862	1483.98	-0.00238	1483.98	-0.00204	1483.98	-0.00132
1583.3	0.1486	1484.46	-0.00234	1484.46	-0.00204	1484.46	-0.00129
1583.78	0.14859	1484.94	-0.00232	1484.94	-0.00202	1484.94	-0.00127
1584.26	0.14858	1485.43	-0.00232	1485.43	-0.00199	1485.43	-0.00125
1584.74	0.14858	1485.91	-0.00234	1485.91	-0.00194	1485.91	-0.00122
1585.23	0.14857	1486.39	-0.00239	1486.39	-0.00187	1486.39	-0.00118
1585.71	0.14857	1486.87	-0.00245	1486.87	-0.00179	1486.87	-0.00113
1586.19	0.14856	1487.35	-0.00252	1487.35	-0.0017	1487.35	-0.00105
1586.67	0.14855	1487.84	-0.00259	1487.84	-0.0016	1487.84	-0.000958702
1587.15	0.14854	1488.32	-0.00267	1488.32	-0.00151	1488.32	-0.000848529
1587.64	0.14853	1488.8	-0.00273	1488.8	-0.00144	1488.8	-0.000738327
1588.12	0.14851	1489.28	-0.00277	1489.28	-0.00141	1489.28	-0.000650663
1588.6	0.1485	1489.77	-0.00277	1489.77	-0.00145	1489.77	-0.000608246
1589.08	0.14849	1490.25	-0.00275	1490.25	-0.00155	1490.25	-0.000620422
1589.57	0.14848	1490.73	-0.00271	1490.73	-0.00169	1490.73	-0.000678353
1590.05	0.14847	1491.21	-0.00265	1491.21	-0.00184	1491.21	-0.000760588
1590.53	0.14845	1491.69	-0.00259	1491.69	-0.00198	1491.69	-0.000846313
1591.01	0.14844	1492.18	-0.00253	1492.18	-0.0021	1492.18	-0.000921969
1591.49	0.14843	1492.66	-0.00247	1492.66	-0.00219	1492.66	-0.00098148
1591.97	0.14843	1493.14	-0.00242	1493.14	-0.00224	1493.14	-0.00102
1592.46	0.14844	1493.62	-0.00237	1493.62	-0.00225	1493.62	-0.00105
1592.94	0.14845	1494.1	-0.00232	1494.1	-0.00223	1494.1	-0.00106
1593.42	0.14847	1494.59	-0.00229	1494.59	-0.00217	1494.59	-0.00106
1593.9	0.14849	1495.07	-0.00227	1495.07	-0.00207	1495.07	-0.00105
1594.39	0.1485	1495.55	-0.00228	1495.55	-0.00194	1495.55	-0.00103
1594.87	0.14851	1496.03	-0.00232	1496.03	-0.00179	1496.03	-0.00101
1595.35	0.14852	1496.52	-0.00238	1496.52	-0.00163	1496.52	-0.000988489
1595.83	0.14854	1497	-0.00245	1497	-0.00149	1497	-0.000980323
1596.32	0.14856	1497.48	-0.00252	1497.48	-0.00139	1497.48	-0.000988456
1596.8	0.14859	1497.96	-0.00257	1497.96	-0.00135	1497.96	-0.00101
1597.28	0.14861	1498.44	-0.0026	1498.44	-0.00134	1498.44	-0.00105
1597.76	0.14861	1498.92	-0.00261	1498.92	-0.00138	1498.92	-0.0011
1598.24	0.1486	1499.41	-0.00261	1499.41	-0.00143	1499.41	-0.00115
1598.72	0.14858	1499.89	-0.0026	1499.89	-0.0015	1499.89	-0.00119
1599.21	0.14854	1500.37	-0.00259	1500.37	-0.00156	1500.37	-0.00122
1599.69	0.14849	1500.85	-0.00257	1500.85	-0.00161	1500.85	-0.00125
1600.17	0.14845	1501.34	-0.00256	1501.34	-0.00164	1501.34	-0.00128
1600.65	0.14841	1501.82	-0.00255	1501.82	-0.00165	1501.82	-0.00129
1601.14	0.14838	1502.3	-0.00255	1502.3	-0.00164	1502.3	-0.00131
1601.62	0.14837	1502.78	-0.00255	1502.78	-0.00162	1502.78	-0.00132
1602.1	0.14837	1503.27	-0.00256	1503.27	-0.00159	1503.27	-0.00133
1602.58	0.14837	1503.75	-0.00259	1503.75	-0.00156	1503.75	-0.00134
1603.06	0.14838	1504.23	-0.00264	1504.23	-0.00153	1504.23	-0.00133
1603.55	0.1484	1504.71	-0.00271	1504.71	-0.00147	1504.71	-0.00129
1604.03	0.14841	1505.19	-0.00282	1505.19	-0.00138	1505.19	-0.00122
1604.51	0.14841	1505.67	-0.00297	1505.67	-0.00121	1505.67	-0.00108
1604.99	0.1484	1506.16	-0.00314	1506.16	-0.000965347	1506.16	-0.000878654
1605.47	0.14837	1506.64	-0.00328	1506.64	-0.000685135	1506.64	-0.000659165
1605.96	0.14834	1507.12	-0.00334	1507.12	-0.000494674	1507.12	-0.000510428
1606.44	0.14829	1507.6	-0.00329	1507.6	-0.000479549	1507.6	-0.000488816
1606.92	0.14825	1508.09	-0.00318	1508.09	-0.000608147	1508.09	-0.000569168
1607.4	0.14821	1508.57	-0.00307	1508.57	-0.000797698	1508.57	-0.000696647
1607.89	0.14818	1509.05	-0.00297	1509.05	-0.00098667	1509.05	-0.000833879
1608.37	0.14818	1509.53	-0.00288	1509.53	-0.00114	1509.53	-0.000964223
1608.85	0.1482	1510.01	-0.00282	1510.01	-0.00126	1510.01	-0.00108
1609.33	0.14823	1510.5	-0.00277	1510.5	-0.00134	1510.5	-0.00118
1609.81	0.14827	1510.98	-0.00273	1510.98	-0.00138	1510.98	-0.00127
1610.3	0.14832	1511.46	-0.00271	1511.46	-0.0014	1511.46	-0.00132
1610.78	0.14837	1511.94	-0.00269	1511.94	-0.0014	1511.94	-0.00136
1611.26	0.14841	1512.42	-0.00268	1512.42	-0.00139	1512.42	-0.00136
1611.74	0.14843	1512.91	-0.00266	1512.91	-0.00138	1512.91	-0.00134
1612.22	0.14844	1513.39	-0.00265	1513.39	-0.00138	1513.39	-0.00129
1612.71	0.14842	1513.87	-0.00263	1513.87	-0.00137	1513.87	-0.00124
1613.19	0.14839	1514.35	-0.00262	1514.35	-0.00137	1514.35	-0.00117
1613.67	0.14833	1514.84	-0.00262	1514.84	-0.00138	1514.84	-0.0011
1614.15	0.14827	1515.32	-0.00263	1515.32	-0.00141	1515.32	-0.00104
1614.63	0.14821	1515.8	-0.00266	1515.8	-0.00146	1515.8	-0.000992687
1615.12	0.14817	1516.28	-0.0027	1516.28	-0.00154	1516.28	-0.000974339
1615.6	0.14816	1516.76	-0.00274	1516.76	-0.00163	1516.76	-0.000991761
1616.08	0.14821	1517.25	-0.00276	1517.25	-0.00173	1517.25	-0.00104
1616.56	0.14829	1517.73	-0.00277	1517.73	-0.00181	1517.73	-0.00112
1617.05	0.14839	1518.21	-0.00277	1518.21	-0.00186	1518.21	-0.0012
1617.53	0.14846	1518.69	-0.00275	1518.69	-0.00188	1518.69	-0.00127
1618.01	0.1485	1519.17	-0.00275	1519.17	-0.00187	1519.17	-0.00133
1618.49	0.1485	1519.66	-0.00276	1519.66	-0.00183	1519.66	-0.00137
1618.97	0.14847	1520.14	-0.00279	1520.14	-0.00176	1520.14	-0.00137
1619.46	0.14843	1520.62	-0.00283	1520.62	-0.00166	1520.62	-0.00132
1619.94	0.14837	1521.1	-0.00287	1521.1	-0.00155	1521.1	-0.00122
1620.42	0.1483	1521.59	-0.00289	1521.59	-0.00144	1521.59	-0.00108
1620.9	0.14824	1522.07	-0.00287	1522.07	-0.00137	1522.07	-0.000942634
1621.38	0.14817	1522.55	-0.00283	1522.55	-0.00135	1522.55	-0.000829844
1621.87	0.14811	1523.03	-0.00277	1523.03	-0.00137	1523.03	-0.000746431
1622.35	0.14806	1523.51	-0.00271	1523.51	-0.00144	1523.51	-0.00068315
1622.83	0.14801	1524	-0.00266	1524	-0.00154	1524	-0.000629256
1623.31	0.14797	1524.48	-0.00262	1524.48	-0.00167	1524.48	-0.000578202
1623.8	0.14792	1524.96	-0.00259	1524.96	-0.0018	1524.96	-0.000530715
1624.28	0.14787	1525.44	-0.00255	1525.44	-0.00192	1525.44	-0.000494443
1624.76	0.1478	1525.92	-0.00251	1525.92	-0.002	1525.92	-0.000480939
1625.24	0.14771	1526.41	-0.00247	1526.41	-0.00204	1526.41	-0.000501492
1625.72	0.14762	1526.89	-0.00242	1526.89	-0.00204	1526.89	-0.000559869
1626.21	0.14752	1527.37	-0.00238	1527.37	-0.00199	1527.37	-0.000651225
1626.69	0.14742	1527.85	-0.00235	1527.85	-0.00193	1527.85	-0.000763532
1627.17	0.14733	1528.34	-0.00233	1528.34	-0.00187	1528.34	-0.000882589
1627.65	0.14725	1528.82	-0.00231	1528.82	-0.00182	1528.82	-0.000995629
1628.13	0.1472	1529.3	-0.00231	1529.3	-0.00178	1529.3	-0.00109
[truncated: 5,125 more rows]

## Sheet: Fig. 4b
Fig. 4b
[truncated: 6,747 more rows]

[truncated: 1 more sheets: Fig. 4c]
