# Supplementary material for: Sulfate residuals on Ru catalysts switch CO2 reduction from methanation to reverse water-gas shift reaction
Source: Nat Commun. 2024 Nov 2;15:9478. doi: 10.1038/s41467-024-53909-8 (PMC11531589; doi:10.1038/s41467-024-53909-8)
Supplement: Supplementary file 5 — Source Data 2 [file 41467_2024_53909_MOESM5_ESM.xlsx]

## Sheet: Supp. Fig. 1
Supp. Fig. 1
Temperature (oC)	ΔG for Methanation (KJ/mol)	ΔG for RWGS (KJ/mol)
0	-117.643	29.6704
50	-109.02	27.569
100	-100.008	25.4969
150	-90.6771	23.4667
200	-81.0661	21.4784
250	-71.229	19.5319
300	-61.1868	17.6273
350	-50.9771	15.7603
400	-40.6168	13.9352
450	-30.1266	12.1436
500	-19.5235	10.3938
550	-8.82827	8.67339
600	1.95486	6.98225
650	12.8092	5.32459
700	23.7263	3.69624
750	34.6977	2.093
800	45.7153	0.51488
850	56.7747	-1.03813
900	67.8634	-2.57439
950	78.9773	-4.08554
1000	90.1162	-5.57994

## Sheet: Supp. Fig. 2
Supp. Fig. 2
Temperature (oC)	CO2 ratio	H2 ratio	CO ratio	CH4 ratio	CH3OH ratio	H2O ratio	CO2 Conversion
25	2.40697e-05	9.6279e-05	3.38951e-14	0.33329	7.90297e-18	0.66659	0.99993
33.838	3.53073e-05	0.000141231	1.17591e-13	0.33327	2.05876e-17	0.66655	0.99989
42.676	5.07414e-05	0.000202971	3.8111e-13	0.33325	5.08039e-17	0.6665	0.99985
51.514	7.15616e-05	0.000286251	1.16025e-12	0.33321	1.19283e-16	0.66643	0.99979
60.352	9.91889e-05	0.000396739	3.33443e-12	0.33317	2.67531e-16	0.66634	0.9997
69.19	0.000135279	0.000541117	9.08499e-12	0.33311	5.75208e-16	0.66622	0.99959
78.028	0.000181785	0.000727139	2.3564e-11	0.33303	1.18941e-15	0.66606	0.99945
86.866	0.000240918	0.000963704	5.83828e-11	0.33293	2.37228e-15	0.66586	0.99928
95.704	0.000315211	0.00126	1.3863e-10	0.33281	4.57521e-15	0.66562	0.99905
104.542	0.000407502	0.00163	3.16409e-10	0.33265	8.55304e-15	0.66531	0.99878
113.38	0.000520933	0.00208	6.96001e-10	0.33246	1.55305e-14	0.66493	0.99844
122.218	0.000659002	0.00264	1.47904e-09	0.33223	2.74462e-14	0.66447	0.99802
131.056	0.000825505	0.0033	3.04337e-09	0.33196	4.72882e-14	0.66391	0.99752
139.894	0.00102	0.0041	6.07558e-09	0.33163	7.95604e-14	0.66325	0.99692
148.732	0.00126	0.00504	1.17902e-08	0.33123	1.30902e-13	0.66247	0.99621
157.57	0.00154	0.00615	2.22761e-08	0.33077	2.10915e-13	0.66154	0.99537
166.408	0.00186	0.00745	4.10464e-08	0.33023	3.33178e-13	0.66045	0.99439
175.246	0.00224	0.00896	7.38652e-08	0.3296	5.16609e-13	0.6592	0.99325
184.084	0.00267	0.0107	1.29993e-07	0.32887	7.87045e-13	0.65776	0.99194
192.922	0.00317	0.01269	2.24003e-07	0.32805	1.17922e-12	0.6561	0.99043
201.76	0.00374	0.01495	3.78375e-07	0.3271	1.73915e-12	0.65421	0.9887
210.598	0.00438	0.01752	6.27179e-07	0.32603	2.52682e-12	0.65207	0.98675
219.436	0.0051	0.02041	1.02122e-06	0.32483	3.61927e-12	0.64966	0.98454
228.274	0.00591	0.02365	1.63468e-06	0.32348	5.11404e-12	0.64696	0.98205
237.112	0.00681	0.02727	2.57497e-06	0.32197	7.13318e-12	0.64394	0.97927
245.95	0.00782	0.03128	3.99451e-06	0.3203	9.82714e-12	0.6406	0.97618
254.788	0.00892	0.03571	6.10665e-06	0.31845	1.33793e-11	0.63691	0.97275
263.626	0.01014	0.04058	9.20681e-06	0.31642	1.80103e-11	0.63285	0.96895
272.464	0.01147	0.04592	1.3698e-05	0.3142	2.39813e-11	0.6284	0.96479
281.302	0.01292	0.05173	2.01229e-05	0.31177	3.15989e-11	0.62356	0.96021
290.14	0.01449	0.05805	2.92075e-05	0.30913	4.12199e-11	0.61829	0.95522
298.978	0.01619	0.06489	4.1903e-05	0.30628	5.32489e-11	0.6126	0.9498
307.816	0.01802	0.07225	5.94549e-05	0.3032	6.8148e-11	0.60647	0.94392
316.654	0.01998	0.08016	8.34694e-05	0.2999	8.64291e-11	0.59988	0.93756
325.492	0.02207	0.08861	0.000115982	0.29637	1.08655e-10	0.59284	0.93073
334.33	0.02429	0.09762	0.000159597	0.29259	1.35438e-10	0.58535	0.9234
343.168	0.02663	0.10718	0.000217554	0.28858	1.6744e-10	0.57738	0.91557
352.006	0.02911	0.1173	0.000293865	0.28434	2.05345e-10	0.56896	0.90723
360.844	0.0317	0.12798	0.000393484	0.27985	2.49869e-10	0.56008	0.89838
369.682	0.03441	0.13919	0.000522426	0.27512	3.01744e-10	0.55076	0.88903
378.52	0.03722	0.15095	0.000687957	0.27015	3.61676e-10	0.54099	0.87918
387.358	0.04013	0.16322	0.000898822	0.26495	4.30379e-10	0.5308	0.86885
396.196	0.04312	0.17599	0.00117	0.25952	5.08483e-10	0.5202	0.85806
405.034	0.04618	0.18924	0.0015	0.25386	5.96564e-10	0.50921	0.84684
413.872	0.0493	0.20295	0.00192	0.24797	6.95119e-10	0.49786	0.83522
422.71	0.05245	0.21708	0.00243	0.24187	8.04486e-10	0.48617	0.82326
431.548	0.05561	0.23161	0.00306	0.23555	9.24812e-10	0.47417	0.811
440.386	0.05876	0.24651	0.00383	0.22902	1.05615e-09	0.46188	0.7985
449.224	0.06187	0.26174	0.00475	0.22229	1.19829e-09	0.44935	0.78586
458.062	0.06492	0.27725	0.00587	0.21537	1.35068e-09	0.4366	0.77314
466.9	0.06786	0.29303	0.00719	0.20824	1.51251e-09	0.42368	0.76045
475.738	0.07068	0.30901	0.00876	0.20093	1.6828e-09	0.41062	0.7479
484.576	0.07334	0.32516	0.0106	0.19343	1.86008e-09	0.39747	0.73557
493.414	0.0758	0.34143	0.01274	0.18577	2.04254e-09	0.38426	0.72365
502.252	0.07804	0.35778	0.01521	0.17792	2.22805e-09	0.37105	0.7122
511.09	0.08001	0.37416	0.01804	0.16992	2.41426e-09	0.35788	0.70142
519.928	0.08168	0.39051	0.02126	0.16177	2.59822e-09	0.34479	0.69143
528.766	0.08304	0.40678	0.02488	0.15348	2.77701e-09	0.33183	0.68233
537.604	0.08404	0.42293	0.02892	0.14506	2.94715e-09	0.31905	0.67428
546.442	0.08468	0.43889	0.03339	0.13655	3.10547e-09	0.30649	0.66742
555.28	0.08495	0.4546	0.03827	0.12797	3.24835e-09	0.29421	0.66182
564.118	0.08483	0.47002	0.04357	0.11934	3.37255e-09	0.28224	0.65758
572.956	0.08434	0.48506	0.04924	0.1107	3.47485e-09	0.27065	0.65475
581.794	0.08348	0.49968	0.05525	0.10211	3.55263e-09	0.25947	0.65337
590.632	0.08229	0.51381	0.06155	0.0936	3.60356e-09	0.24875	0.65343
599.47	0.08079	0.52738	0.06807	0.08523	3.62624e-09	0.23853	0.65488
608.308	0.07902	0.54031	0.07475	0.07706	3.61986e-09	0.22886	0.65766
617.146	0.07703	0.55257	0.08148	0.06915	3.58448e-09	0.21977	0.66163
625.984	0.07487	0.56408	0.0882	0.06155	3.52099e-09	0.2113	0.66668
634.822	0.07259	0.57479	0.0948	0.05434	3.43122e-09	0.20348	0.67262
643.66	0.07024	0.58464	0.10122	0.04756	3.31781e-09	0.19634	0.67929
652.498	0.06787	0.59361	0.10738	0.04126	3.18383e-09	0.18989	0.6865
661.336	0.06553	0.60167	0.1132	0.03547	3.03298e-09	0.18414	0.69408
670.174	0.06324	0.60882	0.11863	0.03023	2.86938e-09	0.17909	0.70185
679.012	0.06103	0.61508	0.12364	0.02554	2.69701e-09	0.17471	0.70965
687.85	0.05895	0.62042	0.12821	0.0214	2.52017e-09	0.17102	0.71735
696.688	0.05698	0.62494	0.13234	0.0178	2.34244e-09	0.16794	0.72488
705.526	0.05515	0.62867	0.13603	0.01471	2.1671e-09	0.16544	0.73215
714.364	0.05344	0.6317	0.13931	0.01208	1.997e-09	0.16347	0.7391
723.202	0.05185	0.63408	0.14221	0.00988	1.83428e-09	0.16197	0.74575
732.04	0.05039	0.63591	0.14479	0.00805	1.68043e-09	0.16087	0.75206
740.878	0.04902	0.63726	0.14705	0.00654	1.53655e-09	0.16013	0.75806
749.716	0.04775	0.6382	0.14907	0.0053	1.40308e-09	0.15968	0.76376
758.554	0.04656	0.63883	0.15086	0.0043	1.27999e-09	0.15945	0.76918
767.392	0.04544	0.63917	0.15247	0.00348	1.16728e-09	0.15943	0.77435
776.23	0.04439	0.6393	0.15392	0.00282	1.06435e-09	0.15956	0.77929
785.068	0.04339	0.63927	0.15523	0.00229	9.70629e-10	0.15981	0.78402
793.906	0.04245	0.6391	0.15643	0.00186	8.85562e-10	0.16015	0.78855
802.744	0.04155	0.63882	0.15754	0.00152	8.08482e-10	0.16057	0.7929
811.582	0.04068	0.63846	0.15857	0.00124	7.38658e-10	0.16104	0.79709
820.42	0.03986	0.63804	0.15954	0.00101	6.75461e-10	0.16156	0.80112
829.258	0.03906	0.63756	0.16044	0.000829786	6.18283e-10	0.1621	0.80502
838.096	0.0383	0.63707	0.1613	0.000682031	5.66473e-10	0.16266	0.80878
846.934	0.03756	0.63656	0.1621	0.000562022	5.19575e-10	0.16323	0.81242
855.772	0.03685	0.636	0.16288	0.000464396	4.77093e-10	0.16381	0.81594
864.61	0.03616	0.63547	0.16361	0.000384697	4.38532e-10	0.16438	0.81935
873.448	0.03549	0.63491	0.16432	0.000319548	4.03568e-10	0.16496	0.82265
882.286	0.03485	0.63438	0.16499	0.000266112	3.71781e-10	0.16552	0.82585
891.124	0.03422	0.63383	0.16564	0.000222197	3.42894e-10	0.16609	0.82896
899.962	0.03362	0.63328	0.16627	0.000186014	3.16602e-10	0.16664	0.83198

## Sheet: Supp. Fig. 3
Supp. Fig. 3
	Ru/Ti-Aldrich-1	Ru/Ti-Aldrich-2	Ru/Ti-Aldrich-3	Ru/Ti-Aldrich-4	Ru/Ti-Aladdin-1	Ru/Ti-Aladdin-2	Ru/Ti-Aladdin-3	Ru/Ti-Aldrich-1	Ru/Ti-Aldrich-2	Ru/Ti-Aldrich-3	Ru/Ti-Aldrich-4	Ru/Ti-Aladdin-1	Ru/Ti-Aladdin-2	Ru/Ti-Aladdin-3
Temperature (oC)	CO2 Conversion (%)	CO2 Conversion (%)	CO2 Conversion (%)	CO2 Conversion (%)	CO2 Conversion (%)	CO2 Conversion (%)	CO2 Conversion (%)	CH4 Selectivity (%)	CH4 Selectivity (%)	CH4 Selectivity (%)	CH4 Selectivity (%)	CH4 Selectivity (%)	CH4 Selectivity (%)	CH4 Selectivity (%)
150	0	0	0	0	0	0	0
190	1.5625	3.125	3.125	0	1.5873	1.5873	0	100	100	100		100
230	9.375	17.1875	14.0625	2.7619	9.52381	1.5873	0	100	100	100		100
270	39.0625	71.875	62.5	6.52381	50.7936	1.5873	0	99.3452	99.7825	99.7825		100
310	78.125	90.625	85.9375	11.2857	77.7778	3.1746	1.5873	99.4694	99.5365	99.5365	2	97.9629	4	1
350	87.5	89.3125	89.0625	16.0476	82.5397	4.7619	3.1746	98.718	98.2485	98.2485	2	93.2461	1	3
390	86.0625	86.75	85.0625	18.1587	79.5397	6.34921	4.7619	96.8942	95.2302	95.2302	4	90.2081	2	2
430	80.625	82.75	81.0625	20.0317	75.5397	9.52381	6.34921	94.9138	90.1254	90.1254	3	85.6331	1	2

## Sheet: Supp. Fig. 4
Supp. Fig. 4
	Ru/Ti	Ru/Ti-0.03S	Ru/Ti-0.05S	Ru/Ti-0.1S	Ru/Ti	Ru/Ti-0.03S	Ru/Ti-0.05S	Ru/Ti-0.1S
Temperature (oC)	CO2 Conversion (%)	CO2 Conversion (%)	CO2 Conversion (%)	CO2 Conversion (%)	CH4 Selectivity (%)	CH4 Selectivity (%)	CH4 Selectivity (%)	CH4 Selectivity (%)
150	0	0	0	0
170	2.8169	0	0	0
190	4.22535	1.42857	1.42857	1.40845
210	8.4507	2.85714	1.42857	1.40845
230	16.9014	5.71429	2.85714	1.40845
250	28.169	11.4286	5.71429	2.8169
270	45.0704	18.5714	8.57143	2.8169	98.8876	99.1135	98.1818	32.0513
290	67.6056	28.5714	12.8571	5.6338	98.7529	98.8916	97.6253	25.1046
310	84.7324	42	15.7143	7.04225	98.6616	98.2521	95.9402	17.192
330	89	55.8571	18.5714	9.85915	99.1365	97.5398	93.2787	10.5042
350	88	70.1429	24.2857	12.6761	99.3902	96.9697	90.2314	8.13793
370	87	81.4286	31.4286	16.9014	99.4086	95.6092	87.6405	7.23888
390	85	79.4286	41.4286	21.1268	98.4138	94.7016	85.3158	6.99301
410	83	75.1429	48.5714	25.3521	96.1642	92.7857	83.5522	6.94006

## Sheet: Supp. Fig. 5
Supp. Fig. 5
	24,000 mL·h-1·gcat-1	48,000 mL·h-1·gcat-1	96,000 mL·h-1·gcat-1	24,000 mL·h-1·gcat-1	48,000 mL·h-1·gcat-1	96,000 mL·h-1·gcat-1
Temperature (oC)	CO2 Conversion (%)	CO2 Conversion (%)	CO2 Conversion (%)	CO Selectivity (%)	CO Selectivity (%)	CO Selectivity (%)
210	2.22222	1.40845	2.22222
230	2.44444	1.40845	2.44444
250	3.88889	2.8169	3.88889
270	2.22222	2.8169	2.22222
290	4.44444	5.6338	4.44444
310	8.88889	7.04225	8.88889
330	12.5556	9.85915	12.5556	97.5	97.5	97.5
350	18.2222	12.6761	18.2222	97.6	97.6	97.6
370	25.8889	16.9014	25.8889	97.7611	97.7611	97.7611
390	31.7778	21.1268	31.7778	98.007	98.007	98.007
410	35.2222	25.3521	35.2222	98.0599	98.0599	98.0599

## Sheet: Supp. Fig. 6
Supp. Fig. 6
	Ru/rutile-R	Ru/rutile-AR	Ru/rutile-S-R	Ru/rutile-S-AR	Ru/rutile-R	Ru/rutile-AR	Ru/rutile-S-R	Ru/rutile-S-AR
Temperature (oC)	CO2 Conversion (%)	CO2 Conversion (%)	CO2 Conversion (%)	CO2 Conversion (%)	CH4 Selectivity (%)	CH4 Selectivity (%)	CH4 Selectivity (%)	CH4 Selectivity (%)
150	1.47059	1.44928	0	0	100	100	98.3561
170	2.94118	4.34783	1.47059	0	100	100	97.6264
190	8.82353	8.69565	1.47059	0	100	100	97.3703
210	19.1177	12.3913	4.41176	0	100	100	98.8389
230	39.7059	25.8841	10.2941	1.44928	100	100	97.3703
250	70.5882	55.4203	17.6471	1.44928	100	100	97.3561	7.24638
270	94.1176	89.8551	30.8823	4.34783	100	100	97.6264	8.29876
290	94	94	48.5294	7.24638	100	100	97.3703	7.28155
310	93	93	63.2353	10.1449	100	100	96.8389	7.62053
330	91	91	72.0588	14.4927	100	100	95.6739	9.44798
350	89	89	78	18.8406	100	100	94.421	9.96169
370	87	87	83.2	26.087	100	100	94	10.3028
390	85	85	84.8824	31.8841	100	100	93	11.0964
410	83	83	83.2941	39.1304	100	100	93	11.2974

## Sheet: Supp. Fig. 7
Supp. Fig. 7
	Ru/Ti-S-R	Ru/Ti-S-AR	Ru/Ti-S-RAR	Ru/Ti-S-R	Ru/Ti-S-AR	Ru/Ti-S-RAR
Temperature (oC)	CO2 Conversion (%)	CO2 Conversion (%)	CO2 Conversion (%)	CH4 Selectivity (%)	CH4 Selectivity (%)	CH4 Selectivity (%)
150	0	0	0
170	0	0	0
190	1.44928	0	0
210	2.89855	0	1.44928
230	4.34783	1.40845	1.44928
250	8.69565	2.8169	2.89855
270	14.4927	2.8169	2.89855
290	20.2899	5.6338	4.34783
310	30.4348	7.04225	7.24638	86.7585	18.2	16.3
330	42.029	9.85915	10.1449	87.2549	3	4
350	52.1739	14.0845	13.0435	87.4	0	0
370	63.7681	16.9014	15.942	87.2216	0	0
390	72.4638	21.1268	20.2899	86.8958	0	0
410	79.7101	23.9437	23.1884	86.0112	0	0

## Sheet: Supp. Fig. 8
Supp. Fig. 8
	Ru/Ti-R	Ru/Ti-AR	Ru/Ti-R-AR	Ru/Ti-R	Ru/Ti-AR	Ru/Ti-R-AR
Temperature (oC)	CO2 Conversion (%)	CO2 Conversion (%)	CO2 Conversion (%)	CH4 Selectivity (%)	CH4 Selectivity (%)	CH4 Selectivity (%)
150	0	0	0
170	1.47059	2.8169	1.42857	100	100	100
190	5.88235	4.22535	2.85714	100	100	100
210	13.2353	8.4507	7.14286	100	98.6616	98.6616
230	25	16.9014	12.8571	100	99.1365	99.1365
250	45.5882	28.169	20	100	99.3902	99.3902
270	69.1176	45.0704	31.4286	99.1	98.8876	98.8876
290	86.7647	67.6056	47.1429	100	98.7529	98.7529
310	92.5882	84.7324	67.1429	100	98.6616	98.6616
330	91	89	85.7143	100	99.1365	99.1365
350	90	88	87	100	99.3902	98.3902
370	88	87	85	100	99.4086	97.4086
390	86	85	84	100	98.4138	95.4138
410	84	83	82	100	96.1642	94.1642

## Sheet: Supp. Fig. 12
Supp. Fig. 12
	Ru/Ti-S-AR	Ru/Ti-S-R	Ru/Ti-AR	Ru/Ti-R	TiO2	Ru/rutile-S-AR	Ru/rutile-S-R	Ru/rutile-AR	Ru/rutile-R	Rutile
2Theta (degree)	Intensity (a.u.)	Intensity (a.u.)	Intensity (a.u.)	Intensity (a.u.)	Intensity (a.u.)	Intensity (a.u.)	Intensity (a.u.)	Intensity (a.u.)	Intensity (a.u.)	Intensity (a.u.)
5	142	146	130	125	119	119	153	141	118	137
5.0205	131	129	134	117	127	124	129	151	134	120
5.04099	116	149	136	116	109	129	144	152	122	130
5.06149	118	133	126	127	111	126	137	140	139	132
5.08198	123	133	140	119	107	117	140	156	131	113
5.10248	104	135	135	93	105	126	149	134	114	134
5.12298	138	128	126	123	115	120	130	151	133	131
5.14347	133	147	119	124	114	132	133	145	125	160
5.16397	114	132	125	120	110	118	123	128	160	137
5.18446	137	143	144	108	102	149	141	114	129	138
5.20496	126	124	123	133	105	137	154	112	131	123
5.22546	129	142	118	100	108	104	153	124	138	141
5.24595	112	138	111	110	109	107	132	130	122	124
5.26645	107	115	120	104	93	96	132	101	147	141
5.28694	116	122	119	119	103	124	116	128	137	115
5.30744	125	104	115	93	91	98	149	118	120	100
5.32794	128	110	119	110	114	122	134	107	125	123
5.34843	109	128	118	108	101	126	133	134	133	145
5.36893	119	149	117	100	105	112	122	136	122	130
5.38942	109	115	124	105	96	105	145	119	113	122
5.40992	111	99	135	106	109	121	119	145	126	129
5.43042	98	135	116	117	77	94	132	145	115	111
5.45091	96	129	99	104	107	109	123	120	117	127
5.47141	107	137	99	110	95	106	129	140	128	121
5.4919	104	140	113	92	98	122	132	120	106	143
5.5124	118	131	124	116	102	116	111	127	125	103
5.5329	107	143	104	120	117	117	116	113	112	136
5.55339	104	121	111	103	94	106	149	150	114	132
5.57389	100	122	96	105	94	116	120	102	115	110
5.59438	100	105	116	114	105	95	121	113	110	131
5.61488	102	110	114	93	98	113	124	141	113	120
5.63538	97	118	119	92	95	110	129	128	109	108
5.65587	94	119	117	96	97	106	148	122	108	114
5.67637	95	111	122	98	89	110	122	133	119	116
5.69686	91	123	105	80	89	101	119	130	118	124
5.71736	115	120	119	100	87	122	101	106	101	104
5.73785	91	122	128	96	101	99	136	104	117	107
5.75835	106	108	100	83	92	96	116	113	120	119
5.77885	87	114	117	96	100	91	108	120	118	117
5.79934	107	119	113	91	91	103	110	118	112	115
5.81984	86	102	105	91	84	97	118	107	117	116
5.84033	107	106	94	85	75	110	119	94	117	120
5.86083	122	105	105	93	99	92	126	119	122	121
5.88133	104	108	86	94	88	97	129	111	104	120
5.90182	108	108	100	87	75	90	106	100	113	111
5.92232	85	98	93	88	84	89	122	103	96	125
5.94281	101	106	116	88	71	93	108	119	104	116
5.96331	90	86	103	90	98	105	122	115	120	109
5.98381	94	95	100	96	98	101	127	107	105	91
6.0043	103	125	107	108	94	120	121	107	94	101
6.0248	81	121	98	95	85	127	113	125	106	110
6.04529	83	104	91	103	84	96	132	118	103	124
6.06579	98	90	100	76	85	91	118	106	105	101
6.08629	81	109	97	84	92	84	105	120	101	116
6.10678	84	116	95	77	73	85	100	86	117	100
6.12728	82	93	104	93	85	94	106	90	88	102
6.14777	82	80	87	88	77	93	108	111	113	89
6.16827	100	105	89	81	83	95	118	126	102	107
6.18877	91	86	95	100	72	97	98	104	96	101
6.20926	93	84	94	78	68	79	101	99	94	95
6.22976	92	86	93	100	87	92	119	91	104	107
6.25025	94	87	93	92	73	104	94	105	104	104
6.27075	100	92	100	73	64	90	102	109	89	113
6.29125	93	89	109	74	82	78	110	111	97	103
6.31174	86	110	110	96	62	77	96	109	89	113
6.33224	90	97	116	100	89	90	102	99	80	101
6.35273	79	100	91	100	67	95	95	96	97	91
6.37323	84	100	92	75	72	65	121	90	82	83
6.39373	94	93	90	83	76	78	117	86	86	83
6.41422	100	79	103	76	74	72	105	91	87	92
6.43472	68	97	121	84	72	85	85	110	75	80
6.45521	88	89	66	83	54	77	93	107	105	99
6.47571	71	91	104	91	85	93	107	86	90	85
6.49621	80	88	86	83	81	82	104	98	103	91
6.5167	83	94	99	91	70	83	105	99	93	99
6.5372	68	106	94	73	83	73	98	111	83	110
6.55769	103	88	88	85	73	94	89	100	103	79
6.57819	76	96	106	83	82	72	109	104	86	98
6.59869	81	85	112	84	73	75	111	105	78	81
6.61918	87	99	83	48	71	95	104	91	111	105
6.63968	78	80	91	70	73	84	89	105	104	96
6.66017	68	95	95	84	72	92	95	92	95	80
6.68067	83	98	89	61	64	102	87	91	83	88
6.70117	88	77	94	69	76	87	88	99	98	89
6.72166	78	73	78	75	74	83	95	108	92	86
6.74216	75	90	99	73	72	85	81	94	75	93
6.76265	73	94	87	76	76	78	93	94	87	91
6.78315	90	102	104	67	73	76	96	97	95	95
6.80365	68	81	99	71	68	88	99	92	83	106
6.82414	68	83	99	87	71	72	82	84	78	108
6.84464	70	75	99	70	67	80	98	103	105	80
6.86513	79	90	88	52	65	91	102	95	98	108
6.88563	90	81	88	79	71	74	110	85	80	80
6.90613	82	90	80	86	66	82	86	99	78	90
6.92662	64	85	83	79	74	87	86	106	78	67
6.94712	71	83	97	71	70	82	95	90	98	78
6.96761	82	84	78	80	65	86	80	93	93	91
6.98811	73	81	68	65	67	80	79	83	72	91
7.0086	76	87	82	64	77	67	92	94	88	92
7.0291	78	93	94	78	61	80	88	106	83	76
7.0496	103	66	81	64	70	75	98	76	75	84
7.07009	67	65	91	71	55	65	94	86	88	76
7.09059	92	85	93	78	63	75	80	75	82	88
7.11108	82	88	81	65	70	85	89	96	61	66
7.13158	69	86	76	69	74	74	96	103	69	87
7.15208	82	66	77	69	62	82	98	95	85	84
7.17257	86	91	87	75	67	81	79	77	68	79
7.19307	74	70	85	72	75	59	87	81	88	84
7.21356	67	87	72	78	62	87	93	105	94	73
7.23406	61	82	84	76	64	66	78	74	77	99
7.25456	56	92	81	62	61	76	74	81	74	81
7.27505	77	70	76	66	52	82	82	86	75	94
7.29555	63	79	75	72	59	69	98	91	86	71
7.31604	75	109	95	60	64	70	80	75	74	82
7.33654	55	76	93	71	51	66	79	65	72	102
7.35704	62	71	75	57	65	66	96	79	74	95
7.37753	59	75	74	62	61	64	94	86	85	81
7.39803	71	75	70	63	64	69	72	81	87	73
7.41852	80	67	69	73	48	61	87	85	88	68
7.43902	70	67	69	62	65	73	79	91	64	72
7.45952	84	76	62	68	54	75	93	73	65	78
7.48001	61	66	68	61	55	65	64	83	74	87
7.50051	58	77	72	80	54	84	88	78	69	84
7.521	81	82	89	59	63	66	84	76	73	67
7.5415	68	69	67	59	57	66	71	72	84	80
7.562	67	68	97	73	65	65	70	77	71	66
7.58249	70	58	68	73	51	91	96	72	89	77
7.60299	48	77	55	52	50	57	68	90	95	89
7.62348	76	68	78	61	57	56	85	87	84	79
7.64398	58	84	66	57	70	64	71	102	92	76
7.66448	62	78	65	60	42	59	81	94	69	89
7.68497	71	69	74	70	67	68	73	84	56	77
7.70547	50	67	80	61	60	55	69	84	70	78
7.72596	75	76	72	65	47	59	78	87	71	87
7.74646	68	75	81	56	44	72	76	85	77	84
7.76696	67	85	81	68	69	76	84	79	66	68
7.78745	77	83	71	56	47	52	75	66	71	73
7.80795	63	92	85	72	59	61	90	81	79	83
7.82844	65	71	85	61	48	56	91	82	59	95
7.84894	65	75	79	54	69	67	73	68	54	79
7.86944	63	80	76	63	65	59	70	71	68	81
7.88993	61	60	76	53	50	63	80	87	74	78
7.91043	65	61	80	62	45	57	65	70	68	70
7.93092	52	72	80	59	40	48	83	77	77	65
7.95142	65	63	52	61	48	59	67	72	77	73
7.97192	65	76	75	56	43	67	78	80	66	78
7.99241	78	71	71	67	55	63	74	91	69	69
8.01291	53	64	63	56	51	59	77	64	87	75
8.0334	69	62	88	65	51	47	70	75	57	69
8.0539	64	67	73	52	48	69	79	71	75	77
8.0744	56	59	82	60	50	65	73	78	72	71
8.09489	70	62	72	65	54	64	77	76	60	76
8.11539	65	64	73	38	61	59	69	91	72	69
8.13588	69	75	76	64	60	63	64	69	60	66
8.15638	58	85	70	52	50	64	81	90	56	80
8.17688	69	69	84	66	52	62	69	68	75	68
8.19737	53	68	76	72	47	60	74	83	72	68
8.21787	52	65	82	47	53	58	77	75	76	69
8.23836	65	72	72	62	46	56	61	69	73	72
8.25886	74	72	64	51	53	61	72	80	81	71
8.27936	64	62	74	49	57	70	63	77	54	56
8.29985	62	65	73	47	59	79	75	52	72	73
8.32035	60	57	58	56	52	74	58	89	55	92
8.34084	75	72	72	39	49	51	67	83	67	64
8.36134	53	80	81	71	49	48	85	58	69	71
8.38183	61	64	86	41	44	46	67	64	74	62
8.40233	58	58	74	51	49	73	83	67	60	73
8.42283	54	66	71	55	41	46	67	67	60	84
8.44332	52	66	64	49	55	47	95	61	64	68
8.46382	72	73	73	59	41	59	65	62	55	73
8.48431	71	61	73	37	43	49	79	78	59	70
8.50481	56	63	77	46	42	62	71	73	55	60
8.52531	58	64	80	55	48	58	66	76	71	75
8.5458	61	68	63	48	61	65	67	84	66	71
8.5663	58	57	62	38	52	56	69	87	71	76
8.58679	51	81	60	47	48	66	77	70	62	63
8.60729	70	53	69	55	60	57	70	82	68	78
8.62779	53	59	70	47	55	65	71	67	55	67
8.64828	46	71	79	60	31	64	71	68	61	62
8.66878	62	70	62	46	51	44	76	60	66	81
8.68927	66	77	59	49	50	48	68	67	54	51
8.70977	45	69	72	44	49	57	79	73	53	68
8.73027	51	67	66	43	53	40	84	60	50	70
8.75076	48	71	72	42	40	59	73	75	72	73
8.77126	52	57	58	59	42	61	71	69	56	63
8.79175	63	70	67	55	44	51	60	73	76	52
8.81225	49	77	67	62	40	58	75	67	50	53
8.83275	56	65	71	53	41	73	81	63	63	64
8.85324	57	48	68	56	46	57	69	59	54	67
8.87374	52	59	71	44	50	47	67	68	57	63
8.89423	61	64	73	42	46	57	60	62	71	85
8.91473	48	61	57	39	41	62	60	78	66	71
8.93523	51	73	63	53	47	47	58	73	65	62
8.95572	65	63	63	46	50	47	66	76	63	61
8.97622	53	57	65	60	38	47	73	58	58	72
8.99671	45	54	80	53	42	53	70	66	66	59
9.01721	42	80	61	49	43	53	83	72	55	69
9.03771	52	69	68	58	44	56	76	64	63	59
9.0582	45	42	69	36	54	64	63	74	47	60
9.0787	65	55	71	45	45	57	59	76	53	70
9.09919	69	55	72	44	39	58	73	62	68	48
9.11969	43	58	79	63	41	65	69	67	52	67
9.14019	53	60	55	50	38	53	79	62	58	72
9.16068	52	65	65	49	52	65	66	70	63	68
9.18118	47	63	58	60	34	42	61	78	56	55
9.20167	51	71	78	62	36	60	70	66	54	70
9.22217	47	60	67	60	40	56	71	70	68	80
9.24267	48	75	71	41	53	45	68	67	67	54
9.26316	45	69	81	37	51	54	57	63	61	71
9.28366	38	69	64	44	43	68	69	54	55	63
9.30415	45	62	67	42	48	62	65	66	47	66
9.32465	45	61	69	42	51	49	77	73	55	50
9.34515	57	67	72	49	48	56	58	70	72	43
9.36564	47	77	49	44	24	54	69	64	59	85
9.38614	45	47	71	60	40	57	74	62	68	65
9.40663	66	82	66	40	49	53	75	60	65	62
9.42713	62	57	57	46	39	62	62	72	54	78
9.44763	36	83	95	40	37	40	69	67	69	64
9.46812	53	60	48	36	53	45	55	56	60	48
9.48862	50	72	59	40	47	53	60	63	70	67
9.50911	55	55	59	53	60	69	60	60	68	71
9.52961	42	65	78	50	38	67	59	68	61	61
9.55011	39	57	84	60	29	42	59	71	66	65
9.5706	37	66	70	57	55	56	67	65	55	69
9.5911	46	73	70	54	49	44	83	65	37	84
9.61159	47	59	56	58	37	54	70	67	60	47
9.63209	51	82	65	46	31	39	50	77	57	59
9.65258	58	75	61	34	43	54	67	86	69	74
9.67308	38	66	59	35	59	56	61	63	51	65
9.69358	45	58	74	49	40	55	60	63	59	65
9.71407	54	57	66	48	36	57	60	61	43	58
9.73457	40	54	72	46	56	57	70	69	72	80
9.75506	42	77	78	36	37	60	59	68	64	69
9.77556	33	74	74	44	37	59	69	58	47	56
9.79606	54	48	65	42	40	51	80	60	52	60
9.81655	31	60	77	37	43	40	65	65	52	49
9.83705	40	51	71	34	53	47	60	66	54	66
9.85754	48	56	57	50	35	65	69	70	59	76
9.87804	48	63	62	28	40	46	68	49	52	47
9.89854	46	62	53	47	42	56	67	59	50	65
9.91903	57	61	85	46	47	56	65	53	39	63
9.93953	51	51	60	46	27	59	83	57	47	51
9.96002	45	53	62	42	41	57	61	54	56	53
9.98052	41	52	61	52	30	45	64	55	56	60
10.001	57	61	67	39	35	39	62	64	47	67
10.0215	43	60	52	48	48	58	52	59	45	58
10.042	51	60	71	36	48	35	52	64	53	63
10.0625	49	59	51	48	41	51	75	65	47	56
10.083	47	61	64	48	37	54	75	61	37	47
10.1035	43	45	60	37	39	52	68	60	36	60
10.124	50	65	63	44	43	51	54	66	57	63
10.1445	40	60	57	35	34	43	77	50	54	63
10.165	44	53	66	46	27	54	64	70	56	66
10.1855	55	64	60	48	41	45	71	71	82	55
10.206	49	55	60	51	45	35	63	72	58	65
10.2265	46	59	59	46	42	48	54	59	54	38
10.247	58	75	61	49	38	41	48	72	55	64
10.2675	30	64	78	43	43	47	63	67	44	53
10.288	43	68	57	52	40	52	76	63	39	65
10.3085	49	50	59	55	33	46	72	63	49	57
10.329	42	64	67	47	43	48	58	65	56	48
10.3494	40	56	75	46	51	47	57	66	53	58
10.3699	34	67	70	43	26	37	59	62	52	57
10.3904	38	48	51	48	39	56	51	61	46	53
10.4109	44	55	65	30	42	50	56	56	55	54
10.4314	45	46	69	40	30	50	57	64	59	57
10.4519	46	68	55	38	24	45	58	74	53	58
10.4724	41	55	80	46	30	39	61	59	44	56
10.4929	34	56	44	40	31	41	78	68	54	53
10.5134	36	56	54	42	34	50	59	58	50	57
10.5339	35	56	62	41	40	56	63	71	54	57
10.5544	54	54	62	30	36	45	58	63	45	63
10.5749	37	63	71	39	33	47	70	61	51	65
10.5954	41	71	53	49	28	58	70	57	51	59
10.6159	33	54	49	46	35	41	58	72	51	54
10.6364	42	60	52	49	42	44	53	53	53	55
10.6569	35	47	58	33	45	50	59	72	58	65
10.6774	46	58	60	32	42	42	61	65	48	68
10.6979	35	51	63	42	43	47	56	56	53	62
10.7184	36	54	62	42	33	52	52	69	49	72
10.7389	39	50	56	47	34	39	66	59	53	65
10.7594	37	54	63	41	29	57	46	67	40	42
10.7799	38	40	78	43	35	45	61	60	40	72
10.8004	30	61	56	38	45	51	61	55	53	61
10.8209	49	52	61	44	37	33	59	47	55	71
10.8414	44	49	62	32	33	54	60	52	46	70
10.8618	54	63	59	40	41	45	70	47	52	49
10.8823	42	57	65	34	39	56	59	59	52	58
10.9028	41	53	57	39	27	67	50	72	46	46
10.9233	43	71	56	30	30	50	59	63	49	51
10.9438	42	55	49	38	24	52	64	57	55	56
10.9643	30	55	66	30	30	57	55	57	58	54
10.9848	56	57	55	43	49	51	59	62	64	57
11.0053	44	54	70	43	50	49	66	47	45	56
11.0258	57	64	58	48	38	47	55	59	41	44
11.0463	54	54	64	34	38	46	60	61	46	60
11.0668	52	54	70	47	29	51	48	62	67	58
11.0873	51	64	67	30	37	38	53	57	62	48
11.1078	47	59	70	41	35	49	57	54	49	57
11.1283	38	45	60	40	42	40	52	60	27	56
11.1488	42	52	68	36	37	40	56	61	51	57
11.1693	42	57	61	36	32	46	52	51	60	62
11.1898	40	66	61	43	44	39	65	60	37	48
11.2103	47	54	51	30	25	43	69	65	48	73
11.2308	53	45	46	38	29	52	71	59	48	57
11.2513	42	42	55	49	37	41	46	55	51	67
11.2718	44	51	64	37	27	39	60	61	56	54
11.2923	47	48	53	55	37	42	71	57	41	47
11.3128	42	46	59	35	28	48	62	59	46	58
11.3333	38	54	56	45	27	51	64	64	42	40
11.3538	37	48	56	37	39	45	72	62	51	65
11.3742	43	48	52	38	33	36	49	68	45	61
11.3947	34	57	57	41	38	44	59	54	45	57
11.4152	31	54	62	39	34	54	71	68	46	74
11.4357	39	56	49	44	35	50	52	60	43	54
11.4562	43	52	64	41	25	61	52	48	48	48
11.4767	44	44	52	52	25	46	52	77	47	72
11.4972	41	42	58	46	35	39	38	62	50	59
11.5177	46	52	61	45	38	43	53	64	64	44
11.5382	25	53	66	40	32	54	58	56	45	66
11.5587	31	66	43	29	23	39	54	75	56	48
11.5792	44	52	57	48	37	46	55	47	63	50
11.5997	41	50	72	34	44	43	55	60	45	39
11.6202	36	55	50	32	37	66	49	59	49	50
11.6407	39	48	49	31	32	45	56	61	44	64
11.6612	43	52	42	39	33	53	61	57	39	64
11.6817	43	52	60	36	35	37	51	76	41	60
11.7022	31	59	54	40	39	48	52	59	51	68
11.7227	36	58	61	36	26	43	66	63	45	45
11.7432	32	53	56	34	32	42	52	66	51	50
11.7637	40	49	53	41	36	40	51	44	45	69
11.7842	42	40	51	40	24	37	49	44	52	49
11.8047	50	60	52	27	38	43	54	60	35	53
11.8252	42	51	49	42	34	42	62	52	43	47
11.8457	37	45	59	34	36	39	68	51	48	50
11.8661	37	43	63	32	32	38	52	49	34	58
11.8866	42	47	62	37	22	48	62	58	42	51
11.9071	47	36	66	34	26	45	63	62	59	47
11.9276	27	48	63	46	25	49	50	64	34	45
11.9481	39	43	44	46	26	47	54	65	46	60
11.9686	39	43	49	29	36	57	47	38	53	61
11.9891	32	43	58	31	30	48	57	57	43	47
12.0096	40	40	63	32	35	42	51	55	40	66
12.0301	46	62	38	34	28	42	41	60	44	47
12.0506	41	56	66	53	31	44	69	56	62	46
12.0711	40	65	50	34	29	40	56	57	36	64
12.0916	34	44	47	39	40	46	55	64	62	43
12.1121	38	59	56	41	38	48	40	59	42	47
12.1326	36	49	50	33	27	42	59	56	29	45
12.1531	37	50	56	37	29	33	52	58	31	40
12.1736	26	40	46	34	26	26	55	62	36	49
12.1941	33	55	62	36	31	40	64	54	45	53
12.2146	46	52	47	38	24	46	62	56	49	53
12.2351	38	56	48	37	31	34	52	54	34	43
12.2556	40	49	44	43	38	49	42	58	37	44
12.2761	30	40	62	28	32	42	62	36	46	50
12.2966	35	41	57	25	29	43	61	42	42	65
12.3171	27	48	53	37	29	34	72	50	47	44
12.3376	36	45	59	37	30	50	58	56	50	47
12.3581	39	49	43	28	35	35	64	55	50	45
12.3785	27	42	67	31	26	43	54	61	41	42
12.399	28	51	60	31	25	41	53	55	46	49
12.4195	29	40	54	37	33	48	47	48	46	37
12.44	34	45	47	39	29	45	48	49	45	66
12.4605	39	39	48	24	31	47	46	58	52	47
12.481	42	51	59	39	31	48	51	43	38	61
12.5015	36	40	47	31	21	38	50	49	47	56
12.522	28	48	61	47	27	39	50	52	37	40
12.5425	37	44	43	32	25	35	62	57	40	56
12.563	36	39	55	30	21	46	52	54	48	54
12.5835	32	49	46	29	27	39	57	54	43	39
12.604	30	49	56	34	25	46	53	61	47	53
12.6245	29	47	55	31	20	31	54	57	30	42
12.645	43	44	48	35	33	49	53	56	37	52
12.6655	46	44	65	19	28	52	45	60	42	41
12.686	22	51	49	38	31	34	61	59	33	50
12.7065	33	43	66	30	29	39	49	53	37	49
12.727	38	48	44	43	34	37	52	47	48	55
12.7475	32	42	43	33	32	31	49	50	40	51
12.768	34	47	56	37	18	38	47	56	40	45
12.7885	38	49	44	29	31	35	52	49	36	40
12.809	37	48	52	35	21	42	55	45	35	37
12.8295	29	40	47	33	35	40	46	44	42	42
12.85	38	41	69	40	24	47	43	50	52	57
12.8705	26	53	51	33	21	44	60	49	50	57
12.8909	25	47	56	36	28	43	54	64	31	51
12.9114	33	51	46	36	26	32	60	55	33	35
12.9319	27	62	55	32	30	36	53	54	48	52
12.9524	34	54	46	30	28	38	58	70	51	42
12.9729	40	63	44	33	26	35	52	43	39	64
12.9934	36	47	44	41	28	38	48	57	43	61
13.0139	31	51	56	22	36	38	51	63	32	37
13.0344	30	48	57	28	21	35	51	46	37	59
13.0549	25	48	59	34	27	43	47	47	46	64
13.0754	27	29	46	44	21	40	54	43	41	52
13.0959	39	47	46	37	20	35	49	64	37	47
13.1164	33	32	47	27	27	34	47	57	46	39
13.1369	43	41	59	42	30	42	57	49	54	49
13.1574	32	38	38	33	19	37	60	57	49	37
13.1779	31	37	50	34	23	35	51	50	44	44
13.1984	38	36	47	37	22	40	55	66	47	51
13.2189	38	42	53	24	27	40	51	42	47	52
13.2394	31	48	48	29	28	29	61	46	34	50
13.2599	22	46	48	35	24	41	51	58	51	60
13.2804	29	53	50	32	25	34	52	57	42	44
13.3009	26	53	44	29	26	41	64	65	51	53
13.3214	36	56	62	20	25	41	61	44	49	49
13.3419	26	38	44	33	28	45	58	57	39	67
13.3624	33	48	35	30	21	36	60	42	30	57
13.3829	29	42	51	23	22	31	48	48	33	67
13.4033	26	52	42	25	22	46	53	54	48	53
13.4238	32	54	48	29	25	34	50	44	37	49
13.4443	32	49	46	28	22	42	52	50	45	50
13.4648	35	44	49	31	26	38	43	45	53	60
13.4853	32	44	44	28	30	47	55	56	33	44
13.5058	32	50	46	16	22	42	50	36	34	47
13.5263	34	45	50	34	24	45	40	52	45	41
13.5468	32	30	50	30	38	43	48	44	37	42
13.5673	22	47	43	32	21	39	53	48	40	59
13.5878	28	42	54	23	21	48	47	49	34	42
13.6083	26	43	40	41	20	34	43	56	36	50
13.6288	30	48	48	26	25	34	50	49	40	48
13.6493	40	44	54	27	19	42	51	56	36	52
13.6698	23	36	51	35	15	36	51	73	46	44
13.6903	26	48	51	30	30	33	58	49	38	44
13.7108	39	47	50	33	20	54	50	57	32	43
13.7313	28	37	51	30	30	34	45	55	41	44
13.7518	24	30	37	22	20	49	59	65	44	56
13.7723	31	48	53	22	26	37	52	42	47	57
13.7928	28	47	49	32	19	34	51	44	35	61
13.8133	34	31	42	38	23	30	62	50	38	46
13.8338	34	39	44	33	23	40	53	53	42	50
13.8543	24	52	48	29	21	35	52	52	43	51
13.8748	28	34	43	28	21	31	46	51	27	49
13.8953	29	34	44	35	19	49	42	43	41	50
13.9157	24	51	45	26	25	41	49	44	45	52
13.9362	35	48	48	28	27	52	62	50	33	49
13.9567	24	50	42	23	25	45	48	58	31	44
13.9772	21	34	45	25	18	53	37	37	41	47
13.9977	38	42	47	27	30	33	52	63	29	45
14.0182	34	46	35	34	21	29	43	59	34	32
14.0387	22	41	49	28	18	33	40	47	43	44
14.0592	26	29	44	25	28	30	50	54	40	45
14.0797	37	59	50	27	17	41	64	44	53	51
14.1002	26	33	33	22	25	30	44	43	33	52
14.1207	29	38	51	20	22	43	43	52	32	48
14.1412	32	40	42	20	15	36	55	56	41	45
14.1617	30	48	48	29	24	46	52	63	36	44
14.1822	35	36	40	25	31	34	51	60	35	49
14.2027	24	33	41	27	27	35	42	57	37	42
14.2232	29	36	47	15	19	31	48	44	38	39
14.2437	32	36	49	26	18	37	47	50	40	38
14.2642	25	26	47	23	26	34	31	48	33	60
14.2847	32	43	44	24	19	36	67	54	34	51
14.3052	22	40	54	34	20	33	51	46	40	49
14.3257	33	44	42	31	21	29	59	57	39	45
14.3462	33	37	45	28	25	39	56	40	34	37
14.3667	22	50	34	27	17	39	50	46	28	45
14.3872	31	42	51	29	17	36	35	61	29	59
14.4076	33	39	37	26	21	34	49	56	44	56
14.4281	22	32	61	17	28	29	46	51	39	46
14.4486	30	41	36	31	19	41	57	49	38	41
14.4691	29	32	38	34	22	37	45	45	39	37
14.4896	30	34	40	23	21	30	40	41	41	55
14.5101	42	34	51	27	16	33	49	52	35	39
14.5306	27	40	46	23	16	34	39	48	43	47
14.5511	22	30	50	31	26	40	44	52	35	49
14.5716	24	42	45	21	21	35	37	47	31	49
14.5921	30	43	47	25	15	45	46	52	31	38
14.6126	34	39	42	34	14	30	55	47	45	63
14.6331	28	44	34	31	19	40	42	42	35	41
14.6536	26	34	42	34	19	33	41	65	26	35
14.6741	16	30	34	35	20	39	38	41	31	43
14.6946	28	54	40	21	28	24	36	38	26	41
14.7151	24	53	56	30	24	38	39	47	39	46
14.7356	24	33	39	26	15	34	55	47	32	38
14.7561	27	42	40	24	19	40	46	48	54	37
14.7766	36	32	36	16	22	34	44	45	37	43
14.7971	32	28	42	29	23	41	43	51	34	34
14.8176	29	33	34	20	26	35	51	57	41	44
14.8381	31	36	39	24	22	36	54	47	40	49
14.8586	25	37	53	19	17	36	48	44	30	63
14.8791	34	25	42	23	17	32	39	54	37	45
14.8996	24	42	37	24	17	44	54	47	32	48
14.92	24	35	46	18	25	40	51	52	35	39
14.9405	22	46	35	21	17	29	56	56	34	55
14.961	21	39	51	30	23	36	38	48	33	45
14.9815	24	38	38	22	12	46	40	43	32	40
15.002	25	29	42	20	13	31	46	49	30	43
15.0225	19	35	54	25	31	22	36	47	28	44
15.043	24	33	50	16	23	29	41	48	28	36
15.0635	29	41	42	19	17	33	58	45	27	56
15.084	24	31	50	16	20	34	50	42	32	55
15.1045	40	28	37	31	19	36	59	49	38	43
15.125	28	28	43	20	26	26	43	41	33	46
15.1455	25	38	43	28	25	32	35	38	27	44
15.166	30	40	37	20	20	33	43	58	34	62
15.1865	11	41	55	20	18	38	50	52	20	44
15.207	27	38	30	23	17	37	52	47	36	33
15.2275	26	35	50	24	27	27	37	45	27	52
15.248	26	53	42	22	16	31	46	47	33	52
15.2685	20	38	38	24	18	33	50	52	25	38
15.289	15	29	38	33	14	39	40	41	31	32
15.3095	36	41	36	21	16	42	51	50	25	28
15.33	19	41	49	24	21	29	48	49	30	44
15.3505	28	37	39	21	20	41	56	39	34	44
15.371	26	51	43	22	14	41	35	46	32	56
15.3915	36	43	40	25	15	37	42	36	29	44
15.412	28	39	39	18	18	28	40	44	34	41
15.4324	21	42	38	16	11	34	47	64	27	45
15.4529	22	22	45	20	22	32	33	40	20	46
15.4734	24	27	57	13	19	29	60	53	35	42
15.4939	26	32	46	27	19	41	44	50	30	48
15.5144	22	33	39	28	20	44	54	56	38	47
15.5349	30	34	55	25	16	36	43	48	33	49
15.5554	24	39	38	26	24	30	32	39	35	37
15.5759	26	34	44	31	19	32	60	53	28	41
15.5964	32	36	38	30	23	35	37	41	32	51
15.6169	30	34	34	12	16	24	52	41	31	48
15.6374	21	38	61	20	20	23	37	59	49	44
15.6579	28	32	43	25	17	38	44	48	32	52
15.6784	22	46	35	21	11	36	31	37	34	40
15.6989	19	28	44	32	13	21	44	41	31	44
15.7194	22	39	34	21	19	34	54	57	25	52
15.7399	26	41	42	22	13	29	39	36	34	41
15.7604	23	32	42	26	17	32	56	41	36	57
15.7809	30	39	50	30	18	36	50	47	36	39
15.8014	30	41	45	22	19	21	34	54	35	45
15.8219	19	40	38	20	20	29	40	49	29	43
15.8424	24	34	40	20	19	28	42	53	27	35
15.8629	25	38	51	20	21	29	28	48	38	56
15.8834	17	21	45	23	15	46	45	48	38	49
15.9039	26	42	45	23	19	33	48	52	33	32
15.9244	25	33	44	25	20	36	41	37	40	50
15.9448	21	43	42	24	20	22	38	50	27	39
15.9653	16	37	33	27	14	38	44	48	39	38
15.9858	17	30	37	26	11	23	32	62	29	42
16.0063	17	38	40	23	16	34	42	57	27	42
16.0268	23	31	46	21	24	32	47	54	19	43
16.0473	20	42	40	30	20	44	49	57	28	36
16.0678	21	42	33	18	10	37	48	52	34	43
16.0883	27	42	34	27	20	31	45	62	29	52
16.1088	18	40	38	16	13	18	52	48	29	44
16.1293	27	34	39	20	17	33	52	55	28	36
16.1498	27	46	43	22	11	28	43	50	39	31
16.1703	23	35	51	20	28	31	47	42	24	47
16.1908	18	33	40	30	23	46	59	46	28	59
16.2113	13	27	31	26	17	26	38	49	32	42
16.2318	20	33	38	19	18	31	41	35	32	47
16.2523	13	48	47	18	16	30	43	44	30	46
16.2728	22	31	40	19	15	22	43	44	26	47
16.2933	27	44	53	17	13	29	50	57	31	51
16.3138	24	48	52	26	12	39	53	40	41	49
16.3343	16	39	36	25	11	41	45	44	27	44
16.3548	14	26	41	18	21	34	46	40	37	36
16.3753	18	26	30	21	15	38	54	49	29	43
16.3958	30	41	42	20	18	31	52	54	33	48
16.4163	17	38	36	20	14	41	44	45	26	39
16.4368	26	36	40	20	14	27	49	51	29	39
16.4572	15	39	36	19	13	38	51	54	29	47
16.4777	21	34	35	31	15	21	46	58	22	29
16.4982	32	37	32	21	14	31	44	41	46	52
16.5187	22	29	45	14	24	24	44	41	33	44
16.5392	22	35	49	17	14	31	49	51	39	47
16.5597	23	36	42	18	11	41	47	50	32	59
16.5802	26	32	52	23	10	35	39	50	34	44
16.6007	30	40	31	19	12	38	44	50	18	54
16.6212	20	26	46	25	18	29	56	48	19	43
16.6417	18	39	48	17	12	32	43	46	32	42
16.6622	25	21	40	26	12	28	52	48	32	45
16.6827	18	24	47	26	11	28	48	51	28	50
16.7032	25	23	30	21	14	28	49	40	29	43
16.7237	18	48	43	23	13	37	39	57	31	42
16.7442	22	26	42	20	18	33	44	54	41	33
16.7647	23	39	36	20	13	31	53	45	31	48
16.7852	21	39	34	19	15	34	44	49	27	32
16.8057	20	39	38	14	16	30	40	52	34	46
16.8262	15	35	32	12	17	40	42	42	27	54
16.8467	19	20	48	24	10	25	45	48	27	53
16.8672	26	34	48	28	17	33	49	51	28	46
16.8877	19	34	44	16	14	42	39	47	23	45
16.9082	25	31	38	21	14	37	54	43	31	39
16.9287	26	28	35	23	19	26	47	44	27	42
16.9491	24	31	40	21	13	34	43	44	24	44
16.9696	27	32	33	17	18	33	33	49	24	54
16.9901	25	29	40	23	7	35	49	43	29	42
17.0106	24	37	49	20	12	33	43	44	27	37
17.0311	24	36	28	14	12	33	42	53	25	45
17.0516	18	39	47	21	11	34	38	46	27	47
17.0721	21	26	29	28	13	36	50	47	27	43
17.0926	18	28	37	25	12	20	42	54	27	54
17.1131	23	27	37	17	5	35	48	57	30	47
17.1336	27	27	36	18	14	28	48	40	27	52
17.1541	25	24	36	19	12	35	40	44	29	43
17.1746	21	37	32	26	13	28	46	40	34	49
17.1951	21	28	34	20	18	24	53	36	35	28
17.2156	26	24	34	29	17	33	46	37	27	38
17.2361	19	25	38	22	6	27	36	55	23	46
17.2566	25	28	46	29	8	22	55	49	32	46
17.2771	20	27	41	24	15	30	42	46	30	42
17.2976	18	28	40	22	10	26	43	47	27	34
17.3181	21	42	43	21	12	24	51	38	33	41
17.3386	21	29	25	25	16	25	37	36	24	37
17.3591	23	26	36	20	16	32	48	41	25	47
17.3796	21	28	34	20	15	37	56	39	27	53
17.4001	25	40	45	25	19	31	47	47	35	46
17.4206	23	37	27	18	18	31	45	56	38	41
17.4411	21	40	39	27	13	25	49	58	30	44
17.4615	13	38	44	12	17	40	45	47	34	39
17.482	18	30	39	20	18	36	39	51	28	46
17.5025	24	40	42	23	11	27	48	50	34	56
17.523	24	22	43	35	9	21	50	42	30	46
17.5435	22	30	29	16	13	41	36	43	33	45
17.564	28	40	31	12	18	28	56	42	27	36
17.5845	21	35	35	20	13	16	42	55	33	36
17.605	18	28	45	19	17	26	29	50	24	50
17.6255	14	28	43	16	11	28	42	44	27	40
17.646	19	30	32	18	15	39	48	52	34	58
17.6665	23	34	36	19	12	27	51	37	22	51
17.687	19	30	50	16	19	25	45	49	28	47
17.7075	19	37	34	29	21	28	46	52	38	44
17.728	20	28	38	19	14	24	46	51	37	50
17.7485	22	37	38	25	14	30	48	48	27	44
17.769	12	40	27	35	7	27	62	41	24	48
17.7895	21	29	52	19	13	26	38	43	33	36
17.81	21	31	41	27	7	36	65	45	29	33
17.8305	19	32	47	22	9	31	45	51	30	45
17.851	16	32	38	14	15	42	37	53	26	45
17.8715	19	28	45	26	19	24	48	47	31	48
17.892	25	31	47	26	15	29	30	48	28	33
17.9125	23	34	37	18	16	25	43	48	21	28
17.933	22	30	41	23	10	32	48	47	33	54
17.9535	25	24	40	25	11	27	45	44	30	44
17.9739	21	29	37	31	14	31	49	45	28	43
17.9944	16	26	47	17	7	29	57	38	32	46
18.0149	16	31	34	21	17	29	35	46	32	44
18.0354	29	36	43	22	15	23	49	44	23	43
18.0559	22	34	27	13	13	36	45	43	34	58
18.0764	22	40	37	19	19	24	42	58	22	46
18.0969	20	26	32	30	14	30	42	63	23	45
18.1174	20	36	47	13	9	32	54	41	31	48
18.1379	20	31	54	15	10	28	52	52	21	55
18.1584	20	27	42	16	10	29	42	54	27	42
18.1789	21	31	39	16	11	32	41	56	28	52
18.1994	21	31	32	18	13	43	50	55	27	31
18.2199	21	31	34	20	12	28	43	40	28	32
18.2404	20	31	44	16	12	30	49	46	34	48
18.2609	16	25	34	20	18	21	42	41	21	49
18.2814	27	30	41	24	17	36	44	40	25	49
18.3019	15	26	39	22	13	27	48	53	27	48
18.3224	19	28	36	16	10	39	43	45	26	42
18.3429	17	28	37	27	12	26	37	45	30	52
18.3634	21	32	41	19	12	33	35	39	30	40
18.3839	25	19	32	29	13	29	37	41	26	31
18.4044	20	24	38	15	10	32	36	46	27	42
18.4249	15	29	43	20	9	33	31	51	28	51
18.4454	10	25	33	17	10	34	42	59	30	41
18.4659	10	43	34	18	22	33	48	55	23	37
18.4863	14	23	29	15	13	24	36	52	27	46
18.5068	18	29	39	17	13	28	38	45	30	39
18.5273	16	31	39	19	15	25	53	47	33	37
18.5478	16	33	32	15	14	38	47	61	29	40
18.5683	20	36	37	20	9	26	35	47	28	48
18.5888	15	23	41	16	9	22	49	59	32	41
18.6093	20	20	48	23	14	24	42	40	33	47
18.6298	12	26	36	15	7	25	56	55	30	42
18.6503	20	18	38	21	11	26	38	44	28	39
18.6708	24	27	37	17	16	25	38	37	32	46
18.6913	16	33	35	18	11	30	48	52	33	44
18.7118	21	24	43	10	13	32	39	51	22	58
18.7323	15	28	27	14	9	25	40	55	31	53
18.7528	23	30	33	19	11	31	41	59	19	37
18.7733	26	32	41	26	17	35	38	51	34	42
18.7938	25	19	36	21	15	24	55	60	43	38
18.8143	23	34	31	20	14	39	36	32	28	41
18.8348	16	29	34	19	16	27	48	58	30	39
18.8553	17	28	36	22	11	27	44	53	28	33
18.8758	15	22	34	20	11	28	49	43	31	40
18.8963	15	25	31	16	11	23	47	51	26	44
18.9168	10	27	42	21	14	25	48	63	34	59
18.9373	21	25	40	19	11	28	43	34	25	32
18.9578	17	26	27	20	13	35	46	47	17	40
18.9783	14	29	35	11	13	29	34	48	27	39
18.9987	20	29	52	22	13	30	40	39	30	43
19.0192	21	24	37	7	10	33	37	42	23	35
19.0397	23	30	27	21	13	30	35	42	21	35
19.0602	25	29	40	24	7	21	47	36	42	38
19.0807	21	33	31	17	14	36	46	49	30	39
19.1012	17	29	32	18	10	23	42	39	27	49
19.1217	24	22	31	14	18	33	42	36	30	45
19.1422	13	37	37	20	12	26	52	57	29	44
19.1627	25	20	45	27	13	22	51	45	27	35
19.1832	15	26	40	25	20	38	45	49	26	43
19.2037	17	19	27	18	10	30	39	52	38	40
19.2242	16	27	45	23	10	32	33	45	24	49
19.2447	16	26	36	23	15	21	42	46	31	43
19.2652	13	26	38	15	6	41	37	40	31	36
19.2857	18	25	35	14	11	32	54	31	25	44
19.3062	21	29	43	19	12	34	46	50	27	44
19.3267	24	24	32	18	13	33	31	53	29	48
19.3472	14	26	26	13	7	33	31	41	29	51
19.3677	19	24	45	24	11	27	43	44	30	51
19.3882	15	15	34	13	15	20	33	47	36	32
19.4087	18	22	33	17	10	31	44	52	25	37
19.4292	19	24	38	18	9	33	39	38	27	45
19.4497	13	25	19	16	13	22	46	53	22	44
19.4702	19	20	35	15	12	27	38	46	34	46
19.4907	22	21	33	18	21	23	35	60	26	42
19.5111	20	23	27	17	6	22	39	48	34	44
19.5316	22	28	32	26	6	31	46	45	29	44
19.5521	10	23	45	16	12	34	36	51	31	46
19.5726	25	32	45	18	12	23	34	39	19	46
19.5931	11	25	42	19	9	32	36	44	25	46
19.6136	23	24	31	24	7	30	40	57	32	39
19.6341	16	27	27	21	10	28	41	52	26	54
19.6546	20	31	35	14	13	35	48	47	30	50
19.6751	16	21	34	14	7	27	35	46	38	43
19.6956	17	31	36	22	10	32	49	53	28	42
19.7161	21	22	31	20	7	31	39	51	33	45
19.7366	18	17	33	13	17	29	48	44	30	32
19.7571	20	19	28	19	10	29	50	53	28	39
19.7776	23	18	34	13	13	32	44	46	36	46
19.7981	17	25	37	24	8	32	57	52	30	44
19.8186	13	23	32	14	14	27	49	54	16	54
19.8391	16	27	17	19	8	32	36	53	30	52
19.8596	14	18	29	25	9	32	57	51	33	42
19.8801	16	21	30	22	12	22	39	48	27	23
19.9006	8	22	35	24	8	37	25	45	34	38
19.9211	22	31	29	22	9	25	34	47	34	38
19.9416	18	20	31	18	12	28	50	45	37	43
19.9621	15	26	38	27	7	20	38	45	36	42
19.9826	18	28	27	20	14	14	43	46	31	42
20.003	22	26	31	12	13	25	44	66	33	40
20.0235	19	23	31	24	16	34	33	56	36	49
20.044	24	29	27	17	7	29	45	49	30	37
20.0645	16	25	36	14	11	25	37	54	41	48
20.085	26	30	29	16	11	34	38	44	34	44
20.1055	18	24	31	19	10	26	44	51	26	49
20.126	15	23	34	21	9	30	48	48	26	40
20.1465	22	20	35	20	13	32	39	43	36	36
20.167	12	21	32	16	17	28	42	54	35	42
20.1875	14	27	31	15	10	28	39	53	31	34
20.208	20	24	40	24	7	38	41	48	30	39
20.2285	23	23	36	15	9	27	39	38	32	47
20.249	14	26	36	17	18	26	34	48	32	45
20.2695	16	20	35	15	5	30	41	48	39	38
20.29	15	19	24	20	15	23	43	48	18	46
20.3105	28	35	30	15	9	21	37	46	23	55
20.331	12	21	28	20	5	24	40	51	27	38
20.3515	15	27	37	19	11	27	35	42	49	45
20.372	28	21	34	14	7	31	40	50	34	43
20.3925	19	38	25	20	5	28	35	47	20	43
20.413	22	22	27	21	6	18	44	52	32	45
20.4335	19	24	33	12	9	26	43	51	28	49
20.454	17	25	38	27	9	33	42	58	26	38
20.4745	21	22	29	19	8	41	50	44	24	40
20.495	22	26	29	12	17	25	39	47	30	40
20.5154	14	27	35	16	9	24	43	56	39	30
20.5359	26	22	26	14	15	30	39	43	23	36
20.5564	20	19	34	16	5	37	38	45	34	35
20.5769	12	19	35	23	15	31	34	39	28	37
20.5974	12	22	36	21	13	29	33	41	27	39
20.6179	14	22	28	19	7	33	37	43	40	36
20.6384	7	22	24	19	6	39	35	45	39	43
20.6589	20	26	31	15	9	38	35	52	34	39
20.6794	19	25	30	16	6	30	31	39	25	48
20.6999	21	20	30	19	11	32	34	50	16	54
20.7204	18	20	21	17	10	22	38	43	17	39
20.7409	19	21	31	20	6	27	38	46	35	51
20.7614	17	28	35	21	18	29	52	49	24	36
20.7819	19	19	24	18	11	29	36	40	19	50
20.8024	14	22	37	20	5	32	35	56	28	44
20.8229	15	25	23	19	16	30	33	48	35	36
20.8434	12	26	33	21	12	24	34	45	37	51
20.8639	19	23	21	14	7	30	41	51	26	41
20.8844	15	22	29	20	7	25	40	36	40	40
20.9049	15	29	21	13	12	37	45	51	31	45
20.9254	15	19	27	11	10	29	39	56	30	40
20.9459	14	19	29	14	9	29	40	49	30	41
20.9664	17	24	33	14	12	38	40	33	31	40
20.9869	17	21	33	13	13	30	40	44	23	34
21.0074	18	14	32	18	6	35	35	44	25	48
21.0278	20	20	22	15	11	31	35	33	25	33
21.0483	12	23	24	15	14	25	32	56	31	36
21.0688	11	22	26	14	7	33	35	60	40	52
21.0893	21	20	28	19	12	33	42	47	29	37
21.1098	14	25	26	18	18	38	47	40	44	46
21.1303	17	18	33	9	13	29	37	42	28	37
21.1508	20	23	24	14	10	26	39	43	42	51
21.1713	25	26	22	20	9	19	46	44	45	40
21.1918	19	20	27	13	5	28	37	43	35	38
21.2123	18	16	30	12	9	31	48	46	38	42
21.2328	15	21	22	7	9	21	33	32	32	43
21.2533	12	28	26	15	18	29	45	47	26	43
21.2738	21	18	29	11	11	27	40	43	29	33
21.2943	12	18	28	10	18	33	38	45	33	40
21.3148	17	16	25	17	10	30	29	32	25	44
21.3353	16	24	28	21	12	25	40	32	30	34
21.3558	15	12	21	19	8	28	34	48	34	43
21.3763	15	17	26	14	8	21	42	48	44	28
21.3968	15	25	29	19	12	20	24	50	29	31
21.4173	18	23	28	12	9	22	40	62	25	47
21.4378	20	18	31	15	6	21	35	45	37	44
21.4583	21	26	36	16	9	32	29	46	18	45
21.4788	16	19	27	17	10	27	40	41	23	40
21.4993	15	17	25	25	14	29	31	42	41	44
21.5198	12	17	35	14	8	26	30	52	40	33
21.5402	23	14	22	16	8	30	34	51	29	31
21.5607	20	22	27	10	8	29	33	38	24	47
21.5812	9	21	31	16	10	28	43	45	33	34
21.6017	17	23	27	20	9	28	35	48	34	39
21.6222	10	19	27	14	11	24	43	41	22	31
21.6427	15	18	20	13	5	24	46	48	35	35
21.6632	8	28	28	17	9	34	36	55	32	39
21.6837	14	22	22	14	6	31	40	41	28	34
21.7042	10	20	28	5	16	36	47	54	37	35
21.7247	8	18	28	14	10	30	42	42	31	38
21.7452	15	19	37	10	10	24	29	38	35	50
21.7657	16	26	30	13	8	27	31	36	35	37
21.7862	15	23	26	15	5	23	38	31	28	45
21.8067	13	15	26	19	11	33	39	58	32	36
21.8272	9	14	26	12	6	22	39	41	39	39
21.8477	9	13	29	17	12	21	48	45	33	44
21.8682	14	22	27	18	12	34	40	38	33	33
21.8887	18	15	20	13	9	33	28	49	30	46
21.9092	15	16	22	20	8	25	28	35	24	47
21.9297	12	9	28	14	6	34	32	40	35	34
21.9502	13	17	29	15	10	22	36	39	30	36
21.9707	17	23	35	18	11	28	40	38	27	51
21.9912	20	21	24	11	6	25	34	54	28	47
22.0117	16	20	30	14	7	31	42	63	30	35
22.0322	12	14	23	14	5	34	31	43	40	36
22.0526	14	19	30	15	6	25	44	38	26	43
22.0731	14	22	25	16	6	33	37	41	28	27
22.0936	23	22	24	13	13	26	36	50	33	40
22.1141	13	19	32	12	5	20	35	37	27	50
22.1346	18	11	26	14	8	25	46	47	29	31
22.1551	12	12	21	19	5	28	28	34	28	45
22.1756	14	14	26	21	4	36	38	47	23	36
22.1961	14	17	27	12	9	25	29	41	26	43
22.2166	14	11	19	12	6	21	24	50	27	34
22.2371	16	12	28	15	8	28	34	37	31	45
22.2576	14	20	21	14	8	30	38	37	34	43
22.2781	10	24	24	14	7	28	37	47	27	40
22.2986	16	16	29	16	6	30	38	48	34	36
22.3191	9	12	24	11	11	19	41	46	27	29
22.3396	15	17	26	13	8	27	38	36	33	33
22.3601	20	18	27	12	5	20	40	51	24	43
22.3806	7	26	29	14	9	17	47	43	19	33
22.4011	15	10	29	12	13	33	28	38	32	37
22.4216	12	24	18	15	3	30	33	43	31	45
22.4421	16	14	20	14	8	20	26	33	28	32
22.4626	16	14	16	6	12	24	27	28	23	29
22.4831	20	15	36	19	6	24	38	34	32	40
22.5036	13	10	20	12	11	18	36	35	27	41
22.5241	13	22	21	9	8	24	30	41	37	40
22.5445	13	14	26	11	12	18	26	46	27	33
22.565	13	15	26	15	8	30	27	40	28	31
22.5855	23	17	29	12	8	26	33	47	19	35
22.606	16	12	17	21	7	25	37	36	33	39
22.6265	9	12	20	17	7	30	35	30	27	40
22.647	12	25	28	13	8	33	35	38	27	25
22.6675	8	19	30	13	9	24	33	42	25	34
22.688	10	20	32	18	9	25	27	43	37	26
22.7085	10	20	26	9	9	25	34	46	34	45
22.729	13	19	20	10	8	32	42	45	28	28
22.7495	14	19	17	15	11	27	37	37	30	34
22.77	15	15	17	16	2	23	43	30	36	26
22.7905	9	13	24	21	10	32	30	41	27	36
22.811	11	26	24	12	9	22	33	45	40	34
22.8315	11	15	13	10	13	37	38	59	19	29
22.852	15	14	34	13	15	22	39	44	30	40
22.8725	12	19	20	13	6	25	29	44	28	34
22.893	12	19	25	15	11	35	39	38	33	32
22.9135	18	19	27	20	13	26	48	42	27	34
22.934	12	14	26	17	12	24	39	40	26	27
22.9545	13	17	17	13	11	30	45	39	24	23
22.975	11	23	22	17	11	19	33	43	32	35
22.9955	14	8	19	16	12	24	37	37	28	34
23.016	7	16	25	10	9	18	27	44	33	21
23.0365	11	15	21	10	5	26	36	36	28	23
23.0569	16	15	28	10	9	24	40	30	27	45
23.0774	7	16	23	10	8	28	36	27	29	26
23.0979	17	15	18	9	5	13	32	39	21	35
23.1184	13	21	31	14	9	23	37	36	34	32
23.1389	19	18	34	11	11	30	38	32	28	22
23.1594	7	16	27	9	6	29	26	34	40	39
23.1799	10	15	17	14	9	16	21	38	31	25
23.2004	15	18	21	9	6	20	34	31	35	30
23.2209	10	11	21	16	11	23	31	39	26	33
23.2414	6	15	20	20	4	20	37	33	29	35
23.2619	9	18	25	12	5	25	33	34	28	25
23.2824	16	12	19	9	9	27	32	38	35	29
23.3029	7	12	25	9	10	22	36	40	28	39
23.3234	13	16	26	11	9	28	29	35	29	32
23.3439	9	18	18	16	6	25	31	30	30	28
23.3644	8	23	26	10	5	22	30	39	29	43
23.3849	10	15	20	13	11	22	27	46	31	33
23.4054	10	16	27	12	8	28	26	36	19	41
23.4259	18	14	15	8	6	23	26	33	27	27
23.4464	14	16	12	9	6	24	31	45	28	29
23.4669	9	16	21	15	7	32	34	33	18	46
23.4874	16	11	21	11	10	28	43	32	30	30
23.5079	14	9	19	10	8	27	30	34	26	31
23.5284	11	16	22	13	7	20	26	52	33	32
23.5489	13	23	25	13	7	27	32	47	35	28
23.5693	11	19	24	14	5	22	31	36	25	34
23.5898	9	10	24	14	10	26	29	40	31	34
23.6103	13	17	18	15	6	22	34	34	23	30
23.6308	7	20	19	15	11	24	31	35	24	32
23.6513	9	19	20	6	10	27	36	38	21	33
23.6718	15	19	17	10	7	26	28	39	35	27
23.6923	9	15	20	11	5	12	43	43	24	37
23.7128	14	15	17	14	9	25	37	34	27	24
23.7333	10	14	25	13	8	32	35	31	24	24
23.7538	16	12	27	11	5	22	30	36	25	38
23.7743	14	16	21	18	12	26	40	36	22	32
23.7948	9	9	22	11	6	21	35	41	27	42
23.8153	17	11	19	11	4	19	27	42	22	35
23.8358	14	17	33	15	4	29	34	29	24	27
23.8563	15	16	23	10	6	31	28	31	32	29
23.8768	8	12	18	8	9	21	39	31	36	41
23.8973	25	13	27	14	14	19	33	32	24	39
23.9178	15	20	27	13	7	39	37	35	28	31
23.9383	11	16	24	20	8	40	31	36	21	35
23.9588	17	24	27	10	8	23	31	41	27	28
23.9793	9	11	25	10	12	24	28	43	28	32
23.9998	18	14	22	14	5	20	29	31	22	24
24.0203	13	16	21	12	10	32	35	36	20	36
24.0408	6	10	19	8	9	29	34	34	33	27
24.0613	15	16	21	21	10	15	32	44	26	30
24.0817	9	22	24	15	6	16	31	32	24	25
24.1022	18	17	25	17	14	16	38	26	36	23
24.1227	17	18	27	19	18	31	37	34	28	28
24.1432	14	13	28	12	13	30	35	40	27	31
24.1637	15	21	26	13	5	27	30	37	26	30
24.1842	13	19	22	17	11	15	25	26	27	30
24.2047	11	17	25	7	7	26	33	33	18	27
24.2252	15	19	23	16	8	21	41	33	22	38
24.2457	21	16	25	17	7	24	36	36	27	21
24.2662	18	25	21	14	6	25	24	29	33	30
24.2867	14	27	23	18	9	18	28	39	28	33
24.3072	6	19	18	15	13	29	26	30	27	29
24.3277	17	13	27	14	8	22	31	21	23	37
24.3482	11	15	26	15	10	26	29	30	15	24
24.3687	15	22	23	16	13	30	27	29	25	22
24.3892	17	21	36	20	9	18	33	34	15	35
24.4097	16	18	34	14	15	23	30	46	20	30
24.4302	24	12	38	12	19	22	25	49	19	24
24.4507	15	30	42	15	17	26	26	26	29	30
24.4712	23	33	39	20	11	30	28	42	25	26
24.4917	19	26	48	19	14	21	27	39	34	21
24.5122	15	31	36	25	15	27	30	35	29	22
24.5327	27	32	31	30	12	22	33	20	26	28
24.5532	17	28	54	32	20	18	28	28	24	22
24.5737	30	32	37	27	20	18	28	32	24	19
24.5941	33	32	30	27	23	25	29	38	27	32
24.6146	20	35	28	27	23	28	26	40	23	24
24.6351	29	30	38	26	29	27	28	31	25	33
24.6556	29	39	26	30	19	30	26	43	29	27
24.6761	26	34	39	35	22	23	30	32	16	27
24.6966	23	35	40	29	23	24	35	32	34	15
24.7171	28	32	36	35	22	22	35	34	27	28
24.7376	45	39	35	29	17	24	28	38	35	23
24.7581	36	46	44	31	30	32	24	28	37	28
24.7786	42	45	43	24	28	28	32	29	17	28
24.7991	32	45	48	21	24	29	37	36	29	34
24.8196	38	46	50	36	28	23	32	22	26	18
24.8401	47	51	44	32	35	19	29	37	29	33
24.8606	41	51	57	30	36	22	28	37	30	21
24.8811	41	39	73	37	41	17	29	43	21	35
24.9016	46	60	56	35	29	31	40	21	20	31
24.9221	60	49	67	41	39	26	33	33	29	31
24.9426	44	59	64	42	45	19	38	35	26	28
24.9631	37	51	58	46	44	26	36	37	28	32
24.9836	65	75	77	41	40	16	27	31	17	38
25.0041	55	80	87	56	37	35	28	28	24	23
25.0246	48	88	107	48	54	23	45	43	37	29
25.0451	56	103	112	58	61	27	24	31	37	26
25.0656	75	125	137	58	55	19	36	38	33	35
25.086	90	114	180	61	60	26	32	31	24	26
25.1065	88	158	180	73	77	26	25	44	26	31
25.127	85	200	255	68	59	19	32	25	41	24
25.1475	113	260	365	88	69	24	33	36	41	40
25.168	137	360	479	112	84	33	30	29	32	38
25.1885	163	444	687	111	113	22	44	30	37	30
25.209	211	667	916	162	125	21	32	37	34	22
25.2295	283	903	1298	172	149	23	27	33	41	28
25.25	455	1350	1828	293	180	25	24	30	34	40
25.2705	545	1737	2397	378	289	26	41	35	35	26
25.291	824	2557	3141	500	394	36	33	34	28	34
25.3115	1190	3128	3519	729	583	22	36	34	41	30
25.332	1651	3577	3633	966	758	26	23	47	26	30
25.3525	2142	3572	2997	1455	1126	24	36	38	29	28
25.373	2880	3182	2483	1969	1483	27	34	30	33	37
25.3935	3464	2452	1891	2417	1949	24	37	32	34	30
25.414	3518	1974	1385	2916	2507	23	29	43	33	42
25.4345	3153	1377	912	3189	2987	22	35	46	32	34
25.455	2663	858	519	3102	3347	25	32	22	26	23
25.4755	2093	551	381	2680	3259	28	33	36	27	32
25.496	1505	362	279	2093	2717	29	35	32	24	26
25.5165	976	262	219	1562	2284	36	34	31	22	26
25.537	662	206	155	1040	1776	29	37	39	36	31
25.5575	345	181	140	689	1232	29	31	25	31	33
25.578	285	123	133	392	784	31	36	29	23	31
25.5984	210	117	90	325	468	22	35	32	38	36
25.6189	177	114	85	227	347	30	30	34	29	31
25.6394	154	99	92	171	261	31	29	30	23	28
25.6599	127	78	77	129	209	21	34	31	31	19
25.6804	114	79	71	126	143	32	38	30	27	31
25.7009	89	69	66	105	143	27	38	34	46	27
25.7214	75	64	63	79	109	22	32	47	36	35
25.7419	62	57	42	65	89	34	31	27	27	33
25.7624	88	53	49	68	76	31	36	44	28	36
25.7829	57	50	55	65	77	29	23	37	26	30
25.8034	59	56	56	66	62	40	29	30	30	23
25.8239	47	49	43	45	52	15	26	32	29	32
25.8444	30	40	52	57	57	22	38	29	30	25
25.8649	39	57	43	57	45	28	36	32	27	28
25.8854	38	50	45	42	60	26	33	34	27	25
25.9059	37	26	41	55	45	37	32	38	30	33
25.9264	36	41	35	41	33	27	35	30	30	21
25.9469	45	35	31	50	42	23	47	37	21	26
25.9674	35	33	38	32	39	34	28	39	22	31
25.9879	36	30	38	38	46	22	33	27	24	23
26.0084	31	32	36	34	42	19	23	35	23	22
26.0289	36	41	36	32	31	30	29	32	24	26
26.0494	26	32	33	25	35	24	34	43	26	33
26.0699	21	33	36	30	31	34	35	35	35	26
26.0904	25	28	35	29	28	26	36	38	23	34
26.1108	25	23	33	26	25	26	30	46	34	32
26.1313	32	30	31	44	39	27	33	29	28	25
26.1518	12	39	31	32	25	23	42	36	27	30
26.1723	21	21	25	29	26	29	40	38	33	30
26.1928	29	24	35	22	21	25	35	52	40	36
26.2133	22	26	32	35	19	23	31	34	41	35
26.2338	31	15	38	23	19	28	46	32	34	43
26.2543	20	20	20	20	20	41	41	41	30	32
26.2748	24	21	25	30	15	33	45	28	29	29
26.2953	25	26	31	28	20	23	38	34	36	34
26.3158	21	28	28	19	17	23	39	43	38	39
26.3363	26	30	25	24	18	34	42	43	40	33
26.3568	21	29	30	20	23	33	43	44	34	41
26.3773	25	18	25	25	24	37	51	43	38	52
26.3978	23	22	22	18	15	35	36	42	47	47
26.4183	14	13	25	12	28	28	50	36	53	27
26.4388	17	25	22	24	21	28	37	40	47	35
26.4593	12	34	15	20	10	30	39	34	52	38
26.4798	27	23	30	30	18	33	45	48	45	25
26.5003	13	22	18	28	19	35	46	38	38	53
26.5208	14	27	23	15	14	36	57	50	25	30
26.5413	27	20	20	17	11	31	46	52	45	49
26.5618	24	13	21	21	19	27	49	52	45	39
26.5823	17	25	22	15	21	40	50	51	33	33
26.6028	18	19	22	18	21	43	49	40	43	43
26.6232	16	23	17	29	17	43	71	51	47	52
26.6437	21	18	22	19	16	49	52	53	57	68
26.6642	25	25	28	16	17	52	55	52	62	50
26.6847	20	15	23	24	20	38	59	56	49	59
26.7052	16	18	17	14	14	49	64	70	46	50
26.7257	16	19	28	23	18	46	72	67	36	60
26.7462	19	24	22	20	15	47	71	57	46	59
26.7667	12	12	26	16	11	55	71	63	59	54
26.7872	15	17	17	15	20	50	75	59	65	50
26.8077	13	22	19	14	15	54	79	77	52	62
26.8282	16	18	16	12	20	38	77	74	60	76
26.8487	15	26	20	16	15	54	91	72	65	64
26.8692	17	16	15	13	18	56	75	64	90	77
26.8897	17	11	9	15	13	56	100	81	70	94
26.9102	12	15	20	13	11	56	97	94	55	83
26.9307	15	19	19	15	11	67	94	83	75	72
26.9512	11	16	22	11	14	82	87	91	72	79
26.9717	14	21	21	23	12	58	93	111	75	109
26.9922	17	20	17	14	10	79	104	117	84	96
27.0127	15	14	22	12	10	76	110	113	95	79
27.0332	9	16	12	15	15	82	133	117	107	112
27.0537	9	15	14	17	13	92	140	136	106	105
27.0742	18	10	17	20	14	97	163	162	121	137
27.0947	14	19	19	12	10	101	167	204	123	153
27.1152	19	20	15	16	18	101	191	217	124	158
27.1356	14	14	16	19	15	134	211	258	144	188
27.1561	11	18	19	11	15	146	256	251	166	204
27.1766	11	18	29	11	13	144	276	282	158	251
27.1971	10	25	23	14	17	197	336	309	184	268
27.2176	7	9	20	14	11	188	396	386	246	328
27.2381	15	9	18	8	13	238	436	408	262	365
27.2586	9	18	15	11	17	265	463	473	286	449
27.2791	18	14	21	15	10	309	563	501	338	500
27.2996	15	15	15	11	13	357	676	587	402	524
27.3201	10	16	18	17	5	372	691	691	448	600
27.3406	13	15	18	8	11	487	730	701	544	631
27.3611	18	22	12	13	8	529	771	772	592	713
27.3816	8	10	19	19	11	609	861	844	666	799
27.4021	13	13	27	13	11	634	866	749	704	840
27.4226	19	14	20	13	8	682	895	865	790	929
27.4431	9	25	26	10	8	748	900	915	794	933
27.4636	14	16	23	9	17	774	955	885	808	953
27.4841	12	27	18	20	8	799	896	815	899	930
27.5046	22	22	17	17	7	853	790	844	893	929
27.5251	20	11	27	13	10	863	805	857	879	907
27.5456	16	11	18	18	14	860	772	735	868	879
27.5661	23	17	22	23	16	857	699	695	812	833
27.5866	14	19	21	23	13	846	672	628	789	804
27.6071	11	12	17	12	19	820	607	547	774	718
27.6275	15	13	20	23	18	719	535	521	714	672
27.648	16	15	16	13	18	698	433	479	658	620
27.6685	20	14	14	11	18	653	401	436	599	500
27.689	9	11	12	16	6	600	360	368	540	471
27.7095	17	9	11	7	9	497	310	313	423	444
27.73	11	18	15	10	9	456	285	273	415	365
27.7505	13	14	14	10	10	385	248	234	341	340
27.771	9	10	16	12	5	360	207	213	269	261
27.7915	11	13	16	15	9	302	193	145	259	237
27.812	16	17	16	5	8	272	150	165	229	192
27.8325	12	13	15	7	6	240	162	124	209	199
27.853	7	25	13	12	5	204	136	136	202	147
27.8735	10	16	24	9	11	181	108	122	144	115
27.894	8	14	15	12	8	149	102	123	137	121
27.9145	7	7	16	12	6	153	98	99	138	117
27.935	10	9	13	8	3	120	112	80	113	105
27.9555	5	11	13	8	9	125	103	82	99	107
27.976	10	4	18	12	8	91	89	88	91	101
27.9965	13	10	16	12	6	103	67	64	101	76
28.017	7	13	11	6	4	80	85	82	76	93
28.0375	13	7	11	11	6	84	77	95	89	80
28.058	12	7	15	8	8	70	87	71	70	68
28.0785	10	16	14	11	8	63	64	68	64	76
28.099	6	17	12	10	10	72	73	69	72	62
28.1195	15	18	24	12	10	77	70	61	69	74
28.1399	11	12	15	8	2	45	59	56	70	54
28.1604	6	9	9	11	7	47	52	53	73	81
28.1809	9	9	12	9	10	45	54	56	76	65
28.2014	13	4	9	14	6	45	58	58	61	65
28.2219	11	12	19	11	8	49	60	61	57	70
28.2424	11	15	13	11	9	54	66	51	58	43
28.2629	12	11	18	16	6	55	44	46	57	60
28.2834	4	9	8	9	8	47	62	44	45	42
28.3039	4	13	8	14	10	45	42	41	53	47
28.3244	7	8	16	9	9	37	46	47	64	55
28.3449	12	17	19	12	12	33	52	36	50	45
28.3654	14	7	13	11	7	35	42	35	56	33
28.3859	14	10	11	9	3	46	48	35	57	53
28.4064	14	14	9	9	9	43	44	33	34	53
28.4269	5	9	9	18	11	49	38	40	48	40
28.4474	12	11	15	8	8	50	44	49	50	40
28.4679	5	14	15	11	3	34	45	48	43	39
28.4884	7	14	16	8	8	28	45	41	39	51
28.5089	4	18	15	11	6	38	41	35	39	32
28.5294	10	7	17	11	2	34	37	42	30	37
28.5499	7	10	9	12	5	29	40	40	23	35
28.5704	8	13	15	12	6	27	37	40	41	43
28.5909	13	9	18	7	10	34	35	33	29	33
28.6114	11	9	12	10	12	34	34	43	39	25
28.6319	6	11	11	12	9	33	42	39	47	39
28.6523	8	12	17	13	3	40	30	36	42	28
28.6728	11	9	8	8	5	38	37	25	35	39
28.6933	9	8	16	5	7	36	28	45	25	32
28.7138	10	13	13	11	4	32	47	33	37	30
28.7343	9	7	13	8	6	25	35	31	36	25
28.7548	10	7	9	13	4	32	32	32	40	34
28.7753	7	10	15	9	4	29	27	28	38	37
28.7958	8	7	10	9	2	26	41	44	33	32
28.8163	7	22	21	8	2	32	36	26	26	26
28.8368	11	10	12	18	12	25	28	25	40	32
28.8573	5	10	8	14	6	36	35	31	40	29
28.8778	4	14	14	8	10	27	34	25	36	32
28.8983	10	11	14	7	10	20	28	38	32	46
28.9188	10	15	13	15	7	21	32	32	20	31
28.9393	7	9	17	10	5	23	31	26	33	41
28.9598	4	15	14	8	4	25	34	32	28	21
28.9803	8	6	14	10	7	20	30	31	35	43
29.0008	7	8	10	16	9	24	28	31	24	34
29.0213	11	12	16	14	6	23	29	28	24	31
29.0418	3	9	21	10	7	13	27	25	29	26
29.0623	12	6	12	14	6	25	29	34	33	24
29.0828	10	13	14	6	9	20	32	24	26	22
29.1033	9	5	13	10	3	21	33	27	20	23
29.1238	8	9	8	8	8	18	29	41	38	33
29.1443	7	13	9	5	6	20	22	33	28	23
29.1647	12	16	9	7	7	14	27	27	22	27
29.1852	10	13	9	13	3	29	29	23	30	26
29.2057	10	12	12	9	7	15	24	25	25	28
29.2262	9	12	11	16	6	23	25	24	26	30
29.2467	2	10	11	6	8	18	36	20	31	20
29.2672	10	9	15	5	4	17	31	23	35	31
29.2877	6	10	11	14	6	15	40	26	28	23
29.3082	6	11	11	10	7	18	31	25	34	22
29.3287	9	11	6	17	6	23	26	31	27	29
29.3492	8	10	14	6	6	21	29	25	18	15
29.3697	8	13	9	10	5	18	19	19	30	26
29.3902	6	14	11	8	4	21	29	27	25	34
29.4107	6	10	11	9	5	23	22	17	27	19
29.4312	9	13	11	14	1	26	31	18	36	14
29.4517	6	10	7	9	5	17	30	19	14	18
29.4722	8	12	14	15	6	23	30	42	23	23
29.4927	10	10	13	14	5	18	27	24	21	20
29.5132	9	9	9	6	6	27	24	17	29	18
29.5337	8	9	8	7	7	21	19	27	29	24
29.5542	8	9	11	11	0	22	31	14	21	22
29.5747	9	5	15	7	5	20	22	25	24	23
29.5952	6	8	12	15	6	19	20	20	20	34
29.6157	3	8	13	9	10	17	26	34	34	21
29.6362	9	6	17	10	7	24	22	27	21	15
29.6567	19	13	11	12	4	17	30	28	23	16
29.6771	8	10	16	10	4	15	32	31	17	28
29.6976	11	11	17	10	6	17	21	24	23	25
29.7181	6	17	11	8	6	23	25	18	32	23
29.7386	8	8	15	2	7	21	15	26	21	13
29.7591	12	10	7	10	5	21	28	32	17	24
29.7796	7	11	9	13	5	23	15	19	15	22
29.8001	6	10	8	8	7	21	28	20	17	27
29.8206	10	15	12	5	3	21	21	22	21	17
29.8411	13	9	14	9	4	19	25	33	21	19
29.8616	7	8	13	7	1	11	26	23	25	19
29.8821	11	15	12	10	7	11	25	20	24	17
29.9026	12	13	14	11	9	17	23	20	19	33
29.9231	7	15	5	8	4	16	14	19	26	17
29.9436	7	7	9	10	4	11	18	17	23	25
29.9641	8	11	9	14	5	18	27	23	19	24
29.9846	10	17	15	5	4	21	22	24	29	19
30.0051	5	10	6	10	3	19	17	16	27	23
30.0256	10	8	11	8	3	17	28	16	23	17
30.0461	7	12	7	8	9	17	27	26	18	24
30.0666	5	5	8	15	7	16	27	19	25	25
30.0871	9	5	11	9	7	18	30	22	14	23
30.1076	8	11	9	14	7	22	22	27	14	15
30.1281	4	10	7	8	5	17	23	22	22	24
30.1486	5	11	11	6	1	23	22	25	26	16
30.169	8	10	10	6	4	17	22	19	26	25
30.1895	7	13	8	15	9	12	24	18	27	25
30.21	12	12	10	10	4	16	29	23	18	21
30.2305	9	11	17	9	4	13	22	15	15	25
30.251	7	6	10	6	5	15	25	20	29	18
30.2715	11	9	12	9	6	9	24	15	24	11
30.292	6	12	7	9	5	18	36	18	21	22
30.3125	8	9	7	7	6	17	29	29	18	20
30.333	6	13	9	11	8	15	23	23	21	11
30.3535	5	11	13	11	7	18	21	13	23	12
30.374	8	12	14	12	7	20	24	22	22	19
30.3945	8	9	13	11	4	16	23	19	19	20
30.415	11	11	11	11	5	18	27	21	30	19
30.4355	7	7	8	5	3	17	16	18	25	9
30.456	10	10	12	12	4	15	23	21	19	12
30.4765	4	15	10	9	7	20	26	23	25	17
30.497	3	11	18	13	6	16	29	19	33	21
30.5175	7	6	16	7	7	16	26	12	21	13
30.538	2	7	16	9	8	16	15	29	21	15
30.5585	5	17	5	12	9	11	19	18	19	11
30.579	3	12	13	10	9	18	29	19	18	15
30.5995	5	9	7	9	4	14	27	10	24	15
30.62	13	13	7	12	5	21	28	20	22	26
30.6405	4	14	10	9	7	21	22	18	17	14
30.661	6	6	7	6	6	13	30	18	20	13
30.6814	11	6	17	10	10	18	20	15	23	15
30.7019	7	8	10	11	7	13	26	19	14	20
30.7224	9	7	19	6	0	22	16	17	21	23
30.7429	7	10	11	10	9	14	19	20	19	19
30.7634	7	11	11	8	6	18	24	18	19	16
30.7839	5	11	10	12	9	15	15	25	6	18
30.8044	6	10	14	6	4	15	18	23	19	14
30.8249	4	10	12	7	9	18	21	20	19	25
30.8454	5	12	22	9	9	17	22	18	24	17
30.8659	9	8	19	4	7	15	19	19	16	22
30.8864	5	13	8	7	6	13	23	22	21	18
30.9069	14	9	11	16	9	11	24	18	16	17
30.9274	7	13	13	7	4	12	17	16	17	11
30.9479	11	4	4	12	6	16	20	13	22	14
30.9684	6	6	10	9	8	13	12	21	28	10
30.9889	9	15	11	7	1	14	27	19	23	13
31.0094	6	11	6	11	6	11	27	13	12	13
31.0299	7	7	8	9	4	16	26	16	17	15
31.0504	10	5	10	7	8	17	26	23	24	12
31.0709	3	10	10	11	11	14	21	19	20	14
31.0914	9	8	15	8	8	25	25	21	26	20
31.1119	4	12	20	12	6	17	23	10	18	25
31.1324	7	9	14	7	3	12	22	20	23	16
31.1529	6	14	10	10	4	17	16	21	15	10
31.1734	6	8	5	8	6	14	27	30	21	15
31.1938	14	9	13	6	8	19	29	20	15	14
31.2143	9	10	9	8	7	14	24	15	22	18
31.2348	4	15	6	6	6	12	31	14	20	16
31.2553	7	13	10	9	6	20	20	14	23	16
31.2758	4	13	9	11	5	12	23	16	15	16
31.2963	5	13	10	7	8	14	24	12	18	15
31.3168	7	13	14	4	10	14	13	19	19	16
31.3373	11	8	9	4	3	17	33	16	26	12
31.3578	9	13	7	6	8	16	28	15	26	7
31.3783	5	9	6	12	3	10	15	19	19	17
31.3988	9	12	8	6	5	14	19	13	18	12
31.4193	4	9	9	7	4	11	15	15	27	13
31.4398	9	11	16	5	6	11	24	17	15	15
31.4603	14	9	10	8	3	17	20	16	18	7
31.4808	9	5	7	4	7	12	19	20	24	19
31.5013	3	14	14	5	10	9	16	13	17	18
31.5218	7	9	9	10	12	11	20	12	19	16
31.5423	2	7	13	16	5	10	20	13	15	11
31.5628	9	9	6	6	5	15	17	19	25	12
31.5833	7	11	9	8	9	13	34	20	23	12
31.6038	7	11	7	7	5	9	26	18	18	12
31.6243	8	14	10	8	4	18	23	22	17	13
31.6448	5	8	8	7	6	18	20	24	15	22
31.6653	10	12	9	10	7	18	7	14	16	18
31.6858	7	14	12	12	8	13	21	22	14	12
31.7062	1	6	18	9	6	16	37	15	15	11
31.7267	5	13	17	11	8	19	20	16	24	15
31.7472	8	8	11	5	6	11	23	11	21	19
31.7677	7	12	12	6	8	14	18	17	23	15
31.7882	8	12	7	5	8	13	27	7	11	15
31.8087	8	9	9	15	4	16	26	17	13	14
31.8292	10	11	12	12	4	11	25	18	22	11
31.8497	8	9	13	8	6	9	22	16	14	16
31.8702	5	13	16	7	9	13	14	22	16	9
31.8907	3	8	10	2	7	18	24	20	19	17
31.9112	2	8	10	10	3	13	19	19	18	11
31.9317	8	10	13	2	6	15	17	12	18	14
31.9522	6	9	10	9	6	19	17	14	13	19
31.9727	6	6	11	10	2	11	18	9	14	21
31.9932	6	6	8	10	5	10	13	20	30	18
32.0137	10	16	9	2	5	15	23	14	18	15
32.0342	9	8	10	13	7	16	16	20	18	14
32.0547	7	15	11	7	8	12	17	20	20	14
32.0752	9	16	12	14	9	15	15	19	17	16
32.0957	4	17	11	5	6	14	20	22	23	13
32.1162	11	11	9	9	3	7	18	15	16	18
32.1367	2	9	9	8	10	9	24	15	22	17
32.1572	5	9	11	6	5	16	23	12	17	18
32.1777	4	9	12	14	5	16	15	12	10	10
32.1982	6	6	12	8	4	10	17	25	15	15
32.2186	10	9	11	8	4	18	15	22	17	10
32.2391	6	9	9	11	8	15	24	11	20	10
32.2596	6	11	11	8	2	10	25	11	20	15
32.2801	5	10	6	9	6	14	17	16	17	12
32.3006	8	10	12	4	6	14	19	15	20	16
32.3211	8	10	10	14	7	20	23	16	22	13
32.3416	10	8	8	9	7	13	17	17	11	18
32.3621	9	6	15	9	11	15	13	17	16	15
32.3826	6	14	10	7	6	10	27	20	13	16
32.4031	4	12	11	8	8	9	18	20	20	10
32.4236	2	6	13	16	2	17	23	11	23	13
32.4441	4	9	9	6	4	14	21	16	20	15
32.4646	11	16	11	8	6	7	28	15	17	8
32.4851	3	10	11	9	3	10	16	14	22	12
32.5056	9	7	11	5	3	11	24	14	19	14
32.5261	6	15	7	6	7	15	19	12	26	24
32.5466	3	10	10	9	9	15	18	14	31	12
32.5671	6	9	6	5	6	13	13	27	18	11
32.5876	11	8	11	9	11	22	13	13	17	12
32.6081	4	13	17	11	7	10	19	16	26	22
32.6286	6	13	9	5	5	18	12	13	22	15
32.6491	12	14	15	8	3	12	22	22	17	10
32.6696	4	10	8	11	6	19	18	13	15	21
32.6901	7	7	10	11	6	17	12	18	16	13
32.7105	8	10	14	13	4	14	17	18	26	22
32.731	13	6	4	11	5	18	23	14	12	15
32.7515	4	4	15	10	8	11	22	26	27	26
32.772	5	8	12	16	4	7	18	16	16	19
32.7925	5	9	16	9	5	8	14	18	18	19
32.813	8	7	9	4	4	14	16	11	15	6
32.8335	10	11	15	1	6	15	14	18	13	13
32.854	7	16	9	7	9	15	17	13	8	11
32.8745	6	11	11	13	4	19	23	22	24	9
32.895	8	7	13	5	12	13	19	14	22	15
32.9155	3	10	6	10	5	18	26	13	21	13
32.936	5	12	9	15	2	12	18	15	13	19
32.9565	6	5	10	7	2	11	27	23	19	10
32.977	5	6	12	11	7	15	19	13	17	14
32.9975	8	11	16	5	4	13	18	17	20	11
33.018	6	11	10	11	4	14	18	12	13	12
33.0385	8	7	9	8	5	12	7	12	16	9
33.059	6	10	15	9	7	5	17	17	23	12
33.0795	7	8	7	7	2	11	19	10	18	16
33.1	4	10	6	3	5	8	18	16	19	25
33.1205	7	9	12	11	3	20	22	15	15	12
33.141	7	18	11	7	6	15	17	21	24	13
33.1615	6	13	5	1	6	19	19	18	17	13
33.182	6	12	9	10	4	11	13	18	15	17
33.2025	3	7	14	5	8	16	16	19	16	17
33.2229	4	10	15	9	9	12	20	8	11	20
33.2434	6	9	8	11	7	14	24	12	16	19
33.2639	5	10	10	10	7	11	20	14	18	14
33.2844	4	7	9	11	6	18	21	9	26	17
33.3049	4	10	7	6	7	16	18	22	20	14
33.3254	5	13	10	7	5	14	13	12	18	9
33.3459	6	7	11	9	4	15	16	19	19	13
33.3664	11	13	10	4	4	11	18	18	25	17
33.3869	8	9	9	11	3	14	25	15	18	18
33.4074	9	8	5	5	7	10	21	13	16	9
33.4279	13	12	9	6	8	13	12	12	19	13
33.4484	11	11	9	5	10	10	19	18	16	12
33.4689	2	8	6	8	5	18	16	18	21	7
33.4894	10	7	16	11	5	12	28	24	19	15
33.5099	4	10	17	5	8	9	25	14	21	15
33.5304	6	12	7	11	3	16	22	12	23	12
33.5509	10	15	10	7	8	16	16	21	19	11
33.5714	10	9	11	6	7	14	18	22	18	16
33.5919	3	5	5	12	6	15	18	14	18	12
33.6124	4	4	7	14	4	19	25	19	15	14
33.6329	4	10	7	8	6	12	23	20	19	10
33.6534	6	11	6	6	3	7	19	16	22	15
33.6739	7	8	10	11	9	11	16	11	21	11
33.6944	5	9	11	4	7	10	23	16	29	6
33.7149	8	8	6	6	7	15	21	21	24	15
33.7353	2	12	7	8	4	18	20	16	27	18
33.7558	4	7	6	6	9	16	25	15	18	22
33.7763	8	11	14	9	8	17	17	18	28	18
33.7968	10	9	9	6	5	14	18	13	26	16
33.8173	6	14	11	8	7	16	23	12	21	15
33.8378	11	3	12	10	3	19	16	14	12	13
33.8583	2	12	13	9	3	13	15	24	12	13
33.8788	5	17	9	7	5	16	28	13	17	13
33.8993	7	9	8	5	2	16	17	18	17	10
33.9198	9	6	9	4	1	12	20	17	18	11
33.9403	8	16	8	7	1	11	22	17	14	19
33.9608	4	10	4	11	3	13	22	14	13	11
33.9813	8	11	12	7	6	10	18	21	16	13
34.0018	8	12	10	10	4	13	20	14	27	19
34.0223	4	10	13	5	4	24	11	12	13	9
34.0428	5	11	8	7	6	12	19	12	14	9
34.0633	6	9	10	9	4	14	13	14	22	23
34.0838	8	6	6	10	6	13	19	13	16	10
34.1043	5	8	10	15	5	13	25	15	12	25
34.1248	6	11	11	6	2	18	21	15	16	15
34.1453	11	9	11	9	4	11	17	20	11	13
34.1658	8	12	16	8	3	13	15	11	15	15
34.1863	6	13	8	10	3	15	23	25	20	14
34.2068	5	7	11	7	5	13	11	15	18	15
34.2273	7	10	8	7	6	18	14	13	21	10
34.2477	10	12	11	4	2	13	21	14	19	12
34.2682	13	15	12	10	7	15	21	19	18	16
34.2887	5	12	7	3	5	10	16	17	23	10
34.3092	10	15	8	11	4	22	26	17	16	14
34.3297	8	14	10	8	3	13	21	11	16	12
34.3502	9	5	7	4	6	12	19	16	14	20
34.3707	5	10	8	6	6	11	17	17	17	15
34.3912	7	12	7	10	3	15	15	20	21	22
34.4117	5	8	6	4	7	13	20	21	19	12
34.4322	4	10	8	2	5	16	17	16	18	14
34.4527	7	7	11	7	5	15	19	14	20	18
34.4732	6	10	13	6	1	15	19	17	18	19
34.4937	6	10	7	9	5	12	27	19	19	18
34.5142	7	11	7	5	4	14	21	22	17	10
34.5347	5	6	8	7	4	19	22	26	30	20
34.5552	4	10	13	8	6	16	17	6	14	19
34.5757	6	14	13	6	4	17	33	14	20	14
34.5962	8	6	10	4	6	15	28	7	21	12
34.6167	9	6	6	4	1	15	29	5	22	9
34.6372	5	5	8	10	2	20	19	26	16	19
34.6577	8	10	10	8	4	13	17	14	20	23
34.6782	10	8	12	15	6	11	21	24	21	16
34.6987	5	8	9	6	4	13	18	22	20	13
34.7192	3	8	8	16	2	14	23	15	17	19
34.7397	8	4	5	7	3	18	18	19	16	20
34.7601	8	11	6	8	10	11	23	19	18	19
34.7806	7	10	7	5	5	21	25	23	14	19
34.8011	8	14	11	8	5	17	18	20	17	21
34.8216	12	8	8	5	7	21	36	21	25	23
34.8421	7	8	14	10	8	13	22	24	13	19
34.8626	11	8	7	6	7	16	29	26	22	27
34.8831	7	14	8	8	10	13	25	24	22	14
34.9036	7	12	9	8	8	18	24	26	27	16
34.9241	4	6	12	10	4	17	31	19	16	26
34.9446	11	10	7	3	7	23	30	21	20	22
34.9651	9	6	8	4	6	24	25	19	38	20
34.9856	3	12	15	10	2	16	32	29	19	19
35.0061	12	14	13	14	4	19	23	22	24	19
35.0266	8	8	10	11	4	22	27	31	25	21
35.0471	8	11	9	2	6	22	33	21	29	21
35.0676	3	12	21	12	8	22	15	27	22	14
35.0881	12	5	11	5	7	16	27	28	20	26
35.1086	3	8	14	5	8	15	34	19	21	20
35.1291	10	5	12	8	5	20	35	20	26	30
35.1496	7	18	8	10	4	21	28	23	19	32
35.1701	7	8	15	4	4	15	26	22	31	21
35.1906	12	10	4	9	7	10	33	21	29	24
35.2111	10	12	10	10	7	22	44	28	24	26
35.2316	11	5	5	11	4	26	40	23	25	22
35.2521	2	11	12	13	4	24	28	25	16	25
35.2725	6	11	16	7	2	22	26	26	19	30
35.293	6	10	9	7	11	31	39	34	21	23
35.3135	12	6	13	8	4	21	35	19	24	22
35.334	5	10	6	9	2	24	26	28	30	18
35.3545	9	13	8	6	7	21	32	38	37	24
35.375	11	2	4	11	5	23	34	37	34	24
35.3955	1	15	10	4	8	21	45	23	15	31
35.416	8	5	10	7	4	18	39	33	45	22
35.4365	9	8	13	6	5	28	40	27	33	35
35.457	8	11	10	9	7	27	39	26	31	23
35.4775	8	5	12	8	6	23	26	40	25	34
35.498	9	9	4	8	6	20	36	39	33	28
35.5185	7	11	13	9	8	29	48	30	42	42
35.539	7	9	8	7	8	28	38	34	53	39
35.5595	8	10	5	13	9	27	36	34	30	43
35.58	6	10	12	12	6	29	29	45	33	33
35.6005	6	8	13	6	4	38	37	42	41	37
35.621	7	6	7	6	4	38	55	47	40	44
35.6415	6	9	8	8	2	36	73	61	39	50
35.662	10	11	16	12	9	38	56	51	56	51
35.6825	5	12	15	7	6	45	59	70	40	48
35.703	11	13	11	7	6	45	55	74	47	50
35.7235	5	10	11	11	6	32	63	73	54	59
35.744	7	16	6	10	7	50	61	66	60	63
35.7644	10	20	14	9	5	53	66	87	54	79
35.7849	6	9	10	8	3	62	99	96	61	77
35.8054	9	11	14	13	2	59	83	122	67	79
35.8259	12	11	10	8	5	58	88	118	69	96
35.8464	13	12	12	11	8	78	141	108	69	103
35.8669	7	8	11	7	8	73	133	158	105	105
35.8874	11	10	12	10	11	88	169	171	111	165
35.9079	8	9	12	9	7	94	187	181	134	174
35.9284	10	12	13	9	11	117	230	235	140	174
35.9489	8	8	11	17	1	157	261	266	160	213
35.9694	8	13	7	14	4	154	265	289	170	226
35.9899	4	7	12	11	5	180	332	331	208	278
36.0104	13	7	14	10	9	211	347	374	262	330
36.0309	13	16	12	10	4	204	429	397	264	323
36.0514	5	7	16	16	5	260	465	418	348	392
36.0719	13	9	9	11	3	306	473	453	381	431
36.0924	7	13	17	11	3	338	463	488	383	461
36.1129	4	8	11	17	5	399	438	431	420	508
36.1334	13	15	8	7	6	412	491	417	440	474
36.1539	12	9	19	11	10	439	464	413	496	504
36.1744	10	23	11	8	5	422	384	379	462	473
36.1949	12	13	15	12	6	446	398	344	469	483
36.2154	14	11	8	8	11	414	352	290	427	444
36.2359	15	12	15	9	10	433	329	291	379	386
36.2564	9	8	14	13	8	386	261	267	381	362
36.2768	8	11	6	8	8	339	233	221	331	313
36.2973	9	11	9	11	5	333	193	197	294	261
36.3178	5	7	5	15	10	267	175	159	243	229
36.3383	9	12	12	14	10	256	156	147	230	196
36.3588	6	13	14	15	7	195	117	117	205	146
36.3793	9	7	12	5	6	178	115	102	173	130
36.3998	6	11	11	5	7	148	97	100	162	132
36.4203	7	8	19	11	6	134	55	71	123	107
36.4408	8	16	18	8	7	117	67	65	113	80
36.4613	7	15	12	14	6	104	68	69	103	74
36.4818	6	13	13	10	8	113	68	59	92	69
36.5023	11	14	19	9	7	82	70	67	75	55
36.5228	15	15	9	8	10	76	50	47	58	59
36.5433	14	20	14	10	8	65	46	55	60	65
36.5638	7	14	13	10	10	51	45	39	61	52
36.5843	10	19	13	16	10	32	46	46	56	41
36.6048	11	16	19	14	9	39	43	36	54	32
36.6253	7	13	16	8	9	46	45	41	47	39
36.6458	13	21	13	7	9	40	43	33	46	43
36.6663	12	14	20	9	7	40	36	29	39	35
36.6868	16	14	9	10	7	52	40	35	39	25
36.7073	13	26	13	14	8	19	31	38	36	36
36.7278	14	20	22	7	10	31	30	25	36	26
36.7483	12	23	23	14	9	24	34	35	31	29
36.7688	11	20	26	14	14	29	20	23	36	28
36.7892	17	25	36	17	12	28	20	34	30	38
36.8097	18	24	40	18	19	27	32	30	22	29
36.8302	19	28	28	12	10	26	22	19	24	28
36.8507	26	43	41	25	12	28	39	24	26	24
36.8712	29	43	61	27	15	17	24	19	28	27
36.8917	27	81	88	22	21	20	34	27	27	27
36.9122	45	85	122	30	26	25	29	30	35	30
36.9327	39	133	153	42	19	25	26	26	25	21
36.9532	53	142	188	50	29	11	39	22	26	31
36.9737	73	218	185	59	31	30	35	28	27	30
36.9942	93	201	186	72	50	24	35	24	22	17
37.0147	142	161	167	88	71	25	35	17	25	11
37.0352	179	165	144	125	88	30	35	23	27	15
37.0557	193	132	127	147	104	22	21	24	23	30
37.0762	159	120	109	172	151	18	24	15	24	20
37.0967	121	108	72	194	175	16	22	26	20	25
37.1172	119	83	61	132	162	20	18	22	23	19
37.1377	128	72	41	123	150	25	19	19	27	16
37.1582	105	39	31	107	125	21	27	17	32	19
37.1787	81	36	23	87	102	22	21	20	27	17
37.1992	64	22	28	76	93	22	16	19	20	15
37.2197	39	32	26	59	84	11	23	14	21	24
37.2402	33	27	27	37	62	20	28	25	10	15
37.2607	23	23	18	31	52	20	20	19	20	14
37.2812	25	29	22	25	34	20	16	25	20	15
37.3016	24	19	18	36	22	16	31	23	18	10
37.3221	16	29	14	22	18	16	28	17	17	10
37.3426	15	19	23	23	18	15	19	21	17	13
37.3631	21	16	14	14	19	14	29	19	24	28
37.3836	23	26	24	16	19	28	30	16	26	17
37.4041	34	15	20	25	13	19	24	21	20	18
37.4246	17	26	36	20	16	9	30	18	14	6
37.4451	20	27	19	31	11	18	16	16	19	23
37.4656	14	32	28	19	16	23	27	24	17	5
37.4861	21	36	28	12	12	18	20	21	19	10
37.5066	22	31	32	19	17	17	10	18	26	19
37.5271	20	39	24	15	15	16	34	15	16	16
37.5476	26	27	40	19	20	19	24	20	24	21
37.5681	16	36	38	17	15	15	20	16	19	24
37.5886	24	43	53	26	21	18	31	19	17	17
37.6091	20	51	43	32	17	23	14	16	18	26
37.6296	29	49	46	34	21	19	21	23	21	16
37.6501	28	77	80	27	25	23	20	14	27	12
37.6706	38	72	112	30	34	16	17	22	17	14
37.6911	48	100	166	36	28	17	11	15	23	13
37.7116	50	149	196	51	37	16	21	26	15	18
37.7321	79	232	306	61	42	12	27	21	20	25
37.7526	100	288	351	61	52	20	21	20	23	19
37.7731	131	424	545	80	66	12	21	11	20	11
37.7936	211	547	622	106	77	23	19	30	15	10
37.814	274	652	614	140	112	20	17	28	30	15
37.8345	362	653	600	228	177	16	14	17	20	15
37.855	486	617	526	331	247	23	35	18	33	13
37.8755	564	450	418	441	299	16	26	25	20	16
37.896	632	450	382	524	439	15	30	22	21	14
37.9165	572	410	322	628	549	24	16	23	25	13
37.937	489	355	295	555	579	18	28	27	23	16
37.9575	412	288	204	486	615	23	23	36	25	16
37.978	406	197	131	414	477	31	30	26	19	17
37.9985	349	121	116	402	433	22	14	29	19	13
38.019	275	93	81	338	345	13	28	25	32	17
38.0395	194	87	74	267	331	26	16	36	23	13
38.06	159	76	65	209	298	30	32	30	17	16
38.0805	99	52	59	132	219	22	17	22	25	16
38.101	76	45	41	99	145	22	20	38	30	15
38.1215	60	41	45	69	103	25	22	40	17	20
38.142	58	48	41	75	81	25	20	37	20	15
38.1625	42	39	49	65	68	40	26	41	20	10
38.183	40	30	64	49	44	27	29	32	19	12
38.2035	31	26	44	48	30	30	32	35	15	22
38.224	36	28	30	47	32	24	14	29	22	15
38.2445	35	30	45	42	28	31	25	34	22	13
38.265	37	39	42	27	39	34	25	36	21	15
38.2855	28	34	53	36	23	29	27	45	26	15
38.3059	43	38	47	28	14	30	18	42	23	15
38.3264	33	38	52	31	30	33	29	35	18	14
38.3469	33	29	47	27	24	40	27	42	21	10
38.3674	42	34	54	34	10	29	18	44	24	18
38.3879	32	25	61	28	15	34	24	37	32	14
38.4084	34	41	57	27	17	30	40	35	21	16
38.4289	28	42	61	26	20	39	24	43	35	13
38.4494	48	49	75	27	18	36	20	37	13	8
38.4699	45	54	74	35	22	36	20	38	25	13
38.4904	42	75	83	37	18	33	18	39	19	14
38.5109	57	74	132	30	21	35	34	37	24	12
38.5314	65	110	154	38	28	28	25	41	26	17
38.5519	71	154	221	35	23	48	18	32	29	15
38.5724	101	202	227	51	42	33	30	44	27	15
38.5929	112	219	211	73	38	39	33	42	29	16
38.6134	120	200	200	74	49	33	28	38	27	17
38.6339	193	204	187	128	69	30	27	32	29	13
38.6544	233	173	150	169	95	35	28	37	23	17
38.6749	213	131	138	203	153	34	20	24	24	9
38.6954	183	156	141	163	166	32	31	29	23	17
38.7159	174	109	98	178	211	30	25	42	22	22
38.7364	161	87	83	145	183	32	33	31	24	14
38.7569	154	62	54	135	152	37	29	29	21	13
38.7774	124	50	60	134	145	27	29	31	19	21
38.7979	95	43	43	121	120	25	23	30	31	18
38.8183	65	39	44	105	127	31	40	41	27	16
38.8388	62	36	31	69	93	37	27	27	23	15
38.8593	52	32	29	60	56	29	40	30	25	25
38.8798	34	22	29	45	43	42	27	35	19	20
38.9003	28	20	22	36	26	27	39	32	31	24
38.9208	26	33	19	27	27	43	37	44	38	19
38.9413	33	29	21	26	17	32	29	33	34	20
38.9618	28	24	18	40	18	34	38	39	46	14
38.9823	36	24	22	16	18	41	40	43	31	31
39.0028	16	30	16	29	12	37	46	50	30	36
39.0233	15	16	21	13	12	32	55	54	31	30
39.0438	27	31	15	16	14	27	51	60	36	35
39.0643	21	18	29	14	14	31	57	49	49	38
39.0848	16	18	19	24	6	39	65	53	47	42
39.1053	26	10	15	13	15	53	58	51	47	57
39.1258	19	18	24	13	8	39	66	70	46	46
39.1463	24	20	10	17	14	41	77	60	65	52
39.1668	16	18	22	16	4	55	64	59	54	59
39.1873	14	13	15	15	4	70	47	59	63	64
39.2078	22	21	17	17	4	61	68	75	69	63
39.2283	16	13	16	10	7	53	66	65	65	51
39.2488	18	28	22	9	6	59	76	63	62	63
39.2693	14	18	16	17	12	57	66	61	68	63
39.2898	12	13	15	18	7	53	68	51	67	93
39.3103	15	20	17	8	9	58	63	52	55	59
39.3307	10	21	13	13	11	62	66	51	63	39
39.3512	21	20	14	14	5	48	52	40	64	46
39.3717	8	12	14	11	3	52	64	47	55	42
39.3922	15	14	7	9	4	55	51	36	46	51
39.4127	11	20	16	15	8	52	46	49	59	53
39.4332	7	12	11	19	4	49	47	45	49	44
39.4537	14	19	12	10	9	45	42	34	38	44
39.4742	15	12	15	19	7	40	33	36	44	37
39.4947	8	9	13	10	2	38	32	41	43	41
39.5152	16	12	13	10	3	39	42	26	34	31
39.5357	7	16	19	10	9	40	21	30	44	25
39.5562	10	12	7	13	8	23	33	26	27	26
39.5767	9	11	8	10	4	30	33	19	27	28
39.5972	15	17	14	12	7	31	29	31	26	15
39.6177	13	9	10	17	7	24	22	28	22	19
39.6382	9	17	8	9	10	27	27	25	23	20
39.6587	6	13	11	12	6	23	18	17	23	11
39.6792	11	15	13	14	8	28	20	16	23	21
39.6997	7	12	8	7	8	23	23	15	22	26
39.7202	10	17	11	11	3	22	27	8	19	20
39.7407	16	17	12	13	6	21	24	23	30	10
39.7612	18	10	14	12	4	15	23	12	28	11
39.7817	7	15	17	10	4	17	14	16	24	15
39.8022	11	12	14	9	8	14	14	17	15	14
39.8227	3	13	11	8	7	16	14	17	19	14
39.8431	16	6	15	10	7	19	29	15	21	19
39.8636	11	8	12	13	3	18	22	19	33	18
39.8841	8	13	6	14	7	18	25	17	23	6
39.9046	9	13	9	12	7	13	19	14	18	16
39.9251	10	18	11	11	4	22	24	19	14	11
39.9456	12	15	11	13	7	19	22	8	18	15
39.9661	10	10	15	8	9	11	25	19	20	13
39.9866	5	8	8	12	8	20	19	17	26	17
40.0071	11	19	10	19	9	16	17	20	15	18
40.0276	14	11	17	16	7	11	22	13	15	17
40.0481	9	18	7	11	4	20	12	22	22	16
40.0686	10	16	14	15	5	13	16	19	15	19
40.0891	15	17	13	8	3	23	22	24	15	16
40.1096	5	10	9	12	5	17	18	14	18	12
40.1301	9	13	10	9	4	16	22	19	20	10
40.1506	4	14	8	8	8	14	24	13	14	15
40.1711	5	18	6	5	7	17	19	21	13	9
40.1916	9	15	9	10	6	11	21	19	22	16
40.2121	5	16	14	10	4	14	21	16	16	16
40.2326	10	9	10	10	4	16	17	21	17	17
40.2531	9	7	9	7	8	17	10	20	19	12
40.2736	12	17	8	9	6	12	30	17	9	22
40.2941	10	11	8	11	4	17	28	24	22	12
40.3146	6	14	13	7	9	17	20	16	23	12
40.3351	9	11	14	11	5	22	26	20	20	13
40.3555	15	9	12	11	3	19	21	19	26	16
40.376	9	13	12	12	9	16	28	12	18	7
40.3965	10	15	9	12	0	19	20	14	24	13
40.417	9	11	9	12	4	20	26	21	17	14
40.4375	9	20	14	13	3	15	34	24	21	14
40.458	14	11	4	5	3	21	27	15	25	13
40.4785	16	10	8	13	5	17	11	13	19	16
40.499	10	13	11	14	6	22	27	9	18	19
40.5195	12	17	7	7	2	15	25	20	18	15
40.54	6	15	7	9	5	17	21	9	22	22
40.5605	7	12	11	12	4	19	28	15	18	24
40.581	8	12	9	6	3	18	29	24	22	16
40.6015	7	15	12	10	6	14	30	11	19	15
40.622	10	14	10	9	2	22	38	19	25	14
40.6425	9	12	17	10	1	15	41	23	24	20
40.663	17	14	11	12	4	13	21	21	22	17
40.6835	9	13	10	7	3	23	38	16	27	26
40.704	7	10	4	5	9	24	26	17	29	17
40.7245	14	15	10	12	5	17	31	30	21	30
40.745	17	10	6	3	3	20	22	26	34	20
40.7655	9	17	7	8	5	19	29	32	30	22
40.786	9	17	6	13	8	25	33	37	26	21
40.8065	6	10	9	12	6	13	38	18	36	20
40.827	12	14	11	13	7	27	29	28	27	27
40.8474	8	8	8	12	3	21	33	32	34	26
40.8679	11	21	12	10	4	22	34	33	20	31
40.8884	8	8	11	8	9	30	36	37	34	23
40.9089	11	12	10	12	1	32	39	46	34	30
40.9294	10	17	11	10	2	29	52	34	30	32
40.9499	10	9	14	15	2	30	52	50	28	40
40.9704	8	13	14	9	5	28	58	61	39	39
40.9909	9	16	13	16	5	46	55	50	48	40
41.0114	9	16	8	18	1	29	72	67	53	46
41.0319	10	7	9	7	10	21	69	84	57	69
41.0524	7	11	12	9	5	44	71	82	70	82
41.0729	5	15	6	6	1	63	104	99	76	65
41.0934	13	20	7	9	6	70	103	118	65	95
41.1139	12	14	13	10	5	74	123	130	84	113
41.1344	11	17	7	9	3	75	164	137	101	117
41.1549	10	14	15	8	5	81	170	192	115	160
41.1754	6	15	8	13	3	127	148	179	120	153
41.1959	12	25	12	16	7	120	215	209	139	175
41.2164	5	18	13	9	5	146	214	208	177	187
41.2369	10	16	16	13	6	140	209	203	210	193
41.2574	18	10	19	13	7	179	250	227	193	231
41.2779	14	9	9	14	4	185	217	207	187	245
41.2984	17	20	9	11	4	193	220	204	199	245
41.3189	16	20	10	8	4	209	212	199	203	241
41.3394	10	16	15	19	10	207	196	202	212	256
41.3598	13	14	6	7	0	196	218	172	209	200
41.3803	19	18	10	11	6	199	181	167	213	186
41.4008	20	26	12	13	10	212	166	160	170	194
41.4213	12	18	15	10	5	214	147	139	211	161
41.4418	16	14	12	14	2	185	143	150	183	158
41.4623	19	16	12	12	4	167	107	99	128	146
41.4828	13	20	8	16	4	144	107	97	128	124
41.5033	6	14	11	20	4	163	93	81	127	116
41.5238	8	13	20	15	6	135	85	73	111	91
41.5443	12	15	8	13	1	117	65	60	113	71
41.5648	16	15	12	12	3	112	50	62	84	82
41.5853	13	18	13	14	9	101	53	59	89	57
41.6058	16	14	16	22	7	87	62	49	76	48
41.6263	17	12	20	22	9	58	43	55	64	56
41.6468	13	13	16	11	3	61	45	46	62	49
41.6673	23	14	16	9	4	61	40	45	48	40
41.6878	15	16	22	14	4	65	53	47	60	32
41.7083	15	15	17	15	3	39	42	33	33	36
41.7288	21	9	19	16	8	37	37	35	33	32
41.7493	18	20	24	10	6	47	24	35	35	27
41.7698	16	24	14	18	6	42	38	37	39	27
41.7903	16	21	19	16	5	41	26	41	31	26
41.8108	18	17	22	15	3	38	36	22	35	19
41.8313	13	25	14	15	6	39	28	41	37	20
41.8518	19	21	20	7	0	31	39	33	36	16
41.8722	21	16	21	21	5	33	39	40	27	22
41.8927	25	24	18	19	7	32	30	42	25	12
41.9132	28	19	27	15	5	46	25	30	28	18
41.9337	29	21	26	7	4	32	27	35	37	19
41.9542	16	18	26	22	2	39	40	31	32	13
41.9747	27	30	25	10	3	44	19	36	21	15
41.9952	20	29	25	15	6	47	32	47	32	13
42.0157	25	20	36	9	4	37	31	27	30	13
42.0362	23	23	27	22	2	40	24	33	24	14
42.0567	27	24	36	18	4	44	26	34	22	14
42.0772	31	21	47	36	8	25	29	51	29	15
42.0977	33	16	21	27	3	32	30	40	23	10
42.1182	27	20	29	20	3	25	27	43	34	15
42.1387	27	24	33	37	4	54	33	45	24	15
42.1592	17	25	41	25	0	39	25	49	28	11
42.1797	26	16	34	26	5	44	26	46	36	21
42.2002	19	23	45	17	3	46	27	41	37	11
42.2207	25	25	40	29	3	33	22	50	32	15
42.2412	22	16	31	22	0	30	31	35	30	10
42.2617	40	24	40	27	6	34	28	39	27	21
42.2822	36	29	29	29	8	40	28	31	27	15
42.3027	31	30	39	24	6	30	31	44	35	14
42.3232	35	20	25	16	2	40	22	38	35	14
42.3437	22	19	22	25	5	35	32	41	25	15
42.3642	25	22	32	28	1	32	28	47	30	10
42.3846	15	20	34	22	3	32	23	38	25	17
42.4051	25	23	44	25	3	46	27	26	30	15
42.4256	30	24	24	32	6	40	31	34	23	13
42.4461	27	28	27	29	3	22	27	30	26	13
42.4666	23	16	27	26	4	36	22	40	22	7
42.4871	31	27	36	26	0	25	20	32	22	11
42.5076	24	34	25	14	8	39	26	31	26	15
42.5281	33	24	22	27	6	26	21	32	23	16
42.5486	22	22	22	20	5	28	26	30	26	11
42.5691	21	17	27	22	5	21	28	31	24	20
42.5896	24	24	20	18	6	25	17	35	21	5
42.6101	19	19	22	21	7	37	25	23	26	16
42.6306	25	23	25	28	3	23	31	33	30	11
42.6511	23	34	19	22	3	24	30	34	17	12
42.6716	21	20	24	21	2	37	40	27	34	9
42.6921	18	30	19	16	4	31	27	22	20	7
42.7126	15	27	19	28	4	35	28	43	29	7
42.7331	16	32	31	21	2	24	21	30	24	11
42.7536	28	29	18	27	2	26	14	37	36	14
42.7741	18	38	20	22	2	26	34	23	29	16
42.7946	17	22	15	20	3	25	23	25	31	14
42.8151	23	31	22	21	3	27	31	27	36	11
42.8356	19	25	18	14	0	19	21	30	33	8
42.8561	25	24	16	17	4	22	32	20	28	13
42.8766	19	21	20	15	5	26	26	26	22	11
42.897	23	20	16	21	2	18	32	31	23	16
42.9175	28	25	16	18	6	25	34	29	33	6
42.938	14	32	14	23	3	27	24	23	25	13
42.9585	23	23	11	16	3	21	23	26	19	11
42.979	20	37	12	15	2	25	29	31	29	15
42.9995	18	31	21	18	1	22	29	24	28	11
43.02	27	21	14	15	7	31	18	29	22	11
43.0405	15	23	15	27	3	30	33	23	26	21
43.061	25	27	11	14	5	29	26	26	24	14
43.0815	30	19	17	16	2	25	29	25	26	14
43.102	23	16	16	13	4	31	25	32	31	6
43.1225	19	17	23	28	5	34	40	32	26	17
43.143	11	26	24	17	3	27	34	30	30	17
43.1635	22	24	22	23	4	26	35	27	34	15
43.184	16	28	17	20	6	24	24	35	26	14
43.2045	16	21	30	22	4	32	27	32	29	11
43.225	25	32	25	22	3	29	25	31	23	13
43.2455	31	37	24	12	2	30	32	27	22	12
43.266	29	23	25	23	3	34	35	30	32	19
43.2865	29	29	17	20	8	28	41	36	24	9
43.307	26	28	23	18	0	35	33	31	32	7
43.3275	24	34	33	11	4	30	45	41	33	17
43.348	19	25	37	29	3	38	48	43	24	15
43.3685	38	29	26	21	3	42	37	43	21	10
43.3889	28	37	26	28	7	44	33	48	25	20
43.4094	31	35	23	30	4	37	32	52	26	13
43.4299	39	29	28	21	3	37	32	25	23	16
43.4504	40	33	30	21	2	34	18	53	20	14
43.4709	26	28	37	22	3	36	36	40	30	17
43.4914	44	34	40	13	4	44	50	52	21	10
43.5119	35	33	35	27	3	45	38	63	42	14
43.5324	37	37	41	27	4	33	41	54	33	21
43.5529	34	34	36	27	6	50	38	51	47	13
43.5734	36	45	37	37	2	55	47	56	34	17
43.5939	37	35	35	26	4	53	47	57	37	16
43.6144	42	42	42	18	8	49	52	68	42	21
43.6349	35	47	59	31	3	56	36	63	36	24
43.6554	51	56	44	32	3	59	44	68	36	22
43.6759	54	31	42	34	3	71	51	73	37	14
43.6964	52	42	51	40	2	74	40	91	42	26
43.7169	43	40	69	38	4	70	48	73	42	19
43.7374	57	43	72	43	4	77	45	95	51	24
43.7579	51	38	74	35	7	86	41	95	58	36
43.7784	61	42	79	40	1	75	53	93	34	21
43.7989	59	56	76	32	4	88	57	115	56	27
43.8194	57	26	86	43	2	101	53	113	51	27
43.8399	66	45	97	37	1	87	63	132	45	28
43.8604	75	44	86	49	3	99	69	128	58	32
43.8809	56	39	82	38	4	87	65	127	61	49
43.9013	71	47	100	52	6	88	78	124	52	53
43.9218	67	41	96	53	2	85	85	161	67	53
43.9423	64	55	104	56	2	118	86	144	65	59
43.9628	69	53	132	45	3	133	99	152	68	57
43.9833	72	51	100	45	2	125	78	164	80	51
44.0038	78	50	105	47	3	136	84	151	83	78
44.0243	76	47	124	76	6	158	102	136	87	72
44.0448	65	38	112	52	5	134	77	160	109	77
44.0653	62	38	92	58	5	141	87	152	98	72
44.0858	77	65	109	65	1	140	96	169	92	75
44.1063	68	46	108	55	5	155	92	141	89	67
44.1268	82	52	114	55	2	144	81	167	127	65
44.1473	81	41	108	60	6	155	85	144	88	83
44.1678	79	30	99	55	4	139	77	142	78	69
44.1883	72	45	95	62	2	161	72	129	79	78
44.2088	62	39	94	65	2	119	75	146	91	60
44.2293	67	42	82	54	2	146	57	126	74	55
44.2498	70	45	85	58	3	132	54	102	60	56
44.2703	58	39	72	49	4	120	67	95	82	49
44.2908	71	41	59	51	3	103	65	90	75	50
44.3113	63	35	72	44	2	110	41	89	58	43
44.3318	58	41	56	46	6	99	53	92	51	33
44.3523	44	39	73	49	6	86	43	86	55	32
44.3728	50	38	71	56	2	76	46	75	57	27
44.3933	57	41	46	53	5	92	57	69	50	33
44.4137	61	30	34	47	3	86	34	58	50	26
44.4342	59	43	44	40	4	105	44	64	42	27
44.4547	48	38	54	32	4	59	33	60	39	26
44.4752	59	24	55	35	4	62	34	58	41	23
44.4957	43	44	37	42	1	66	44	52	40	26
44.5162	43	24	44	38	5	57	34	44	29	21
44.5367	48	38	39	44	9	57	33	56	39	17
44.5572	37	30	29	38	5	72	25	53	28	22
44.5777	40	29	36	27	4	47	41	48	28	17
44.5982	34	33	34	31	2	51	32	43	35	16
44.6187	40	32	34	33	5	42	18	42	23	19
44.6392	36	31	39	18	5	43	34	37	25	14
44.6597	28	37	27	26	3	44	26	35	24	12
44.6802	25	34	21	35	3	35	35	34	24	10
44.7007	25	20	27	20	3	35	28	30	33	14
44.7212	30	30	23	31	2	44	26	27	30	14
44.7417	28	20	19	31	4	31	18	31	18	9
44.7622	18	25	19	18	4	38	23	26	35	14
44.7827	23	25	25	22	6	34	22	29	27	14
44.8032	26	23	21	18	2	27	28	34	22	19
44.8237	13	26	26	26	2	39	29	27	29	12
44.8442	21	28	15	25	3	28	22	40	26	16
44.8647	28	24	23	11	5	28	37	26	31	10
44.8852	20	23	25	22	4	42	12	21	26	10
44.9057	24	19	12	27	3	15	23	21	34	9
44.9261	8	18	14	14	2	28	19	23	17	7
44.9466	20	20	19	16	6	24	24	25	23	6
44.9671	20	14	13	27	5	22	26	29	36	14
44.9876	21	24	18	21	7	27	17	20	17	12
45.0081	26	24	14	19	5	18	26	23	16	16
45.0286	25	25	18	12	4	25	21	13	21	12
45.0491	10	19	17	17	2	30	20	21	23	9
45.0696	15	22	26	18	6	18	20	20	25	9
45.0901	24	20	9	21	4	23	21	19	27	5
45.1106	20	14	13	9	3	29	17	24	18	7
45.1311	17	20	15	16	4	21	27	14	14	13
45.1516	11	16	14	15	4	15	23	15	11	12
45.1721	12	17	14	16	7	23	17	12	15	12
45.1926	18	15	8	15	8	29	23	21	17	9
45.2131	15	19	3	18	5	17	24	17	20	8
45.2336	18	27	7	14	1	21	13	15	16	8
45.2541	12	18	7	12	8	25	16	10	18	6
45.2746	15	15	12	13	2	18	16	20	12	10
45.2951	11	16	14	7	4	15	12	13	18	9
45.3156	7	9	7	4	3	14	18	16	10	8
45.3361	13	11	10	10	2	18	21	23	13	7
45.3566	12	14	12	16	2	17	18	18	22	5
45.3771	11	16	13	10	6	17	23	16	14	14
45.3976	9	15	11	11	9	11	12	13	23	14
45.4181	13	16	10	8	1	11	28	14	17	12
45.4385	14	8	12	8	4	21	14	15	13	8
45.459	11	13	8	9	2	13	19	13	15	5
45.4795	16	14	15	11	2	15	19	18	12	10
45.5	12	15	9	14	3	21	17	14	15	7
45.5205	14	19	14	12	4	12	17	14	20	7
45.541	14	12	13	4	5	23	21	14	17	7
45.5615	10	11	13	18	4	15	13	9	17	6
45.582	14	21	7	14	4	15	13	13	12	6
45.6025	10	21	12	11	6	9	18	22	14	13
45.623	9	17	14	9	4	11	10	11	10	12
45.6435	11	12	11	11	4	8	17	16	13	9
45.664	8	14	10	12	5	12	10	7	10	7
45.6845	10	10	9	7	1	18	20	13	16	11
45.705	16	17	9	4	2	18	24	16	13	8
45.7255	10	20	6	8	4	7	20	11	21	9
45.746	5	14	13	12	4	17	16	15	11	13
45.7665	12	16	10	9	4	14	17	17	17	10
45.787	5	14	9	9	4	13	18	15	13	9
45.8075	6	16	20	10	5	16	17	11	14	6
45.828	8	9	8	3	7	11	18	11	11	14
45.8485	10	11	10	11	4	12	16	19	9	10
45.869	8	15	16	9	2	13	17	16	12	9
45.8895	7	14	7	12	2	8	10	16	9	9
45.91	6	14	6	10	7	16	8	13	11	10
[truncated: 2,151 more rows]

## Sheet: Supp. Fig. 13
Supp. Fig. 13
	Ru/Ti-S-AR	Ru/Ti-S-R	Ru/Ti-AR	Ru/Ti-R	TiO2
Raman shift (cm-1)	Intensity (a.u.)	Intensity (a.u.)	Intensity (a.u.)	Intensity (a.u.)	Intensity (a.u.)
999.592	139.059	117.555	88.8824	93.1831	23.432
997.85	153.395	97.4845	86.0152	90.3159	22.5288
996.105	136.162	90.2966	113.228	118.961	21.5707
994.359	128.967	87.4108	106.039	103.173	21.6663
992.615	136.102	84.5263	106.015	94.5542	22.2131
990.869	127.478	100.263	98.8303	90.2364	22.8599
989.123	148.93	107.401	104.537	94.5125	22.6042
987.377	137.443	101.651	95.9234	101.65	22.6494
985.631	134.55	100.197	95.9022	103.059	22.4941
983.885	124.503	91.5885	101.605	93.0189	21.3872
982.137	131.629	91.5683	75.8295	88.7062	20.7315
980.389	127.309	92.9785	87.2562	92.9779	23.6307
978.641	125.851	105.829	100.108	91.5273	23.8257
976.893	115.814	108.665	107.235	101.516	24.3709
975.143	158.674	88.6285	107.211	112.929	24.0153
973.395	154.351	97.184	110.046	98.6125	22.9596
971.645	155.746	102.878	108.593	107.164	22.9045
969.895	142.855	97.1411	99.9975	118.568	24.9994
968.145	145.679	107.117	94.2625	97.119	24.6939
966.393	132.796	111.377	105.665	112.804	24.3386
964.643	147.043	117.063	92.7933	102.786	24.4332
962.891	131.31	125.601	109.9	105.618	23.2788
961.139	154.113	87.045	101.314	101.314	24.5722
959.387	152.652	98.439	102.718	101.292	24.417
957.633	141.207	128.37	96.9903	102.696	23.7127
955.881	145.454	106.952	105.525	115.507	24.7056
954.127	169.659	116.908	92.6703	109.779	25.0495
952.373	161.069	122.584	105.478	102.627	23.7468
950.619	145.358	105.456	75.5285	109.73	24.5396
948.863	151.025	123.954	99.7325	108.281	24.1353
947.109	132.473	113.956	118.228	105.408	24.9276
945.354	122.475	106.81	92.5677	99.6883	25.4704
943.598	142.381	99.6669	108.209	101.09	24.3186
941.842	140.926	111.033	103.915	92.5267	24.2634
940.084	143.741	109.585	105.315	106.738	25.0052
938.328	142.287	109.561	105.291	112.406	24.5016
936.57	152.213	98.1561	102.423	106.691	23.9983
934.812	137.957	118.046	99.5559	98.1337	24.9387
933.055	130.817	92.4249	109.487	119.441	25.63
931.295	147.847	123.68	98.0901	115.149	24.7287
929.537	143.55	110.861	102.332	113.702	25.0714
927.777	143.518	106.573	123.624	125.045	25.414
926.018	152.011	122.177	105.128	105.128	27.0492
924.258	144.875	113.628	106.525	115.047	27.9877
922.496	134.903	120.703	122.122	119.282	27.1863
920.736	149.07	113.577	96.5399	132.033	26.6337
918.975	153.295	113.552	105.035	105.035	25.5845
917.213	156.099	112.108	120.621	110.688	26.3735
915.451	124.852	114.92	103.569	110.663	25.5235
913.688	154.611	119.15	107.802	124.823	26.2128
911.926	161.668	107.778	104.942	123.377	26.9019
910.162	165.885	127.604	102.083	121.932	26.3004
908.398	154.508	117.653	119.07	113.4	26.3442
906.635	150.222	120.461	117.626	116.209	28.5704
904.869	158.69	116.184	119.017	123.267	28.0186
903.105	152.989	116.158	138.822	106.241	26.0292
901.34	145.873	116.132	103.385	138.791	27.4608
899.574	169.912	113.275	120.353	114.69	27.8016
897.809	141.562	120.327	125.989	118.911	27.5973
896.041	157.098	114.639	128.792	116.054	27.9874
894.275	159.893	135.839	124.518	111.783	28.7736
892.508	145.711	120.247	120.246	101.856	26.5886
890.74	145.679	104.662	93.3469	115.976	27.6717
888.973	164.029	115.951	124.435	115.951	28.5069
887.203	162.578	111.684	121.58	137.13	29.9849
885.436	142.754	117.313	117.312	137.1	30.1267
883.666	166.745	135.657	110.221	124.352	29.3781
881.896	175.185	129.976	110.196	110.196	30.5582
880.125	144.071	132.772	110.172	141.246	30.3537
878.355	153.924	129.918	117.208	141.214	30.7423
876.584	151.066	110.123	115.77	121.417	30.2907
874.814	156.679	127.037	136.917	117.155	30.3828
873.043	165.111	125.597	127.008	141.12	31.7096
871.27	162.252	118.515	131.212	117.103	31.505
869.498	174.911	112.846	124.13	131.183	33.4234
867.725	160.77	135.385	125.512	126.923	32.873
865.951	140.995	138.175	114.205	122.664	32.3228
864.178	156.469	121.228	129.685	126.866	32.5129
862.404	152.206	129.657	126.838	129.656	32.7029
860.631	162.035	123.992	121.173	122.582	33.534
858.855	167.634	112.695	133.824	119.737	33.2307
857.08	164.779	135.204	136.611	136.611	33.0754
855.305	187.271	139.397	111.236	132.356	34.645
853.529	174.56	133.735	119.657	122.473	33.9967
851.752	157.632	128.076	133.705	140.742	32.462
849.977	161.818	132.268	125.232	135.082	33.292
848.199	171.629	130.832	137.865	129.424	33.1369
846.422	151.9	136.429	146.273	139.241	34.9016
844.643	172.958	137.804	115.305	143.428	32.7775
842.865	192.602	126.527	126.526	119.497	36.0669
841.086	179.909	125.093	137.742	134.931	34.8781
839.307	181.274	127.875	127.874	119.443	34.4277
837.527	171.399	143.3	116.606	116.606	34.8133
835.748	168.551	125.009	133.435	143.267	35.1497
833.967	176.939	140.428	132.001	150.257	37.206
832.188	157.244	122.145	131.971	134.779	37.296
830.406	157.208	140.365	129.135	131.942	37.435
828.625	166.996	126.3	133.316	145.946	37.4757
826.842	186.601	120.659	120.659	134.689	37.9584
825.061	162.713	127.646	115.021	143.075	38.4408
823.277	169.689	126.215	141.64	138.835	37.745
821.494	203.301	128.991	123.382	138.804	38.6689
819.711	182.228	140.176	145.782	148.585	39.5433
817.928	165.37	128.933	155.559	156.961	38.4553
816.143	168.135	137.311	145.716	147.117	37.6621
814.357	183.507	140.081	147.084	151.287	42.1152
812.572	176.463	130.246	149.852	133.046	40.194
810.787	196.026	134.418	142.818	126.016	43.4684
809.002	156.785	144.186	152.585	131.587	42.5767
807.215	181.942	148.353	163.747	142.754	43.5958
805.428	170.707	142.722	146.919	151.117	44.4186
803.641	166.472	138.494	138.493	152.482	44.4575
801.854	167.833	148.253	146.853	148.252	46.6503
800.066	162.202	142.626	152.413	139.829	45.7099
798.277	188.727	143.992	149.583	156.573	47.7547
796.488	188.685	125.79	166.321	143.959	47.4993
794.699	185.848	155.106	160.694	159.297	47.0485
792.91	209.555	148.086	155.07	167.643	47.429
791.121	175.987	146.656	148.051	148.051	46.2451
789.33	175.947	136.848	156.396	153.604	46.137
787.539	178.7	139.609	149.381	161.946	45.0027
785.748	174.472	146.557	152.139	140.973	47.3863
783.957	173.037	145.128	149.313	138.15	44.6405
782.164	174.393	160.442	152.07	139.514	42.8726
780.373	164.59	142.273	138.088	140.877	44.9621
778.58	165.948	140.846	160.368	167.341	43.7318
776.787	184.035	146.391	175.668	138.025	42.1604
774.994	165.873	146.358	157.508	144.963	40.3458
773.199	193.707	137.964	164.441	147.718	40.6782
771.404	181.124	137.933	144.898	143.505	40.2301
769.609	192.226	133.723	153.223	149.044	39.1972
767.814	192.183	158.76	153.188	147.618	37.3849
766.02	165.686	162.901	143.407	136.446	37.6201
764.223	182.352	128.064	141.983	154.511	37.5142
762.428	162.827	150.302	157.259	132.209	38.2363
760.631	190.618	146.094	140.528	146.093	36.718
758.832	175.273	143.279	153.015	140.496	37.0505
757.035	189.141	141.856	150.199	158.544	38.3564
755.236	189.098	141.824	145.994	140.432	37.9098
753.439	198.786	145.962	130.67	141.791	36.5875
751.641	175.115	136.2	140.369	147.318	36.2387
749.84	191.749	125.054	161.179	144.505	37.9813
748.041	204.208	143.084	140.305	145.862	36.903
746.24	194.44	149.996	151.384	147.218	36.9919
744.441	172.179	140.243	159.681	151.35	35.3312
742.641	183.246	134.658	154.092	136.045	37.0237
740.838	177.653	131.851	137.402	162.384	38.4726
739.037	162.349	149.86	163.735	145.697	39.1924
737.234	185.896	147.052	165.085	145.664	38.8922
735.432	178.919	166.436	144.244	169.209	38.8348
733.629	184.425	158.078	149.757	162.237	40.0393
731.826	171.906	146.952	160.814	162.2	40.758
730.021	178.797	137.216	166.322	155.234	41.0884
728.219	191.228	141.342	157.97	146.884	42.34
726.414	177.33	123.3	148.236	145.465	41.8455
724.609	175.905	134.353	164.823	134.352	42.3208
722.803	177.25	127.398	155.093	148.169	43.329
720.998	178.594	159.212	161.98	157.826	45.4512
719.191	186.858	148.102	163.327	149.486	45.6831
717.385	195.119	150.836	174.36	164.674	48.0459
715.578	195.074	154.953	149.418	179.855	47.8897
713.77	190.88	157.684	163.216	167.365	51.1224
711.963	181.157	181.157	170.093	161.796	49.9976
710.154	204.619	165.908	170.054	164.524	50.7121
708.346	199.044	153.43	161.722	156.193	54.8611
706.537	194.853	181.033	161.685	156.157	54.3165
704.727	197.572	164.413	187.899	151.977	57.3506
702.916	201.67	164.375	164.374	165.755	59.1263
701.107	203.006	136.718	172.623	165.718	61.1429
699.297	198.817	169.823	187.771	169.822	60.7424
697.484	209.815	165.643	193.249	164.262	65.6564
695.674	205.627	187.686	182.165	172.505	65.5449
693.861	231.795	183.504	189.022	182.123	65.5782
692.049	186.221	166.91	194.497	200.014	68.8463
690.236	212.382	179.283	195.831	188.936	70.6648
688.424	194.409	180.621	193.029	186.135	74.7023
686.609	235.719	201.257	183.336	180.579	75.4089
684.795	231.531	181.917	190.185	172.269	80.4082
682.98	232.856	198.41	208.053	176.363	83.8138
681.166	235.558	216.272	201.118	176.323	85.9642
679.352	239.636	209.337	216.221	185.923	91.0058
677.535	229.943	206.535	192.765	199.649	96.8644
675.719	246.409	216.124	205.11	221.629	100.841
673.902	243.6	211.946	221.578	225.707	108.188
672.086	254.552	213.274	210.52	217.4	114.568
670.268	269.626	220.103	221.477	221.477	122.101
668.451	279.192	225.554	255.81	232.429	131.075
666.633	284.628	231.003	242.001	239.251	140.477
664.814	272.191	255.694	258.442	269.439	153.292
662.994	310.611	262.508	287.245	278.999	163.599
661.176	310.54	292.677	310.538	265.194	179.817
659.355	324.207	278.873	288.487	281.618	196.604
657.535	363.962	307.651	335.118	296.662	216.989
655.715	409.192	330.924	347.399	367.996	245.342
653.893	432.436	348.695	376.149	367.912	267.82
652.072	436.455	385.672	426.844	399.395	311.281
650.25	496.731	397.934	439.096	426.747	358.227
648.428	537.773	449.974	502.101	491.126	408.897
646.605	577.425	511.591	576.05	518.445	473.657
644.781	667.795	578.664	678.76	601.971	541.363
642.959	752.639	677.238	745.78	669.008	622.664
641.135	847.039	734.649	804.544	771.65	694.142
639.311	878.362	827.661	859.172	842.728	748.178
637.484	897.34	828.841	886.374	845.275	759.083
635.66	895.764	805.366	893.019	846.45	751.238
633.834	870.91	764.101	805.176	781.897	698.825
632.008	759.818	717.378	747.492	728.325	632.541
630.182	698.051	654.252	666.565	656.985	545.927
628.354	607.575	585.681	602.097	593.887	466.776
626.527	562.288	502.092	533.555	487.04	399.058
624.699	482.828	441.794	467.779	430.849	332.232
622.871	430.753	380.157	403.401	403.401	284.486
621.043	406.045	371.866	355.458	359.559	246.619
619.213	382.715	287.037	319.839	319.839	215.276
617.383	334.799	273.305	270.57	285.602	193.56
615.555	333.356	269.144	267.776	263.677	169.703
613.723	277.277	251.325	259.519	248.592	147.338
611.893	284.041	238.977	262.19	247.169	136.646
610.062	278.515	211.617	240.286	230.729	125.194
608.23	259.341	219.758	237.501	218.391	114.751
606.398	263.376	226.53	230.623	204.695	108.324
604.566	274.23	186.913	210.105	218.291	102.331
602.732	252.342	197.782	210.056	192.324	95.0028
600.9	245.466	190.918	210.008	189.553	92.1171
599.066	227.685	182.693	205.869	177.239	87.5627
597.232	245.352	178.562	181.287	177.198	85.348
595.396	226.217	170.344	186.696	183.971	81.4649
593.562	220.715	159.406	194.828	178.478	77.9651
591.727	212.492	172.99	183.886	175.713	79.9018
589.891	226.061	160.694	186.567	194.738	77.3095
588.055	221.924	183.802	171.548	181.078	73.4795
586.219	205.539	171.509	178.314	172.869	72.4621
584.381	204.13	168.748	174.19	182.355	71.4928
582.543	217.689	176.872	174.15	172.789	71.3334
580.705	206.757	171.39	194.513	155.066	71.2217
578.867	221.668	163.191	195.828	175.429	70.6341
577.029	220.257	182.188	184.906	187.625	73.8536
575.189	210.691	173.99	167.192	173.989	69.5548
573.35	206.565	179.386	165.795	186.179	70.0619
571.51	217.387	167.116	168.474	169.833	69.1898
569.67	201.037	167.078	183.377	158.926	71.741
567.828	198.274	187.41	173.828	177.902	68.9201
565.986	207.732	181.935	187.365	166.999	70.995
564.145	225.33	173.749	168.318	166.961	72.0713
562.303	218.493	199.493	168.279	189.992	75.1895
560.461	234.724	196.734	173.667	180.451	75.5995
558.617	223.818	176.341	188.548	170.914	76.484
556.773	231.903	185.793	174.943	193.929	80.3585
554.93	237.272	181.683	192.528	178.97	82.5227
553.086	220.951	189.774	200.617	168.084	83.4524
551.24	237.162	201.927	204.636	181.597	85.0932
549.396	235.752	192.396	214.073	186.975	88.2033
547.551	235.698	195.06	196.413	203.186	92.1653
545.705	242.414	201.786	200.431	178.762	97.3104
543.857	239.65	193.616	220.693	189.553	102.311
542.012	259.899	200.339	221.996	215.228	108.067
540.164	288.259	213.826	205.704	216.531	117.563
538.316	274.662	231.365	236.776	228.658	122.745
536.467	280.009	212.374	244.837	236.721	130.244
534.619	302.934	243.429	248.837	251.542	143.088
532.77	312.328	228.5	269.06	237.963	156.305
530.92	316.311	278.462	270.35	266.294	170.178
529.07	329.752	285.154	291.91	300.018	182.437
527.221	359.4	321.569	308.055	299.949	204.715
525.369	383.631	333.651	337.701	313.387	232.609
523.518	397.047	332.223	365.983	352.478	259.024
521.666	414.507	386.153	386.151	363.198	287.649
519.814	471.105	402.262	436.006	396.86	310.637
517.963	506.084	410.266	425.108	442.652	339.897
516.109	487.077	429.06	489.772	441.2	356.11
514.256	509.896	427.611	477.518	435.701	362.401
512.402	521.914	443.695	442.343	458.526	360.24
510.549	488.085	430.108	432.802	430.105	334.06
508.693	446.184	403.048	420.569	411.133	295.201
506.838	416.431	377.349	358.479	338.264	252.963
504.982	373.219	323.366	315.28	315.28	212.066
503.127	338.108	308.473	292.307	284.225	175.337
501.271	305.708	270.693	261.264	258.571	149.843
499.414	284.094	247.741	258.51	232.929	131.712
497.557	285.374	234.222	230.182	211.337	117.972
495.699	282.616	232.822	219.362	208.596	106.121
493.842	254.295	215.276	203.165	201.82	99.9748
491.982	251.545	248.855	191.012	207.153	87.2869
490.123	246.107	208.451	186.932	195.001	85.3367
488.264	244.705	203.024	189.578	180.166	80.1403
486.404	225.829	190.879	182.813	170.715	75.2758
484.545	235.183	188.147	189.489	176.05	72.1067
482.684	224.38	174.667	171.978	177.353	68.2808
480.822	214.924	190.745	189.401	163.879	66.9485
478.961	209.502	189.358	185.328	178.613	62.9845
477.098	202.74	190.656	157.089	162.459	62.3589
475.236	210.747	194.639	171.818	158.394	62.0155
473.373	217.407	178.489	169.093	163.725	62.1888
471.51	225.407	173.08	165.029	150.27	57.854
469.646	206.575	178.405	167.673	173.039	57.6996
467.781	222.619	174.34	163.611	175.68	57.1229
465.918	205.137	181.003	164.913	158.209	55.4201
464.053	179.62	172.918	146.108	164.874	53.9059
462.188	198.34	167.517	156.795	167.516	56.5668
460.32	206.333	167.478	167.477	150.059	53.4117
458.455	200.926	162.081	170.117	164.758	53.7274
456.588	207.575	174.095	147.31	171.416	54.6053
454.721	212.882	174.055	171.376	164.681	55.8578
452.854	190.077	161.967	149.919	180.705	56.7816
450.984	215.459	169.958	175.31	168.619	55.0821
449.115	210.057	185.974	165.903	144.496	54.3668
447.248	200.644	203.319	141.787	175.228	56.2267
445.377	207.283	169.839	141.754	167.163	56.1199
443.508	205.898	184.506	152.417	168.461	55.1708
441.637	235.256	188.472	157.728	167.084	56.9825
439.768	220.501	168.383	152.345	161.7	59.4948
437.896	212.433	205.753	173.686	175.022	59.3405
436.023	224.405	157.618	164.295	170.974	60.9161
434.152	208.327	182.954	142.89	181.617	59.079
432.279	213.618	174.9	144.191	182.909	62.9436
430.406	208.229	184.203	160.175	173.523	66.3392
428.533	222.859	168.145	165.475	182.823	68.005
426.658	208.131	192.121	170.773	164.102	72.2383
424.785	218.753	188.074	170.733	181.404	77.9169
422.91	228.036	201.365	165.359	204.031	79.5788
421.035	254.647	210.651	187.984	194.651	83.0131
419.16	246.59	211.934	205.268	195.938	91.1576
417.283	255.86	218.547	218.546	213.215	100.837
415.406	249.138	211.834	213.165	205.171	107.202
413.529	266.395	239.756	219.775	231.762	120.044
411.652	284.976	258.343	245.024	238.366	136.002
409.775	307.542	262.276	242.304	230.322	156.239
407.896	331.428	295.49	286.171	283.509	177.026
406.018	327.358	287.436	307.395	299.41	209.121
404.139	393.801	332.602	319.296	336.591	252.47
402.26	454.892	375.087	383.064	357.793	305.806
400.379	481.381	461.434	433.505	458.771	347.762
398.498	541.093	483.926	485.252	530.454	396.677
396.617	548.94	513.053	526.341	511.72	430.403
394.736	564.757	540.838	566.082	503.627	434.069
392.855	555.324	528.753	540.706	507.493	425.271
390.973	559.177	492.767	490.107	482.138	394.304
389.09	500.618	446.174	447.499	472.729	353.73
387.207	463.327	424.827	420.841	410.221	308.668
385.322	444.636	374.29	383.579	361.015	267.019
383.439	404.722	319.797	338.372	323.775	232.727
381.555	370.134	323.701	302.473	289.206	200.912
379.67	319.646	275.877	286.485	261.285	173.012
377.785	303.658	287.746	275.81	245.311	151.669
375.898	273.095	258.512	265.139	217.414	133.398
374.012	273.03	239.895	225.315	214.712	116.945
372.125	226.588	225.263	222.611	198.76	111.352
370.238	242.431	213.287	213.285	206.661	99.9195
368.352	250.321	203.965	176.15	206.613	90.2075
366.463	233.048	214.51	194.646	198.619	85.7835
364.574	239.612	191.954	182.686	198.572	80.3422
362.686	223.673	227.643	179.996	193.231	74.9034
360.795	224.943	198.479	152.166	187.892	70.9955
358.906	219.598	182.558	181.233	174.619	68.0617
357.016	195.74	198.385	174.578	152.094	64.9442
355.125	214.205	183.793	161.314	163.958	64.8825
353.234	211.51	186.394	159.954	167.885	63.5254
351.342	212.782	174.455	165.202	158.594	59.8561
349.449	208.767	165.164	153.271	177.055	58.3158
347.559	206.076	180.977	154.556	143.988	59.2266
345.664	191.499	194.141	132.068	167.726	56.1618
343.771	198.056	180.891	149.201	147.881	55.6863
341.877	200.649	171.608	154.446	158.406	55.2573
339.982	190.043	158.369	155.729	153.089	52.4727
338.088	201.873	166.248	171.525	159.65	52.2294
336.193	185.996	166.209	150.379	164.889	53.3712
334.297	205.734	150.344	158.256	170.125	52.8508
332.4	195.137	159.538	150.307	166.129	52.9305
330.504	214.863	170.045	141.044	138.408	51.9029
328.607	206.905	172.64	150.236	155.507	53.4588
326.711	209.491	151.518	160.74	156.788	53.9995
324.812	202.855	162.02	122.502	160.702	52.9263
322.914	198.856	171.2	159.347	147.495	51.2083
321.016	196.175	189.592	159.309	164.575	55.3895
319.115	189.547	173.751	161.904	181.648	54.9617
317.217	219.77	164.498	146.073	146.073	54.3038
315.316	209.192	165.775	148.67	142.092	54.1987
313.416	210.457	174.943	146.004	138.112	52.8968
311.514	202.517	155.175	155.174	147.284	52.0097
309.613	181.433	159.083	138.046	153.823	50.4328
307.711	208.993	148.529	152.472	123.555	50.7428
305.809	183.975	172.148	141.922	165.576	48.753
303.906	164.224	158.969	152.399	169.478	48.0976
302.002	199.649	173.379	156.303	162.87	50.4766
300.098	207.48	162.833	166.771	161.518	48.3045
298.193	185.112	156.229	147.038	140.474	47.7415
296.289	207.381	165.38	139.128	137.816	46.6276
294.385	199.458	160.092	125.973	141.719	45.1928
292.479	173.173	137.751	142.998	153.493	42.1974
290.572	182.312	152.146	128.536	156.079	41.4069
288.666	188.825	161.288	140.307	144.241	39.9743
286.758	191.402	129.786	140.273	141.584	41.1118
284.852	179.56	138.93	134.997	140.24	38.9919
282.943	190	146.759	132.344	158.551	39.2119
281.035	187.335	155.894	132.313	153.273	37.9645
279.127	189.91	149.308	147.997	137.52	38.2305
277.217	166.295	171.532	124.393	154.509	37.2589
275.307	185.892	146.619	157.09	133.527	35.3257
273.396	183.229	138.731	134.804	146.583	35.8669
271.486	163.559	158.325	129.538	146.548	35.5836
269.576	177.909	163.519	137.355	147.821	34.8883
267.664	168.712	154.325	138.63	138.63	34.2391
265.752	162.134	158.211	138.597	133.367	35.1004
263.84	164.709	139.872	134.642	139.871	33.5364
261.926	159.442	141.146	134.61	145.065	33.6656
260.014	181.616	155.484	128.045	150.257	32.7887
258.1	197.248	148.916	133.239	144.996	35.4783
256.186	176.305	156.716	146.267	133.208	34.2813
254.27	180.18	157.984	117.508	133.176	34.2731
252.355	195.801	146.198	131.838	144.892	34.0365
250.439	176.179	151.383	142.247	151.382	33.937
248.523	167.003	134.385	122.642	147.432	32.7872
246.605	161.746	161.746	122.613	134.352	33.6468
244.689	176.052	147.362	133.016	148.665	32.7715
242.771	166.883	136.896	143.414	138.199	34.6802
240.854	191.609	144.684	143.38	140.773	35.6299
238.936	190.26	169.409	140.739	136.83	35.1652
237.016	194.123	156.34	134.191	136.797	34.9744
235.098	182.353	161.513	141.974	143.277	34.5101
233.178	188.821	177.101	144.544	136.731	36.0059
231.258	191.379	147.114	158.83	143.208	37.3642
229.336	196.539	154.889	135.364	163.999	37.2641
227.414	193.89	163.96	156.152	150.947	36.8453
225.494	180.833	148.309	152.211	147.007	38.4301
223.57	196.398	149.574	133.966	131.364	37.8746
221.648	167.743	150.839	144.336	165.141	40.05
219.725	180.703	158.603	150.802	145.601	40.9504
217.803	168.962	146.867	145.566	124.771	41.0315
215.879	184.514	146.832	129.939	149.43	41.5674
213.953	175.376	163.685	131.207	155.889	42.9214
212.029	185.724	154.554	144.163	162.345	45.2749
210.104	176.59	150.621	146.725	167.5	47.4454
208.178	183.039	166.163	155.776	163.565	49.3422
206.252	192.079	176.505	151.845	154.441	52.7371
204.324	186.843	171.273	147.916	173.867	56.2212
202.396	190.69	173.826	159.556	191.986	64.7886
200.469	208.8	182.862	171.189	185.455	76.9378
198.541	228.199	195.784	210.045	200.969	107.279
196.613	300.735	239.81	235.92	261.845	147.268
194.684	320.102	292.887	279.925	270.853	156.94
192.754	300.59	259.129	242.284	244.875	127.335
190.824	244.818	213.73	209.843	226.682	87.8619
188.895	216.269	196.843	200.727	203.317	73.7898
186.963	211.038	190.322	182.553	205.857	70.2828
185.031	205.809	203.22	217.457	195.453	72.5763
183.1	234.229	185.054	197.994	210.934	79.6697
181.168	243.229	223.823	207.002	187.596	87.439
179.234	239.29	201.78	199.191	195.311	96.4267
177.301	246.991	214.662	188.798	204.316	102.423
175.367	255.981	237.882	227.537	227.537	112.127
173.434	258.505	228.777	236.53	221.02	121.509
171.498	288.163	227.429	245.518	235.181	135.998
169.562	304.888	255.796	258.378	242.875	156.674
167.627	308.689	295.773	290.605	266.065	179.419
165.691	356.392	331.857	325.399	313.777	207.216
163.754	401.489	349.851	370.503	339.521	237.122
161.818	436.24	387.195	406.552	374.286	282.644
159.881	483.877	405.166	463.228	430.97	348.15
157.941	570.191	461.829	549.547	531.487	431.594
156.004	638.408	607.455	655.17	602.292	550.478
154.064	825.217	749.142	812.317	729.796	726.527
152.125	1121.51	919.12	1022.24	1008.06	994.351
150.186	1475.65	1302.95	1501.41	1341.61	1468
148.246	2220.03	1927.54	2119.51	2030.61	2274.46
146.305	3445.81	2976.92	3306.67	3189.44	3658.34
144.363	5276.28	4631.08	5165.49	5030.27	5535.96
142.422	6933.34	6362.97	6852.18	6608.84	6867.81
140.48	6827.4	6630.46	6828.64	6632.98	6538.48
138.537	5007.35	5034.37	5218.36	4918.52	4850.96
136.594	3252.51	3224.2	3329.68	3158.56	3113.95
134.65	2150.66	2153.23	2146.79	2097.91	1980.72
132.707	1477.58	1445.43	1468.57	1393.98	1329.82
130.762	1124.95	1059.38	1087.66	1037.52	963.986
128.816	913.881	865.038	897.165	847.037	743.722
126.871	727.329	681.068	697.769	686.203	577.85
124.926	617.951	584.549	597.392	570.413	474.021
122.979	542.021	513.764	472.66	530.458	398.608
121.031	480.253	443.014	449.431	446.863	335.5
119.084	413.379	424.933	404.39	403.106	292.958
117.137	388.893	372.208	383.756	354.237	252.907
115.188	354.153	329.773	350.301	328.488	224.821
113.24	339.956	309.167	313.014	305.317	198.097
111.291	321.918	269.333	280.874	280.874	177.041
109.34	267.986	251.317	242.339	282.088	153.437
107.391	270.484	239.718	240.999	212.797	128.768
105.439	220.436	196.086	206.337	198.647	107.789
103.488	201.163	185.788	144.785	171.692	91.9322
101.537	160.123	167.809	151.155	154.998	76.4421
99.584	142.154	120.383	128.066	103.734	59.57
97.6328	101.148	116.513	102.428	90.9049	42.5716
95.6797	71.6827	67.8425	60.1618	78.0824	26.6568
93.7246	47.3502	33.2731	34.5526	43.5107	16.4829
91.7715	21.7502	28.1473	19.1912	20.4706	9.49327
89.8164	16.6285	21.7449	20.4657	21.7448	5.86469
87.8613	17.9032	12.788	14.0667	7.67276	4.07296
85.9062	0	5.11396	8.94937	6.39241	3.22177
83.9512	14.06	7.66908	7.66902	2.55634	2.68416
81.9941	14.0565	15.3344	7.66715	11.5007	2.1468
80.0371	7.66534	8.9429	11.4979	3.83264	2.05685
78.0801	7.66347	5.10898	8.94066	10.2179	1.69872
76.1231	14.0463	6.38467	6.38463	11.4923	1.7877
74.1641	8.93636	-3.82987	17.8726	7.65968	1.83194
72.2051	5.10525	3.82894	6.38151	8.93412	1.47413
70.2461	3.828	11.484	10.2079	10.2079	1.56309
68.2852	11.4812	8.92983	8.92976	6.3784	1.38411
66.3262	11.4784	1.27538	8.92759	5.10148	1.51769
64.3652	1.27507	2.55013	0	7.65035	1.20493
62.4043	2.54951	10.1981	7.64848	6.37374	0.98156
60.4414	14.0189	3.82334	3.82331	5.09774	1.29355
58.4805	5.09654	1.27413	10.193	8.91888	1.07027
56.5176	2.54765	2.54765	14.012	10.1905	0.75792
54.5547	7.64107	5.09405	7.64102	5.09401	1.06974
52.5918	7.63921	8.91241	7.63915	5.09277	1.06948
50.627	10.1831	10.1831	11.4559	1.27288	1.33653
48.6621	15.2709	2.54516	10.1806	6.36285	1.20258
46.6973	6.36134	20.3563	6.3613	5.08904	1.33587
44.7324	12.7196	1.27196	3.81585	8.90364	1.20199
42.7656	6.35823	3.81494	7.62983	7.62983	1.15719
40.7988	11.442	2.54267	5.08531	2.54265	1.37939
38.832	8.89718	1.27103	2.54203	16.5232	1.2456
36.8652	13.9779	5.08286	6.35353	8.89494	0.97844
34.8965	2.54081	5.08161	7.62237	12.704	0.84481
32.9297	6.35046	8.89065	5.08034	5.08034	1.15578
30.959	2.53956	1.26978	-5.07909	7.61864	0.8444
28.9902	3.80841	10.1558	3.80839	5.07785	0.7109
27.0215	8.88413	6.3458	10.1532	7.61491	0.84399
25.0508	11.4197	10.1508	0	10.1507	0.66614
23.0801	13.9539	10.1483	7.61119	6.34265	0.75478
21.1094	2.53646	13.9505	1.26822	5.07288	0.88775
19.1367	6.33959	10.1433	6.33955	6.33955	1.10942
17.1641	17.7465	8.87326	7.6056	3.8028	0.79859
15.1914	2.5346	12.673	1.26729	5.06916	0.70968
13.2188	6.33494	5.06795	2.53396	11.4028	0.57648
11.2441	3.80003	10.1334	12.6667	6.33334	0.57633
9.27148	10.1309	10.1309	8.8645	5.06543	0.70916
7.29688	6.33028	13.9266	6.33024	8.86233	1.06348
5.32031	11.3917	10.126	10.1259	10.1259	0.97462
3.3457	7.59261	6.32718	10.1234	12.6543	1.01867
1.36914	34.1584	30.363	22.7721	32.893	1.72688
-0.60742	54.387	36.6796	43.0034	46.7978	2.56756
-2.58398	48.0512	54.3737	55.6378	61.9603	1.99158
-4.5625	25.2839	42.9826	31.6046	17.6986	1.46013
-6.54102	3.79165	11.375	6.31938	7.58325	0.97318
-8.51953	7.58145	3.79072	6.31783	1.26357	0.97295
-10.498	1.26326	8.84285	3.78977	6.31628	0.619
-12.4766	8.84068	7.57772	3.78884	11.3665	0.57464
-14.457	8.83851	-1.26264	-1.26264	7.57581	0.66288
-16.4375	2.52467	7.574	6.31163	10.0986	0.79526
-18.418	10.0962	10.0962	11.3581	8.83411	0.70673
-20.4004	11.3554	17.664	6.30853	6.30853	0.57408
-22.3828	3.78421	-6.30702	3.78419	1.2614	0.75053
-24.3652	6.30547	11.3498	11.3498	1.26109	0.57379
-26.3477	12.6078	7.56471	2.52155	8.82543	0.83842
-28.3301	-1.26048	6.30237	3.7814	5.04186	0.66174
-30.3145	8.82115	8.82115	5.04062	5.04062	0.66158
-32.2988	8.81899	6.29928	5.03938	0	0.8378
-34.2832	7.55727	2.51909	7.55722	2.51907	0.44084
-36.2695	11.3331	5.03694	5.03691	5.03691	0.44073
-38.2559	1.25893	16.366	2.51783	16.3659	0.44062
-40.2422	7.5517	3.77585	2.51722	6.29304	0.52862
-42.2285	6.29153	5.03323	6.29149	2.5166	0.57253
-44.2148	8.80598	7.54798	6.28994	10.0639	0.7485
-46.2031	0	5.03075	5.03071	1.25768	0.74832
-48.1914	11.3164	3.77213	17.6032	11.3163	0.52809
-50.1797	10.0565	6.28534	-5.02824	7.54236	0.57196
-52.1699	6.2838	6.2838	-3.77025	7.5405	0.61581
-54.1602	5.0258	8.79515	2.51288	1.25644	0.57168
-56.1504	1.25614	6.2807	3.76839	6.28066	0.7474
-58.1406	10.0466	0	3.76747	13.814	0.74721
-60.1309	-1.25552	6.27761	15.0662	-1.25551	0.57126
-62.123	10.0417	6.27606	3.76561	7.53122	0.83471
-64.1152	7.52942	6.27451	16.3136	1.25489	0.79058
-66.1074	10.0367	8.78216	1.25459	2.50917	0.26346
-68.1016	15.0514	7.52571	6.27138	8.77993	0.439
-70.0957	10.0318	2.50795	8.77777	7.5238	0.17556
-72.0898	5.01467	3.761	-1.25366	10.0293	0.57041
-74.084	3.76007	5.01343	3.76005	3.76005	0.48254
-76.0781	3.75914	5.01219	1.25304	11.2774	0.35085
-78.0742	0	2.50548	15.0328	10.0218	0.78922
-80.0703	12.5243	3.75729	-2.50484	3.75726	0.92053
-82.0664	10.017	7.51273	1.25211	6.26056	0.74501
-84.0644	6.25906	2.50362	7.51082	6.25902	0.78864
-86.0625	6.25752	6.25752	-2.50299	5.00598	0.48183
-88.0606	11.2607	1.25119	6.25593	2.50237	0.39412
-90.0586	10.0071	2.50177	3.75263	5.00351	0.87561
-92.0586	6.25288	0	2.50114	7.50341	0.56901
-94.0566	10.0021	5.00107	8.75181	6.2513	0.61263
-96.0566	9.99967	4.99984	7.4997	12.4995	0.52498
-98.0586	3.74895	16.2455	8.74749	1.24964	0.83101
-100.059	8.74539	7.49605	6.24667	11.244	0.08745
-102.061	13.7394	1.24903	2.49805	7.49415	1.0929
-104.062	11.2385	8.74107	0	3.74615	0.65558
-106.064	7.4905	7.4905	3.74522	17.4777	0.43694
-108.068	12.4811	3.74432	4.9924	4.9924	0.43683
-110.072	7.48679	1.2478	9.98232	8.73453	0.39305
-112.076	6.23745	1.24749	3.74245	2.49496	0.52394
-114.08	7.48309	12.4718	2.49435	6.23587	0.61111
-116.086	4.9875	3.74062	3.7406	8.72806	0.56732
-118.092	-1.24657	7.47939	6.23278	3.73967	0.52355
-120.098	8.7238	11.2163	1.24625	3.73875	0.56704
-122.104	18.6892	7.47569	2.49188	11.2135	0.47969
-124.111	6.2282	3.73692	11.2107	9.96506	0.30518
-126.117	6.22666	6.22666	8.71727	1.24532	0.56662
-128.127	4.9801	8.71517	7.47009	7.47009	0.52291
-130.135	7.4683	4.97887	8.71295	-8.71295	0.7406
-132.143	4.97763	7.46645	-1.2444	6.222	0.34843
-134.152	2.4882	2.4882	9.95273	6.22046	0.52252
-136.162	9.95034	7.46275	4.97513	3.73135	0.34826
-138.174	6.21742	13.6783	4.9739	9.9478	0.73987
-140.184	1.24318	2.48635	7.45901	4.97267	0.47862
-142.195	7.45721	3.72861	11.1857	7.45716	0.348
-144.207	18.6384	0	8.69786	4.97021	0.30443
-146.221	7.45352	3.72676	7.45347	9.93795	0.65218
-148.234	6.20973	-1.24195	4.96775	12.4194	0.52161
-150.246	4.96655	0	11.1747	0	0.47803
-152.262	8.68931	11.172	3.72396	2.48264	0.39102
-154.275	0	9.92818	4.96405	1.24101	0.30405
-156.291	4.96286	7.44429	12.4071	3.72212	0.47767
-158.307	1.24041	4.96163	1.2404	7.44239	0.52097
-160.322	9.9208	2.4802	8.68064	11.1608	0.56424
-162.338	8.67854	-2.47958	12.3978	13.6376	0.34714
-164.355	6.19742	11.1554	4.9579	4.9579	0.4772
-166.373	2.47835	3.71753	8.67418	11.1525	0.43371
-168.391	-2.47774	0	2.47772	4.95544	0.47696
-170.41	6.19281	6.19281	0	-1.23855	0.30345
-172.428	4.95302	2.47651	9.90597	6.19123	0.43339
-174.447	2.4759	6.18974	2.47588	4.95176	0.47661
-176.467	6.1882	4.95056	11.1387	4.95053	0.47649
-178.488	11.136	-1.23733	4.9493	4.9493	0.38976
-180.51	11.1332	2.47405	6.18509	3.71105	0.43296
-182.531	11.1305	3.71016	7.42027	7.42027	0.73584
-184.553	12.3641	8.65489	3.70921	4.94562	0.25964
-186.574	3.70832	8.65274	3.70829	3.70829	0.08653
-188.598	9.88639	1.2358	11.1221	3.70737	0.25952
-190.621	12.3549	3.70648	3.70645	-1.23548	0.60539
-192.646	14.8222	12.3519	6.17588	6.17588	0.51877
-194.67	3.70463	8.64415	8.64409	-4.93948	0.4322
-196.695	3.70371	8.642	6.17281	8.64194	0.38889
-198.721	4.93706	11.1084	11.1083	-7.40554	0.56159
-200.746	3.70187	7.40375	14.8074	4.9358	0.51826
-202.773	3.70095	7.40191	6.16821	2.46729	0.47495
-204.801	4.93338	3.70003	6.16668	3.70001	0.43167
-206.828	11.0973	7.39823	-1.23303	11.0973	0.47472
-208.855	7.39639	4.93093	6.16361	9.86178	0.60403
-210.885	2.46485	7.39455	6.16208	8.62691	0.56075
-212.914	-1.23212	7.39271	6.16055	12.3211	0.56061
-214.943	9.8545	0	12.318	-1.2318	0.21557
-216.973	8.62054	1.23151	11.0835	4.92599	0.21551
-219.004	9.8496	8.6184	3.69357	6.15595	0.38783
-221.035	6.15447	-1.23089	0	-2.46177	0.30157
-223.066	11.0753	-1.23059	1.23058	-2.46116	0.30149
-225.098	7.38169	2.46056	4.92109	1.23027	0.25836
-227.131	8.60982	6.14988	8.60976	3.6899	0.0861
-229.164	12.2967	2.45934	9.83728	1.22966	0.43038
-231.197	4.91745	-1.22936	9.83483	9.83483	0.30119
-233.232	2.45811	1.22906	8.60334	1.22905	0.21508
-235.266	13.5163	4.915	3.68623	9.82994	0.55908
-237.301	0	-1.22845	4.91375	6.14218	0.21498
-239.336	2.45628	6.1407	8.59691	6.14065	0.21492
-241.373	1.22783	6.13917	8.59477	3.68347	0.25784
-243.41	6.13764	2.45506	7.36511	0	0.30074
-245.447	4.90889	1.22722	13.4993	7.36328	0.42952
-247.484	6.13458	1.22692	6.13454	0	0.68707
-249.523	0	0	9.81282	6.13301	0.21466
-251.561	11.0367	6.13153	2.45259	4.90519	0.17168
-253.6	9.808	13.486	3.67797	0	0.30037
-255.641	6.12847	7.35417	3.67706	6.12843	0.21449
-257.68	9.80311	3.67617	4.90152	0	0.21444
-259.721	1.22508	7.3505	6.12537	-1.22508	0.25727
-261.762	9.79823	3.67434	0	6.12385	0.3858
-263.805	9.79578	6.12237	7.34679	6.12232	0.34285
-265.846	1.22417	8.56918	8.56911	8.56911	0.12854
-267.889	1.22386	6.11931	6.11927	1.22385	0.29984
-269.932	4.89423	11.012	7.34129	6.11774	0.51389
-271.977	8.56277	11.0093	13.4557	8.56271	0.25688
-274.02	12.2295	8.56063	7.33763	0	0.21401
-276.064	7.33586	0	4.89054	-2.44527	0.29955
-278.109	4.88935	7.33403	3.66699	2.44466	0.21391
-280.156	8.55423	4.88813	7.33214	4.8881	0.34217
-282.203	3.66518	10.9955	0	1.22172	0.59864
-284.248	2.44285	10.9928	6.10707	10.9927	0.47024
-286.297	2.44224	6.10559	2.44222	2.44222	0.38465
-288.344	8.5457	4.88326	0	2.44161	0.17091
-290.393	6.10255	-3.66153	6.1025	7.323	0.46989
-292.441	7.32123	1.22021	6.10098	0	0.17083
-294.49	10.9791	2.4398	2.43978	3.65967	0.55505
-296.541	4.87838	7.31757	3.65876	8.53711	0.38417
-298.592	12.1929	10.9736	2.43857	13.4121	0.64012
-300.643	3.65696	7.31392	-1.21898	4.87591	0.25599
-302.693	7.3121	9.74946	4.8747	9.74939	0.38388
-304.746	2.43676	9.74703	9.74696	4.87348	0.2985
-306.797	10.9627	8.52652	7.30839	3.6542	0.34106
-308.85	6.08885	6.08885	4.87105	-1.21776	0.17049
-310.904	-1.21747	8.52226	0	0	0.3835
-312.957	6.08581	2.43432	-1.21715	1.21715	0.4686
-315.012	3.65057	7.30115	3.65055	8.51794	0.25554
-317.068	3.64966	7.29932	9.73236	3.64964	0.29805
-319.123	7.2975	-4.865	1.21624	13.3787	0.21284
-321.18	9.72757	7.29568	7.29563	2.43188	0.34046
-323.236	3.64693	10.9408	2.43127	4.86254	0.25528
-325.293	10.9381	0	9.72264	1.21533	0.42537
-327.35	10.9353	8.50524	7.29016	4.86011	0.29768
-329.408	8.50312	-2.42946	10.9325	8.50306	0.08503
-331.467	15.7876	6.07214	7.28652	3.64326	0.29753
-333.525	7.28475	6.07062	7.28469	9.71293	0.25496
-335.586	10.9244	6.0691	3.64144	8.49669	0.2549
-337.646	8.49462	1.21352	6.06754	7.28105	0.25484
-339.707	8.4925	1.21321	-3.63962	-1.21321	0.08492
-341.768	10.9162	7.27746	9.70322	3.63871	0.46697
-343.83	7.27565	4.85043	0	4.8504	0.16976
-345.891	4.84922	-4.84922	2.42459	10.9107	0.12729
-347.955	0	8.48401	15.7559	6.05996	0.46662
-350.018	6.05849	3.63509	9.69352	6.05845	0.42409
-352.082	7.26837	0	1.21139	-1.21139	0.16959
-354.145	4.84437	0	4.84433	4.84433	0.42388
-356.211	3.63237	4.84316	4.84312	8.47547	0.29664
-358.275	3.63146	2.42097	4.84191	9.68382	0.08473
-360.342	9.68147	1.21018	-1.21018	0	0.42356
-362.408	8.46917	-1.20988	-1.20987	6.04936	0.12704
-364.475	8.46705	-2.41916	6.04785	4.83828	0.21167
-366.541	8.46493	-3.62783	1.20927	0	0.46557
-368.609	-2.41795	2.41795	6.04482	12.0897	0.25388
-370.678	7.25202	6.04335	9.6693	3.62599	0.25382
-372.748	4.83347	-6.04184	3.62508	4.83344	0.38063
-374.816	10.8726	2.41613	15.7047	2.41611	0.21141
-376.887	7.24658	0	3.62327	4.83102	0.33817
-378.957	0	13.2821	7.24472	4.82981	0.29583
-381.027	14.4859	7.24295	10.8643	3.62145	0.46475
-383.1	3.62057	15.6891	3.62055	9.65479	0.38016
-385.172	6.03277	3.61966	2.41309	4.82619	0.12669
-387.244	19.3	14.475	4.82498	9.64995	0.4644
-389.316	3.61785	4.8238	6.02971	8.4416	0.29546
-391.391	8.43954	9.64519	1.20564	6.0282	0.71736
-393.465	6.02674	13.2588	3.61602	1.20534	0.12656
-395.539	9.64036	7.23027	7.23022	8.43526	0.42176
-397.615	14.4569	-2.40949	7.22841	9.63788	0.33733
-399.689	10.84	4.81777	0	3.6133	0.63233
-401.766	12.0414	-2.40828	6.02066	3.6124	0.50574
-403.844	9.63071	7.22303	1.20383	9.63064	0.42134
-405.92	3.61061	6.01769	12.0353	10.8318	0.33699
-407.998	8.42265	6.01618	4.81291	15.6419	0.29479
-410.076	2.40587	6.01467	3.60878	4.8117	0.21051
-412.154	4.81053	7.2158	10.8236	3.60787	0.37883
-414.234	6.01166	1.20233	6.01162	3.60697	0.25249
-416.314	3.60609	-4.80812	0	3.60607	0.37864
-418.395	3.60519	8.41211	-1.20172	8.41205	0.25236
-420.475	7.20857	8.41	7.20852	-1.20142	0.0841
-422.557	4.80451	7.20677	3.60336	0	0.42039
-424.639	4.80331	3.60248	0	6.00409	0.42029
-426.721	2.40105	9.60421	7.2031	4.80207	0.21009
-428.805	12.0023	-1.20023	-4.80087	-1.20022	0.37807
-430.887	3.59977	3.59977	13.1991	4.79966	0.042
-432.971	5.99812	5.99812	4.79846	3.59885	0.16795
-435.057	4.79729	-1.19932	9.59451	3.59794	0.41976
-437.141	3.59707	3.59707	7.19408	7.19408	0.25179
-439.227	5.99361	10.7885	8.39099	2.39743	0.20977
-441.312	5.99211	0	3.59524	3.59524	0.3775
-443.4	10.7831	2.39624	3.59434	5.99056	0.2516
-445.486	13.176	1.19782	2.39562	2.39562	0.37731
-447.574	5.9876	7.18512	3.59254	8.38258	0.58678
-449.662	10.775	0	5.98606	2.39442	0.16761
-451.752	0	9.57536	1.19691	2.39382	0.16757
-453.84	11.9662	8.37634	8.37628	3.58984	0.4607
-455.93	0	7.17792	3.58894	2.39262	0.25123
-458.02	2.39204	0	4.78405	4.78405	0.25116
-460.111	11.9572	10.7615	7.17427	9.5657	0.2511
-462.203	11.9542	8.36795	7.17247	2.39082	0.46023
-464.295	14.3415	5.97561	1.19511	8.36579	0.37646
-466.387	7.16893	13.143	3.58444	4.77925	0.33455
-468.48	-2.38904	9.55617	7.16708	3.58354	0.45989
-470.572	10.748	4.77689	0	8.3595	0.45977
-472.668	4.77569	5.96962	8.3574	3.58174	0.25072
-474.762	7.16174	-1.19362	9.54892	3.58085	0.62665
-476.857	11.9332	4.7733	9.54653	5.96658	0.41766
-478.951	9.5442	3.57908	13.1232	3.57905	0.25053
-481.049	15.5054	14.3127	4.77087	10.7345	0.41745
-483.145	4.76971	5.96213	5.96209	7.15451	0.45908
-485.242	4.76851	9.53702	10.7291	16.6897	0.45897
-487.34	8.3428	5.95914	10.7264	11.9182	0.41714
-489.438	16.6814	15.4899	11.9152	7.14913	0.54214
-491.537	9.52985	8.33862	7.14734	9.52978	0.5837
-493.635	14.2912	19.0549	3.57277	13.1002	0.62523
-495.734	15.4782	14.2876	7.14375	8.33438	0.79177

[truncated: 5 more sheets: Supp. Fig. 14, Supp. Fig. 15, Supp. Fig. 18, Supp. Fig. 19, Supp. Fig. 20]
